# Supplementary material for: Genetically regulated hepatic transcripts and pathways orchestrate haematological, biochemical and body composition traits
Source: Sci Rep. 2016 Dec 21;6:39614. doi: 10.1038/srep39614 (PMC5175187; doi:10.1038/srep39614)
Supplement: Supplementary Table 2 [file srep39614-s2.xls]

## Sheet: Tabelle1
Genetically regulated hepatic transcripts and pathways orchestrate haematological, biochemical and body composition traits
Siriluck Ponsuksili1, Nares Trakooljul2, Frieder Hadlich1, Fiete Haack1, Eduard Murani2 and Klaus Wimmers2*
1 Research Unit ‘Functional Genome Analysis’, Leibniz Institute for Farm Animal Biology (FBN), Wilhelm-Stahl-Allee 2, D-18196 Dummerstorf, Germany
2 Research Unit ‘Genomics’, Leibniz Institute for Farm Animal Biology (FBN), Wilhelm-Stahl-Allee 2, D-18196 Dummerstorf, Germany
Corresponding author:
Klaus Wimmers
Leibniz Institute for Farm Animal Biology
Wilhelm-Stahl-Allee 2
18196 Dummerstorf, Germany
Phone: +49 38208 68700
Fax: +49 38208 68702
Email: wimmers@fbn-dummertorf.de
Supplementary Table 2.
A	Top five canonical pathways of liver transcripts which were correlated with haematological traits.
	Class	Haematological traits	N	Top Canonical
	Leukocyte	LYM	1738	Acute Phase Response Signaling	Hepatic Fibrosis / Hepatic Stellate Cell Activation	IL-10 Signaling	IL-6 Signaling	LXR/RXR Activation
	Leukocyte	WBC	1285	Acute Phase Response Signaling	Hepatic Fibrosis / Hepatic Stellate Cell Activation	Glucocorticoid Receptor Signaling	IL-6 Signaling	IL-10 Signaling
	Erythrocytes	HCT	151	Citrulline Biosynthesis	NRF2-mediated Oxidative Stress Response	Superpathway of Citrulline Metabolism	Colanic Acid Building Blocks Biosynthesis	Glycolysis I
	Erythrocytes	HGB	453	NRF2-mediated Oxidative Stress Response	B Cell Receptor Signaling	Cysteine Biosynthesis III	Xenobiotic Metabolism Signaling	Superpathway of Methionine Degradation
	Erythrocytes	RBC	1958	Oxidative Phosphorylation	Mitochondrial Dysfunction	Regulation of Actin-based Motility by Rho	Clathrin-mediated Endocytosis Signaling	RhoGDI Signaling
	Erythrocytes	MCV	1393	Mitochondrial Dysfunction	Oxidative Phosphorylation	Regulation of Actin-based Motility by Rho	EIF2 Signaling	PXR/RXR Activation
	Erythrocytes	MCH	387	Mitochondrial Dysfunction	Oxidative Phosphorylation	Aryl Hydrocarbon Receptor Signaling	RhoA Signaling	Regulation of Actin-based Motility by Rho
	Erythrocytes	MCHC	409	Ephrin A Signaling	Axonal Guidance Signaling	Mitochondrial L-carnitine Shuttle Pathway	Dermatan Sulfate Degradation (Metazoa)	Ephrin Receptor Signaling
	Erythrocytes	RDW	47	Mitochondrial Dysfunction	Serotonin Receptor Signaling	Dopamine Receptor Signaling	Oxidative Phosphorylation	Tetrahydrobiopterin Biosynthesis I
	Platelets	PLT	37	Clathrin-mediated Endocytosis Signaling	Coagulation System	Glucocorticoid Receptor Signaling	Complement System	Notch Signaling
	Platelets	MPV	65	Thiosulfate Disproportionation III	Tetrahydrofolate Salvage from 5,10-methenyltetrahydrofolate	Molybdenum Cofactor Biosynthesis	5-aminoimidazole Ribonucleotide Biosynthesis I	Dopamine-DARPP32 Feedback in cAMP Signaling
	Platelets	PCT	25	Complement System	Notch Signaling	Neuroprotective Role of THOP1 in Alzheimer's Disease	Cell Cycle: G2/M DNA Damage Checkpoint Regulation	Myc Mediated Apoptosis Signaling
B	Top five canonical pathways of liver transcripts which were correlated with biochemical traits.
	Biochemical traits	N	Top Canonical
	TG	1145	Unfolded protein response	PXR/RXR Activation	FXR/RXR Activation	Xenobiotic Metabolism Signaling
	TCHO	479	Acute Phase Response Signaling	ILK Signaling	IL-3 Signaling	Protein Kinase A Signaling
	NH3	78	EIF2 Signaling	Regulation of eIF4 and p70S6K Signaling	mTOR Signaling	Antigen Presentation Pathway
	IP	2842	FXR/RXR Activation	NRF2-mediated Oxidative Stress Response	Aryl Hydrocarbon Receptor Signaling	Oxidative Phosphorylation
	CREA	1136	Acute Phase Response Signaling	IL-6 Signaling	IL-10 Signaling	Hepatic Fibrosis / Hepatic Stellate Cell Activation
	BUN	1570	Protein Ubiquitination Pathway	Acute Phase Response Signaling	NRF2-mediated Oxidative Stress Response	Aldosterone Signaling in Epithelial Cells
	GLU	976	PXR/RXR Activation	TR/RXR Activation	AMPK Signaling	FXR/RXR Activation
	ALB	653	Superpathway of Cholesterol Biosynthesis	Ketogenesis	LPS/IL-1 Mediated Inhibition of RXR Function	Triacylglycerol Biosynthesis
C	Top five canonical pathways of liver transcripts which were correlated with body composition traits.
	Endproduct traits	N	Top Canonical
	FDL	128	LPS/IL-1 Mediated Inhibition of RXR Function	Aryl Hydrocarbon Receptor Signaling	PXR/RXR Activation	TR/RXR Activation	Xenobiotic Metabolism Signaling
	FDS	117	LPS/IL-1 Mediated Inhibition of RXR Function	Xenobiotic Metabolism Signaling	4-hydroxyproline Degradation I	Stearate Biosynthesis I (Animals)	Tyrosine Degradation I
	FDTR	266	TR/RXR Activation	LXR/RXR Activation	Alanine Biosynthesis II	Alanine Degradation III	Stearate Biosynthesis I (Animals)
	ABF	249	LPS/IL-1 Mediated Inhibition of RXR Function	PXR/RXR Activation	Xenobiotic Metabolism Signaling	Aryl Hydrocarbon Receptor Signaling	TR/RXR Activation
	FA	133	TR/RXR Activation	VEGF Signaling	Unfolded protein response	Glutamine Degradation I	ErbB2-ErbB3 Signaling
	MLDIMF	77	Superpathway of D-myo-inositol (1,4,5)-trisphosphate Metabolism	Role of IL-17F in Allergic Inflammatory	LPS/IL-1 Mediated Inhibition of RXR Function	Tyrosine Biosynthesis IV	Myo-inositol Biosynthesis
	MFR	123	Alanine Biosynthesis II	Alanine Degradation III	Phenylalanine Degradation I	Glutathione Redox Reactions I	Interferon Signaling
	LEA	387	Role of BRCA1 in DNA Damage Response	Hereditary Breast Cancer Signaling	p53 Signaling	Glucocorticoid Receptor Signaling	3-phosphoinositide Biosynthesis
	MLDP	212	IGF-1 Signaling	Colorectal Cancer Metastasis Signaling	Molecular Mechanisms of Cancer	Glioblastoma Multiforme Signaling	Hepatic Fibrosis / Hepatic Stellate Cell Activation
	BW	1499	RAR Activation	Prolactin Signaling	IGF-1 Signaling	Phospholipase C Signaling	Integrin Signaling
	BL	676	Acute Myeloid Leukemia Signaling	JAK/Stat Signaling	IL-9 Signaling	Phospholipase C Signaling	IGF-1 Signaling
	N=number of transcripts which correlated with body composition traits
