# Supplementary material for: Genetically regulated hepatic transcripts and pathways orchestrate haematological, biochemical and body composition traits
Source: Sci Rep. 2016 Dec 21;6:39614. doi: 10.1038/srep39614 (PMC5175187; doi:10.1038/srep39614)
Supplement: Supplementary Table 3 [file srep39614-s3.xls]

## Sheet: Tabelle1
Genetically regulated hepatic transcripts and pathways orchestrate haematological, biochemical and body composition traits
Siriluck Ponsuksili1, Nares Trakooljul2, Frieder Hadlich1, Fiete Haack1, Eduard Murani2 and Klaus Wimmers2*
1 Research Unit ‘Functional Genome Analysis’, Leibniz Institute for Farm Animal Biology (FBN), Wilhelm-Stahl-Allee 2, D-18196 Dummerstorf, Germany
2 Research Unit ‘Genomics’, Leibniz Institute for Farm Animal Biology (FBN), Wilhelm-Stahl-Allee 2, D-18196 Dummerstorf, Germany
Corresponding author:
Klaus Wimmers
Leibniz Institute for Farm Animal Biology
Wilhelm-Stahl-Allee 2
18196 Dummerstorf, Germany
Phone: +49 38208 68700
Fax: +49 38208 68702
Email: wimmers@fbn-dummertorf.de
Supplementary Table 3.
cis-eQTL of liver transcripts with significant levels < 5% FDR
					SNP_position			Gene_position				1 Mb windows			Gene symbol and description
ID_gene	ID_SNP	p-value	FDR		SSC10_2	position10_2		SSC_10_2	start	end		diff_star	diff_end		Symbol	Description
X311511	ASGA0063815	6.61e-09	0.000848901		14	63941901		14	64382520	64380799		-440619	-438898		LOC100157073	PREDICTED: Sus scrofa similar to angiotensinogen (LOC100157073), mRNA
X311511	ALGA0078075	2.22e-08	0.00239863		14	64382465		14	64382520	64380799		-55	1666		LOC100157073	PREDICTED: Sus scrofa similar to angiotensinogen (LOC100157073), mRNA
X311511	ALGA0078088	2.22e-08	0.00239863		14	64406794		14	64382520	64380799		24274	25995		LOC100157073	PREDICTED: Sus scrofa similar to angiotensinogen (LOC100157073), mRNA
X311511	ALGA0106769	4.57e-08	0.00441491		14	64467144		14	64382520	64380799		84624	86345		LOC100157073	PREDICTED: Sus scrofa similar to angiotensinogen (LOC100157073), mRNA
X311511	MARC0013023	7.39e-08	0.00659402		14	63927532		14	64382520	64380799		-454988	-453267		LOC100157073	PREDICTED: Sus scrofa similar to angiotensinogen (LOC100157073), mRNA
X311511	MARC0008262	2.61e-07	0.0188701		14	63718269		14	64382520	64380799		-664251	-662530		LOC100157073	PREDICTED: Sus scrofa similar to angiotensinogen (LOC100157073), mRNA
X311692	MARC0010450	5.49e-16	4.24e-10		14	142271869		14	142289979	142290900		-18110	-19031		LOC100156416	PREDICTED: Sus scrofa similar to bromodomain and WD repeat domain containing 2 (LOC100156848), mRNA
X311692	ALGA0082467	5.77e-15	3.58e-09		14	142222520		14	142289979	142290900		-67459	-68380		LOC100156416	PREDICTED: Sus scrofa similar to bromodomain and WD repeat domain containing 2 (LOC100156848), mRNA
X311692	ASGA0067171	8.78e-12	2.58e-06		14	141996996		14	142289979	142290900		-292983	-293904		LOC100156416	PREDICTED: Sus scrofa similar to bromodomain and WD repeat domain containing 2 (LOC100156848), mRNA
X311692	ALGA0082411	6.39e-11	1.5e-05		14	141806891		14	142289979	142290900		-483088	-484009		LOC100156416	PREDICTED: Sus scrofa similar to bromodomain and WD repeat domain containing 2 (LOC100156848), mRNA
X311692	ALGA0082459	1.47e-09	0.000228237		14	142076601		14	142289979	142290900		-213378	-214299		LOC100156416	PREDICTED: Sus scrofa similar to bromodomain and WD repeat domain containing 2 (LOC100156848), mRNA
X311692	DRGA0014729	8.94e-08	0.00772362		14	142033648		14	142289979	142290900		-256331	-257252		LOC100156416	PREDICTED: Sus scrofa similar to bromodomain and WD repeat domain containing 2 (LOC100156848), mRNA
X311692	ALGA0082456	8.94e-08	0.00772362		14	142055221		14	142289979	142290900		-234758	-235679		LOC100156416	PREDICTED: Sus scrofa similar to bromodomain and WD repeat domain containing 2 (LOC100156848), mRNA
X311692	ASGA0067106	1.45e-07	0.0115129		14	141536759		14	142289979	142290900		-753220	-754141		LOC100156416	PREDICTED: Sus scrofa similar to bromodomain and WD repeat domain containing 2 (LOC100156848), mRNA
X312126	ALGA0028103	9.65e-09	0.0011803		4	121103011		4	121293225	121293699		-190214	-190688		LOC100517527	PREDICTED: Sus scrofa similar to cadherin EGF LAG seven-pass G-type receptor 2 (LOC100154690), partial mRNA
X312126	ALGA0028115	9.65e-09	0.0011803		4	121167187		4	121293225	121293699		-126038	-126512		LOC100517527	PREDICTED: Sus scrofa similar to cadherin EGF LAG seven-pass G-type receptor 2 (LOC100154690), partial mRNA
X312126	ASGA0022089	1.4e-07	0.0111723		4	121116898		4	121293225	121293699		-176327	-176801		LOC100517527	PREDICTED: Sus scrofa similar to cadherin EGF LAG seven-pass G-type receptor 2 (LOC100154690), partial mRNA
X311110	MARC0075464	1.16e-18	1.49e-12		14	25604142		14	25748531	25748273		-144389	-144131		LOC100155075	PREDICTED: Sus scrofa similar to G protein-coupled receptor 133 (LOC100155075), mRNA
X311110	ASGA0062090	1.69e-15	1.17e-09		14	25404166		14	25748531	25748273		-344365	-344107		LOC100155075	PREDICTED: Sus scrofa similar to G protein-coupled receptor 133 (LOC100155075), mRNA
X311110	ASGA0062095	7.64e-13	2.89e-07		14	25379511		14	25748531	25748273		-369020	-368762		LOC100155075	PREDICTED: Sus scrofa similar to G protein-coupled receptor 133 (LOC100155075), mRNA
X311110	ALGA0076374	1.66e-08	0.00187076		14	25449557		14	25748531	25748273		-298974	-298716		LOC100155075	PREDICTED: Sus scrofa similar to G protein-coupled receptor 133 (LOC100155075), mRNA
X312128	ALGA0028649	2.14e-12	7.32e-07		4	129467665		4	129662493	129662777		-194828	-195112		LOC100156497	PREDICTED: Sus scrofa similar to glycogen debranching enzyme (LOC100156497), mRNA
X312128	M1GA0006502	2.14e-12	7.32e-07		4	129502503		4	129662493	129662777		-159990	-160274		LOC100156497	PREDICTED: Sus scrofa similar to glycogen debranching enzyme (LOC100156497), mRNA
X312128	ALGA0028692	1.14e-11	3.24e-06		4	129807416		4	129662493	129662777		144923	144639		LOC100156497	PREDICTED: Sus scrofa similar to glycogen debranching enzyme (LOC100156497), mRNA
X312128	ALGA0028734	5.26e-11	1.27e-05		4	130185562		4	129662493	129662777		523069	522785		LOC100156497	PREDICTED: Sus scrofa similar to glycogen debranching enzyme (LOC100156497), mRNA
X312128	ALGA0028699	2.16e-10	4.28e-05		4	129836815		4	129662493	129662777		174322	174038		LOC100156497	PREDICTED: Sus scrofa similar to glycogen debranching enzyme (LOC100156497), mRNA
X312128	ALGA0028678	5.12e-10	9.13e-05		4	129699114		4	129662493	129662777		36621	36337		LOC100156497	PREDICTED: Sus scrofa similar to glycogen debranching enzyme (LOC100156497), mRNA
X312128	ALGA0028681	5.12e-10	9.13e-05		4	129675802		4	129662493	129662777		13309	13025		LOC100156497	PREDICTED: Sus scrofa similar to glycogen debranching enzyme (LOC100156497), mRNA
X312128	MARC0043558	5.59e-10	9.85e-05		4	129856312		4	129662493	129662777		193819	193535		LOC100156497	PREDICTED: Sus scrofa similar to glycogen debranching enzyme (LOC100156497), mRNA
X312128	DIAS0001682	1.95e-09	0.000294353		4	129654867		4	129662493	129662777		-7626	-7910		LOC100156497	PREDICTED: Sus scrofa similar to glycogen debranching enzyme (LOC100156497), mRNA
X312128	H3GA0014400	2.47e-09	0.000361972		4	129490544		4	129662493	129662777		-171949	-172233		LOC100156497	PREDICTED: Sus scrofa similar to glycogen debranching enzyme (LOC100156497), mRNA
X312128	WUR10000042	8.52e-09	0.00105601		4	128846322		4	129662493	129662777		-816171	-816455		LOC100156497	PREDICTED: Sus scrofa similar to glycogen debranching enzyme (LOC100156497), mRNA
X312128	MARC0101639	2.45e-08	0.00261302		4	129079594		4	129662493	129662777		-582899	-583183		LOC100156497	PREDICTED: Sus scrofa similar to glycogen debranching enzyme (LOC100156497), mRNA
X312128	ALGA0028676	1.01e-07	0.00856271		4	129629997		4	129662493	129662777		-32496	-32780		LOC100156497	PREDICTED: Sus scrofa similar to glycogen debranching enzyme (LOC100156497), mRNA
X312128	DIAS0002859	1.75e-07	0.013472		4	129603046		4	129662493	129662777		-59447	-59731		LOC100156497	PREDICTED: Sus scrofa similar to glycogen debranching enzyme (LOC100156497), mRNA
X312128	ASGA0022526	2.32e-07	0.0171007		4	129771526		4	129662493	129662777		109033	108749		LOC100156497	PREDICTED: Sus scrofa similar to glycogen debranching enzyme (LOC100156497), mRNA
X312128	H3GA0014433	3.12e-07	0.0218359		4	130336597		4	129662493	129662777		674104	673820		LOC100156497	PREDICTED: Sus scrofa similar to glycogen debranching enzyme (LOC100156497), mRNA
X312128	MARC0037052	6.69e-07	0.0412851		4	129339835		4	129662493	129662777		-322658	-322942		LOC100156497	PREDICTED: Sus scrofa similar to glycogen debranching enzyme (LOC100156497), mRNA
X310594	INRA0057098	1.73e-07	0.0132866		X	126568824		X	125569600	125569083		999224	999741		LOC100516171	PREDICTED: Sus scrofa similar to Glypican 3 (LOC100157667), mRNA
X310676	H3GA0051520	1.74e-14	9.67e-09		X	11260891		X	11257672	11258772		3219	2119		LOC100156439	PREDICTED: Sus scrofa similar to hCG1798824, transcript variant 2 (LOC100156439), mRNA
X310676	ALGA0118836	6.22e-07	0.038892		X	10432028		X	11257672	11258772		-825644	-826744		LOC100156439	PREDICTED: Sus scrofa similar to hCG1798824, transcript variant 2 (LOC100156439), mRNA
X311236	MARC0058459	2.59e-11	6.81e-06		14	52115877		14	52392938	52393281		-277061	-277404		LOC100514073	PREDICTED: Sus scrofa similar to hCG2040023 (LOC100155143), mRNA
X311236	DIAS0002579	2.81e-11	7.27e-06		14	52164985		14	52392938	52393281		-227953	-228296		LOC100514073	PREDICTED: Sus scrofa similar to hCG2040023 (LOC100155143), mRNA
X311236	ASGA0063315	2.21e-10	4.37e-05		14	52402744		14	52392938	52393281		9806	9463		LOC100514073	PREDICTED: Sus scrofa similar to hCG2040023 (LOC100155143), mRNA
X311236	ASGA0063323	5.14e-10	9.14e-05		14	52601343		14	52392938	52393281		208405	208062		LOC100514073	PREDICTED: Sus scrofa similar to hCG2040023 (LOC100155143), mRNA
X311236	DIAS0001036	5.14e-10	9.14e-05		14	52621172		14	52392938	52393281		228234	227891		LOC100514073	PREDICTED: Sus scrofa similar to hCG2040023 (LOC100155143), mRNA
X311236	ASGA0063319	5.29e-10	9.37e-05		14	52686447		14	52392938	52393281		293509	293166		LOC100514073	PREDICTED: Sus scrofa similar to hCG2040023 (LOC100155143), mRNA
X311236	H3GA0040160	5.29e-10	9.37e-05		14	52555810		14	52392938	52393281		162872	162529		LOC100514073	PREDICTED: Sus scrofa similar to hCG2040023 (LOC100155143), mRNA
X311236	ASGA0063368	9.67e-10	0.000158242		14	53273095		14	52392938	52393281		880157	879814		LOC100514073	PREDICTED: Sus scrofa similar to hCG2040023 (LOC100155143), mRNA
X311236	ASGA0063370	9.67e-10	0.000158242		14	53370377		14	52392938	52393281		977439	977096		LOC100514073	PREDICTED: Sus scrofa similar to hCG2040023 (LOC100155143), mRNA
X311236	ASGA0063361	1.43e-09	0.000222866		14	53182791		14	52392938	52393281		789853	789510		LOC100514073	PREDICTED: Sus scrofa similar to hCG2040023 (LOC100155143), mRNA
X311236	ASGA0063366	1.43e-09	0.000222866		14	53237364		14	52392938	52393281		844426	844083		LOC100514073	PREDICTED: Sus scrofa similar to hCG2040023 (LOC100155143), mRNA
X311236	H3GA0040186	1.43e-09	0.000222866		14	53037996		14	52392938	52393281		645058	644715		LOC100514073	PREDICTED: Sus scrofa similar to hCG2040023 (LOC100155143), mRNA
X311236	H3GA0040188	1.43e-09	0.000222866		14	53050597		14	52392938	52393281		657659	657316		LOC100514073	PREDICTED: Sus scrofa similar to hCG2040023 (LOC100155143), mRNA
X311236	ALGA0077572	1.43e-09	0.000222866		14	53170186		14	52392938	52393281		777248	776905		LOC100514073	PREDICTED: Sus scrofa similar to hCG2040023 (LOC100155143), mRNA
X311236	ALGA0077581	1.43e-09	0.000222866		14	53357892		14	52392938	52393281		964954	964611		LOC100514073	PREDICTED: Sus scrofa similar to hCG2040023 (LOC100155143), mRNA
X311236	H3GA0040193	1.92e-09	0.000290424		14	53073486		14	52392938	52393281		680548	680205		LOC100514073	PREDICTED: Sus scrofa similar to hCG2040023 (LOC100155143), mRNA
X311236	ALGA0077532	3.07e-09	0.000437554		14	52942907		14	52392938	52393281		549969	549626		LOC100514073	PREDICTED: Sus scrofa similar to hCG2040023 (LOC100155143), mRNA
X311236	MARC0063524	3.12e-09	0.000444279		14	52754051		14	52392938	52393281		361113	360770		LOC100514073	PREDICTED: Sus scrofa similar to hCG2040023 (LOC100155143), mRNA
X311236	ALGA0077535	3.12e-09	0.000444279		14	52921125		14	52392938	52393281		528187	527844		LOC100514073	PREDICTED: Sus scrofa similar to hCG2040023 (LOC100155143), mRNA
X311236	ALGA0077484	4.6e-09	0.000622025		14	51869913		14	52392938	52393281		-523025	-523368		LOC100514073	PREDICTED: Sus scrofa similar to hCG2040023 (LOC100155143), mRNA
X311236	H3GA0040153	8.37e-09	0.0010416		14	52286293		14	52392938	52393281		-106645	-106988		LOC100514073	PREDICTED: Sus scrofa similar to hCG2040023 (LOC100155143), mRNA
X311236	ASGA0063297	8.41e-09	0.00104574		14	51606037		14	52392938	52393281		-786901	-787244		LOC100514073	PREDICTED: Sus scrofa similar to hCG2040023 (LOC100155143), mRNA
X311236	ASGA0063298	8.41e-09	0.00104574		14	51646254		14	52392938	52393281		-746684	-747027		LOC100514073	PREDICTED: Sus scrofa similar to hCG2040023 (LOC100155143), mRNA
X311236	ALGA0077480	8.41e-09	0.00104574		14	51788368		14	52392938	52393281		-604570	-604913		LOC100514073	PREDICTED: Sus scrofa similar to hCG2040023 (LOC100155143), mRNA
X311236	ALGA0077486	8.41e-09	0.00104574		14	51937785		14	52392938	52393281		-455153	-455496		LOC100514073	PREDICTED: Sus scrofa similar to hCG2040023 (LOC100155143), mRNA
X311236	H3GA0040142	1.02e-08	0.00123781		14	51439541		14	52392938	52393281		-953397	-953740		LOC100514073	PREDICTED: Sus scrofa similar to hCG2040023 (LOC100155143), mRNA
X311236	H3GA0040144	5.41e-08	0.0050866		14	51732537		14	52392938	52393281		-660401	-660744		LOC100514073	PREDICTED: Sus scrofa similar to hCG2040023 (LOC100155143), mRNA
X311236	M1GA0018646	1.63e-07	0.0126591		14	52573859		14	52392938	52393281		180921	180578		LOC100514073	PREDICTED: Sus scrofa similar to hCG2040023 (LOC100155143), mRNA
X310810	ASGA0091329	3.45e-08	0.00349785		17	36205389		17	36834933	36835384		-629544	-629995		LOC100157088	PREDICTED: Sus scrofa similar to inosine triphosphatase, transcript variant 2 (LOC100157088), mRNA
X310810	H3GA0048550	2.29e-07	0.0168972		17	36703557		17	36834933	36835384		-131376	-131827		LOC100157088	PREDICTED: Sus scrofa similar to inosine triphosphatase, transcript variant 2 (LOC100157088), mRNA
X310810	ASGA0076417	2.45e-07	0.0178544		17	36832550		17	36834933	36835384		-2383	-2834		LOC100157088	PREDICTED: Sus scrofa similar to inosine triphosphatase, transcript variant 2 (LOC100157088), mRNA
X310810	H3GA0048567	2.45e-07	0.0178544		17	36899381		17	36834933	36835384		64448	63997		LOC100157088	PREDICTED: Sus scrofa similar to inosine triphosphatase, transcript variant 2 (LOC100157088), mRNA
X310810	H3GA0048569	2.45e-07	0.0178544		17	36926199		17	36834933	36835384		91266	90815		LOC100157088	PREDICTED: Sus scrofa similar to inosine triphosphatase, transcript variant 2 (LOC100157088), mRNA
X310810	M1GA0021866	2.45e-07	0.0178544		17	36882644		17	36834933	36835384		47711	47260		LOC100157088	PREDICTED: Sus scrofa similar to inosine triphosphatase, transcript variant 2 (LOC100157088), mRNA
X310810	MARC0053827	3.56e-07	0.0244599		17	36452504		17	36834933	36835384		-382429	-382880		LOC100157088	PREDICTED: Sus scrofa similar to inosine triphosphatase, transcript variant 2 (LOC100157088), mRNA
X310810	H3GA0048552	7.81e-07	0.0469283		17	36746539		17	36834933	36835384		-88394	-88845		LOC100157088	PREDICTED: Sus scrofa similar to inosine triphosphatase, transcript variant 2 (LOC100157088), mRNA
X311116	ALGA0076341	1.36e-17	1.45e-11		14	25868057		14	26257430	26256612		-389373	-388555		LOC527119	PREDICTED: Sus scrofa similar to KIAA0318 (LOC100152246), partial mRNA
X311116	ALGA0076343	2.35e-17	2.41e-11		14	25846113		14	26257430	26256612		-411317	-410499		LOC527119	PREDICTED: Sus scrofa similar to KIAA0318 (LOC100152246), partial mRNA
X311116	MARC0053824	4.11e-17	4.05e-11		14	25936524		14	26257430	26256612		-320906	-320088		LOC527119	PREDICTED: Sus scrofa similar to KIAA0318 (LOC100152246), partial mRNA
X311116	ASGA0062226	1.56e-16	1.38e-10		14	25976982		14	26257430	26256612		-280448	-279630		LOC527119	PREDICTED: Sus scrofa similar to KIAA0318 (LOC100152246), partial mRNA
X311116	ALGA0076336	2.4e-15	1.6e-09		14	25899611		14	26257430	26256612		-357819	-357001		LOC527119	PREDICTED: Sus scrofa similar to KIAA0318 (LOC100152246), partial mRNA
X311116	ALGA0076313	2.63e-10	5.1e-05		14	26282748		14	26257430	26256612		25318	26136		LOC527119	PREDICTED: Sus scrofa similar to KIAA0318 (LOC100152246), partial mRNA
X311116	ASGA0062222	1.14e-09	0.000182497		14	26020243		14	26257430	26256612		-237187	-236369		LOC527119	PREDICTED: Sus scrofa similar to KIAA0318 (LOC100152246), partial mRNA
X311116	ALGA0076455	1.55e-08	0.001767		14	26786755		14	26257430	26256612		529325	530143		LOC527119	PREDICTED: Sus scrofa similar to KIAA0318 (LOC100152246), partial mRNA
X311945	ALGA0070915	7.03e-09	0.000896184		13	81338092		13	81403496	81404028		-65404	-65936		LOC100521042	PREDICTED: Sus scrofa similar to LOC509292 protein (LOC100156531), partial mRNA
X311945	DRGA0012606	1.03e-08	0.0012482		13	82031954		13	81403496	81404028		628458	627926		LOC100521042	PREDICTED: Sus scrofa similar to LOC509292 protein (LOC100156531), partial mRNA
X311945	ALGA0070925	1.03e-08	0.0012482		13	82085380		13	81403496	81404028		681884	681352		LOC100521042	PREDICTED: Sus scrofa similar to LOC509292 protein (LOC100156531), partial mRNA
X311945	ASGA0090344	2.58e-08	0.0027336		13	81743576		13	81403496	81404028		340080	339548		LOC100521042	PREDICTED: Sus scrofa similar to LOC509292 protein (LOC100156531), partial mRNA
X311945	INRA0040470	2.58e-08	0.0027336		13	81391337		13	81403496	81404028		-12159	-12691		LOC100521042	PREDICTED: Sus scrofa similar to LOC509292 protein (LOC100156531), partial mRNA
X311945	MARC0007815	2.58e-08	0.0027336		13	81649116		13	81403496	81404028		245620	245088		LOC100521042	PREDICTED: Sus scrofa similar to LOC509292 protein (LOC100156531), partial mRNA
X311945	MARC0042047	2.58e-08	0.0027336		13	81902962		13	81403496	81404028		499466	498934		LOC100521042	PREDICTED: Sus scrofa similar to LOC509292 protein (LOC100156531), partial mRNA
X311945	MARC0047938	2.58e-08	0.0027336		13	81636410		13	81403496	81404028		232914	232382		LOC100521042	PREDICTED: Sus scrofa similar to LOC509292 protein (LOC100156531), partial mRNA
X311945	ALGA0070916	2.58e-08	0.0027336		13	81362489		13	81403496	81404028		-41007	-41539		LOC100521042	PREDICTED: Sus scrofa similar to LOC509292 protein (LOC100156531), partial mRNA
X311945	ASGA0093606	1.2e-07	0.00981904		13	80777873		13	81403496	81404028		-625623	-626155		LOC100521042	PREDICTED: Sus scrofa similar to LOC509292 protein (LOC100156531), partial mRNA
X311945	ASGA0102308	1.2e-07	0.00981904		13	80715219		13	81403496	81404028		-688277	-688809		LOC100521042	PREDICTED: Sus scrofa similar to LOC509292 protein (LOC100156531), partial mRNA
X311945	DRGA0012597	1.2e-07	0.00981904		13	80943982		13	81403496	81404028		-459514	-460046		LOC100521042	PREDICTED: Sus scrofa similar to LOC509292 protein (LOC100156531), partial mRNA
X311945	MARC0054666	1.2e-07	0.00981904		13	80581543		13	81403496	81404028		-821953	-822485		LOC100521042	PREDICTED: Sus scrofa similar to LOC509292 protein (LOC100156531), partial mRNA
X311945	ALGA0070897	1.2e-07	0.00981904		13	81083948		13	81403496	81404028		-319548	-320080		LOC100521042	PREDICTED: Sus scrofa similar to LOC509292 protein (LOC100156531), partial mRNA
X311145	ASGA0061938	7.63e-20	1.29e-13		14	21963563		14	21927415	21928089		36148	35474		LOC100153608	PREDICTED: Sus scrofa similar to MGC138958 protein (LOC100153608), mRNA
X311145	ALGA0075992	2.9e-13	1.21e-07		14	21902332		14	21927415	21928089		-25083	-25757		LOC100153608	PREDICTED: Sus scrofa similar to MGC138958 protein (LOC100153608), mRNA
X311145	ASGA0061913	4.51e-10	8.16e-05		14	21214238		14	21927415	21928089		-713177	-713851		LOC100153608	PREDICTED: Sus scrofa similar to MGC138958 protein (LOC100153608), mRNA
X311145	M1GA0018341	2.54e-08	0.00270337		14	22097158		14	21927415	21928089		169743	169069		LOC100153608	PREDICTED: Sus scrofa similar to MGC138958 protein (LOC100153608), mRNA
X311145	ALGA0075961	4.6e-07	0.0303532		14	21191805		14	21927415	21928089		-735610	-736284		LOC100153608	PREDICTED: Sus scrofa similar to MGC138958 protein (LOC100153608), mRNA
X310662	ASGA0090623	5.6e-07	0.0355845		X	12973924		X	12895078	12894760		78846	79164		LOC100514999	PREDICTED: Sus scrofa similar to MGC160032 protein (LOC100157214), mRNA
X310885	ALGA0110656	2.87e-08	0.0029896		17	5266345		17	5521774	5521917		-255429	-255572		LOC100516118	PREDICTED: Sus scrofa similar to Palmitoyltransferase ZDHHC2 (Zinc finger DHHC domain-containing protein 2) (DHHC-2) (LOC100155681), mRNA
X310885	ALGA0092844	2.64e-07	0.0189973		17	5506024		17	5521774	5521917		-15750	-15893		LOC100516118	PREDICTED: Sus scrofa similar to Palmitoyltransferase ZDHHC2 (Zinc finger DHHC domain-containing protein 2) (DHHC-2) (LOC100155681), mRNA
X312055	ASGA0034207	1.12e-09	0.000179717		7	60161734		7	60147746	60146860		13988	14874		LOC100157485	PREDICTED: Sus scrofa similar to peroxisomal biogenesis factor 11A (LOC100157485), mRNA
X312055	ASGA0034205	4.87e-07	0.0318504		7	60134289		7	60147746	60146860		-13457	-12571		LOC100157485	PREDICTED: Sus scrofa similar to peroxisomal biogenesis factor 11A (LOC100157485), mRNA
X311830	CASI0009983	3.16e-17	3.18e-11		14	119100087		14	119116807	119116157		-16720	-16070		LOC100155159	PREDICTED: Sus scrofa similar to Probable oxidoreductase C10orf33 (LOC100155159), mRNA
X311830	ASGA0066077	2.24e-16	1.92e-10		14	120101898		14	119116807	119116157		985091	985741		LOC100155159	PREDICTED: Sus scrofa similar to Probable oxidoreductase C10orf33 (LOC100155159), mRNA
X311830	ALGA0081002	8.15e-16	6.09e-10		14	119048225		14	119116807	119116157		-68582	-67932		LOC100155159	PREDICTED: Sus scrofa similar to Probable oxidoreductase C10orf33 (LOC100155159), mRNA
X311830	ASGA0066073	2.55e-15	1.69e-09		14	120063463		14	119116807	119116157		946656	947306		LOC100155159	PREDICTED: Sus scrofa similar to Probable oxidoreductase C10orf33 (LOC100155159), mRNA
X311830	H3GA0042019	5.93e-15	3.68e-09		14	119071040		14	119116807	119116157		-45767	-45117		LOC100155159	PREDICTED: Sus scrofa similar to Probable oxidoreductase C10orf33 (LOC100155159), mRNA
X311830	ASGA0091963	1.29e-13	5.89e-08		14	118732842		14	119116807	119116157		-383965	-383315		LOC100155159	PREDICTED: Sus scrofa similar to Probable oxidoreductase C10orf33 (LOC100155159), mRNA
X311830	ALGA0080940	3.39e-11	8.59e-06		14	118552421		14	119116807	119116157		-564386	-563736		LOC100155159	PREDICTED: Sus scrofa similar to Probable oxidoreductase C10orf33 (LOC100155159), mRNA
X311830	ASGA0066004	3.68e-11	9.22e-06		14	118515539		14	119116807	119116157		-601268	-600618		LOC100155159	PREDICTED: Sus scrofa similar to Probable oxidoreductase C10orf33 (LOC100155159), mRNA
X311830	ALGA0080944	3.68e-11	9.22e-06		14	118575382		14	119116807	119116157		-541425	-540775		LOC100155159	PREDICTED: Sus scrofa similar to Probable oxidoreductase C10orf33 (LOC100155159), mRNA
X311830	ASGA0093112	4.88e-11	1.18e-05		14	118807973		14	119116807	119116157		-308834	-308184		LOC100155159	PREDICTED: Sus scrofa similar to Probable oxidoreductase C10orf33 (LOC100155159), mRNA
X311830	ASGA0066048	1.48e-10	3.09e-05		14	119011148		14	119116807	119116157		-105659	-105009		LOC100155159	PREDICTED: Sus scrofa similar to Probable oxidoreductase C10orf33 (LOC100155159), mRNA
X311830	ALGA0080958	1.5e-10	3.13e-05		14	118847724		14	119116807	119116157		-269083	-268433		LOC100155159	PREDICTED: Sus scrofa similar to Probable oxidoreductase C10orf33 (LOC100155159), mRNA
X311830	ASGA0066033	1.66e-09	0.000255082		14	118865676		14	119116807	119116157		-251131	-250481		LOC100155159	PREDICTED: Sus scrofa similar to Probable oxidoreductase C10orf33 (LOC100155159), mRNA
X311830	ALGA0080984	5.94e-09	0.000775682		14	118988272		14	119116807	119116157		-128535	-127885		LOC100155159	PREDICTED: Sus scrofa similar to Probable oxidoreductase C10orf33 (LOC100155159), mRNA
X311830	ALGA0080935	7e-09	0.000892467		14	118460403		14	119116807	119116157		-656404	-655754		LOC100155159	PREDICTED: Sus scrofa similar to Probable oxidoreductase C10orf33 (LOC100155159), mRNA
X311830	ASGA0066039	7.31e-09	0.000926486		14	118901443		14	119116807	119116157		-215364	-214714		LOC100155159	PREDICTED: Sus scrofa similar to Probable oxidoreductase C10orf33 (LOC100155159), mRNA
X311830	H3GA0042007	7.31e-09	0.000926486		14	118966078		14	119116807	119116157		-150729	-150079		LOC100155159	PREDICTED: Sus scrofa similar to Probable oxidoreductase C10orf33 (LOC100155159), mRNA
X311830	ASGA0066041	7.34e-09	0.000929691		14	118949164		14	119116807	119116157		-167643	-166993		LOC100155159	PREDICTED: Sus scrofa similar to Probable oxidoreductase C10orf33 (LOC100155159), mRNA
X311830	H3GA0042004	8.32e-09	0.00103587		14	118877235		14	119116807	119116157		-239572	-238922		LOC100155159	PREDICTED: Sus scrofa similar to Probable oxidoreductase C10orf33 (LOC100155159), mRNA
X311830	DIAS0002596	1.84e-08	0.00204751		14	118345379		14	119116807	119116157		-771428	-770778		LOC100155159	PREDICTED: Sus scrofa similar to Probable oxidoreductase C10orf33 (LOC100155159), mRNA
X311830	ALGA0080930	1.97e-08	0.00217014		14	118366936		14	119116807	119116157		-749871	-749221		LOC100155159	PREDICTED: Sus scrofa similar to Probable oxidoreductase C10orf33 (LOC100155159), mRNA
X311830	ASGA0065999	2.02e-08	0.00221572		14	118395858		14	119116807	119116157		-720949	-720299		LOC100155159	PREDICTED: Sus scrofa similar to Probable oxidoreductase C10orf33 (LOC100155159), mRNA
X311830	ASGA0066024	2.29e-08	0.00247054		14	118637605		14	119116807	119116157		-479202	-478552		LOC100155159	PREDICTED: Sus scrofa similar to Probable oxidoreductase C10orf33 (LOC100155159), mRNA
X311830	ALGA0080939	3.15e-07	0.0219776		14	118540259		14	119116807	119116157		-576548	-575898		LOC100155159	PREDICTED: Sus scrofa similar to Probable oxidoreductase C10orf33 (LOC100155159), mRNA
X311079	ASGA0071435	1.6e-16	1.41e-10		15	146793185		15	146299997	146300159		493188	493026		LOC100156338	PREDICTED: Sus scrofa similar to RIKEN cDNA 4930429A22 (LOC100153005), mRNA
X311079	ALGA0105898	1.06e-15	7.67e-10		15	146527894		15	146299997	146300159		227897	227735		LOC100156338	PREDICTED: Sus scrofa similar to RIKEN cDNA 4930429A22 (LOC100153005), mRNA
X311079	ASGA0106268	1.06e-15	7.67e-10		15	146138812		15	146299997	146300159		-161185	-161347		LOC100156338	PREDICTED: Sus scrofa similar to RIKEN cDNA 4930429A22 (LOC100153005), mRNA
X311079	M1GA0020579	1.06e-15	7.67e-10		15	146351438		15	146299997	146300159		51441	51279		LOC100156338	PREDICTED: Sus scrofa similar to RIKEN cDNA 4930429A22 (LOC100153005), mRNA
X311079	MARC0084240	2.17e-13	9.41e-08		15	146599277		15	146299997	146300159		299280	299118		LOC100156338	PREDICTED: Sus scrofa similar to RIKEN cDNA 4930429A22 (LOC100153005), mRNA
X311079	ASGA0071444	3.59e-12	1.16e-06		15	146623977		15	146299997	146300159		323980	323818		LOC100156338	PREDICTED: Sus scrofa similar to RIKEN cDNA 4930429A22 (LOC100153005), mRNA
X311079	ASGA0102843	6.91e-11	1.6e-05		15	146059939		15	146299997	146300159		-240058	-240220		LOC100156338	PREDICTED: Sus scrofa similar to RIKEN cDNA 4930429A22 (LOC100153005), mRNA
X311079	ALGA0031058	6.13e-10	0.000106414		15	146488837		15	146299997	146300159		188840	188678		LOC100156338	PREDICTED: Sus scrofa similar to RIKEN cDNA 4930429A22 (LOC100153005), mRNA
X311079	MARC0013988	6.13e-10	0.000106414		15	146430618		15	146299997	146300159		130621	130459		LOC100156338	PREDICTED: Sus scrofa similar to RIKEN cDNA 4930429A22 (LOC100153005), mRNA
X311079	ASGA0089547	3.59e-08	0.0036151		15	146536761		15	146299997	146300159		236764	236602		LOC100156338	PREDICTED: Sus scrofa similar to RIKEN cDNA 4930429A22 (LOC100153005), mRNA
X311079	MARC0101128	5.3e-07	0.0339992		15	147146918		15	146299997	146300159		846921	846759		LOC100156338	PREDICTED: Sus scrofa similar to RIKEN cDNA 4930429A22 (LOC100153005), mRNA
X311079	ALGA0088153	6.95e-07	0.0425856		15	147092311		15	146299997	146300159		792314	792152		LOC100156338	PREDICTED: Sus scrofa similar to RIKEN cDNA 4930429A22 (LOC100153005), mRNA
X311079	ALGA0123629	7.79e-07	0.0468394		15	146540945		15	146299997	146300159		240948	240786		LOC100156338	PREDICTED: Sus scrofa similar to RIKEN cDNA 4930429A22 (LOC100153005), mRNA
X311079	INRA0050661	8.33e-07	0.0495582		15	147291922		15	146299997	146300159		991925	991763		LOC100156338	PREDICTED: Sus scrofa similar to RIKEN cDNA 4930429A22 (LOC100153005), mRNA
X310728	M1GA0022112	4.09e-07	0.0274969		17	50955766		17	51649279	51649664		-693513	-693898		LOC100157757	PREDICTED: Sus scrofa similar to serum/glucocorticoid regulated kinase 2 (LOC100154392), mRNA
X311072	ASGA0071500	3.24e-07	0.022519		15	147336739		15	148087532	148088711		-750793	-751972		LOC100157045	PREDICTED: Sus scrofa similar to UDP glycosyltransferase 1 family, polypeptide A10 (LOC100157045), mRNA
X311071	ALGA0088181	1.43e-07	0.011358		15	147847182		15	148163354	148164560		-316172	-317378		LOC100152603	PREDICTED: Sus scrofa similar to UDP-glucuronosyltransferase, transcript variant 2 (LOC100152603), mRNA
X311071	ALGA0088187	2.38e-07	0.0174657		15	147839581		15	148163354	148164560		-323773	-324979		LOC100152603	PREDICTED: Sus scrofa similar to UDP-glucuronosyltransferase, transcript variant 2 (LOC100152603), mRNA
X311920	M1GA0019379	4.59e-09	0.00062058		14	144121677		14	144098728	144098245		22949	23432		LOC100516700	PREDICTED: Sus scrofa similar to Uncharacterized protein C10orf88 (LOC100157628), partial mRNA
X311920	ASGA0067340	5.07e-09	0.000678511		14	143936615		14	144098728	144098245		-162113	-161630		LOC100516700	PREDICTED: Sus scrofa similar to Uncharacterized protein C10orf88 (LOC100157628), partial mRNA
X311920	MARC0022298	5.07e-09	0.000678511		14	143957508		14	144098728	144098245		-141220	-140737		LOC100516700	PREDICTED: Sus scrofa similar to Uncharacterized protein C10orf88 (LOC100157628), partial mRNA
X311920	H3GA0042863	2.59e-07	0.0187451		14	143481635		14	144098728	144098245		-617093	-616610		LOC100516700	PREDICTED: Sus scrofa similar to Uncharacterized protein C10orf88 (LOC100157628), partial mRNA
X308413	ALGA0029636	9.99e-31	1.52e-23		4	141656754		4	141734704	141735552		-77950	-78798		2015-09-01	Sus scrofa 15 kDa selenoprotein (SEP15), mRNA
X308413	M1GA0006864	1.41e-29	1.77e-22		4	141507445		4	141734704	141735552		-227259	-228107		2015-09-01	Sus scrofa 15 kDa selenoprotein (SEP15), mRNA
X308413	ALGA0029632	3.93e-29	4.64e-22		4	141606186		4	141734704	141735552		-128518	-129366		2015-09-01	Sus scrofa 15 kDa selenoprotein (SEP15), mRNA
X308413	ALGA0029661	7.19e-28	6.61e-21		4	142106057		4	141734704	141735552		371353	370505		2015-09-01	Sus scrofa 15 kDa selenoprotein (SEP15), mRNA
X308413	M1GA0006869	1.8e-27	1.56e-20		4	141552372		4	141734704	141735552		-182332	-183180		2015-09-01	Sus scrofa 15 kDa selenoprotein (SEP15), mRNA
X308413	DBWU0001072	2.65e-27	2.18e-20		4	142168382		4	141734704	141735552		433678	432830		2015-09-01	Sus scrofa 15 kDa selenoprotein (SEP15), mRNA
X308413	ALGA0029668	2.65e-27	2.18e-20		4	142145654		4	141734704	141735552		410950	410102		2015-09-01	Sus scrofa 15 kDa selenoprotein (SEP15), mRNA
X308413	ALGA0113722	4.41e-27	3.58e-20		4	141798863		4	141734704	141735552		64159	63311		2015-09-01	Sus scrofa 15 kDa selenoprotein (SEP15), mRNA
X308413	ASGA0023491	5.09e-27	4.08e-20		4	142008163		4	141734704	141735552		273459	272611		2015-09-01	Sus scrofa 15 kDa selenoprotein (SEP15), mRNA
X308413	ASGA0023473	6.45e-27	5.1e-20		4	141798308		4	141734704	141735552		63604	62756		2015-09-01	Sus scrofa 15 kDa selenoprotein (SEP15), mRNA
X308413	H3GA0014953	6.83e-27	5.3e-20		4	142201639		4	141734704	141735552		466935	466087		2015-09-01	Sus scrofa 15 kDa selenoprotein (SEP15), mRNA
X308413	ALGA0029642	1.5e-26	1.06e-19		4	141966625		4	141734704	141735552		231921	231073		2015-09-01	Sus scrofa 15 kDa selenoprotein (SEP15), mRNA
X308413	MARC0089514	1.24e-25	7.68e-19		4	141627251		4	141734704	141735552		-107453	-108301		SEP15	Sus scrofa 15 kDa selenoprotein (SEP15), mRNA
X308413	MARC0090961	1.34e-25	8.24e-19		4	141582087		4	141734704	141735552		-152617	-153465		SEP15	Sus scrofa 15 kDa selenoprotein (SEP15), mRNA
X308413	ASGA0023413	4.76e-25	2.66e-18		4	140839709		4	141734704	141735552		-894995	-895843		SEP15	Sus scrofa 15 kDa selenoprotein (SEP15), mRNA
X308413	MARC0074419	1.11e-23	4.84e-17		4	142492758		4	141734704	141735552		758054	757206		2015-09-01	Sus scrofa 15 kDa selenoprotein (SEP15), mRNA
X308413	DBWU0000900	1.33e-23	5.71e-17		4	141353361		4	141734704	141735552		-381343	-382191		2015-09-01	Sus scrofa 15 kDa selenoprotein (SEP15), mRNA
X308413	ALGA0029650	1.36e-23	5.79e-17		4	142037694		4	141734704	141735552		302990	302142		2015-09-01	Sus scrofa 15 kDa selenoprotein (SEP15), mRNA
X308413	MARC0077962	2.11e-23	8.7e-17		4	141429369		4	141734704	141735552		-305335	-306183		2015-09-01	Sus scrofa 15 kDa selenoprotein (SEP15), mRNA
X308413	M1GA0006828	2.48e-23	1e-16		4	141168172		4	141734704	141735552		-566532	-567380		2015-09-01	Sus scrofa 15 kDa selenoprotein (SEP15), mRNA
X308413	M1GA0006854	8.14e-23	2.95e-16		4	141458072		4	141734704	141735552		-276632	-277480		2015-09-01	Sus scrofa 15 kDa selenoprotein (SEP15), mRNA
X308413	H3GA0014979	3.87e-22	1.16e-15		4	142571502		4	141734704	141735552		836798	835950		2015-09-01	Sus scrofa 15 kDa selenoprotein (SEP15), mRNA
X308413	INRA0017824	1.07e-21	2.84e-15		4	141290867		4	141734704	141735552		-443837	-444685		2015-09-01	Sus scrofa 15 kDa selenoprotein (SEP15), mRNA
X308413	H3GA0014912	1.16e-21	3.05e-15		4	141195772		4	141734704	141735552		-538932	-539780		2015-09-01	Sus scrofa 15 kDa selenoprotein (SEP15), mRNA
X308413	M1GA0006827	1.16e-21	3.05e-15		4	141219085		4	141734704	141735552		-515619	-516467		2015-09-01	Sus scrofa 15 kDa selenoprotein (SEP15), mRNA
X308413	ALGA0029688	2.99e-21	7.17e-15		4	142242525		4	141734704	141735552		507821	506973		2015-09-01	Sus scrofa 15 kDa selenoprotein (SEP15), mRNA
X308413	MARC0025163	2.99e-21	7.17e-15		4	142317862		4	141734704	141735552		583158	582310		2015-09-01	Sus scrofa 15 kDa selenoprotein (SEP15), mRNA
X308413	ASGA0023488	3.41e-21	8.01e-15		4	141823043		4	141734704	141735552		88339	87491		2015-09-01	Sus scrofa 15 kDa selenoprotein (SEP15), mRNA
X308413	ASGA0023418	8.87e-21	1.87e-14		4	140899838		4	141734704	141735552		-834866	-835714		2015-09-01	Sus scrofa 15 kDa selenoprotein (SEP15), mRNA
X308413	ALGA0029741	9.08e-21	1.9e-14		4	142730172		4	141734704	141735552		995468	994620		2015-09-01	Sus scrofa 15 kDa selenoprotein (SEP15), mRNA
X308413	ALGA0029605	1.31e-18	1.66e-12		4	141311961		4	141734704	141735552		-422743	-423591		2015-09-01	Sus scrofa 15 kDa selenoprotein (SEP15), mRNA
X308413	ASGA0023581	3.48e-16	2.86e-10		4	142688021		4	141734704	141735552		953317	952469		2015-09-01	Sus scrofa 15 kDa selenoprotein (SEP15), mRNA
X310003	ASGA0036544	6.91e-10	0.000118243		7	123132345		7	123117426	123116770		14919	15575		LOC100521024	Sus scrofa alpha-1-antichymotrypsin 2 (SERPINA3-2), mRNA
X313608	ALGA0020972	1.21e-08	0.00144165		3	119029995		3	118913299	118912966		116696	117029		LOC100522188	Sus scrofa clone Clu_6379.scr.msk.p1.Contig2, mRNA sequence
X313608	DIAS0001170	1.36e-08	0.00157954		3	118923392		3	118913299	118912966		10093	10426		LOC100522188	Sus scrofa clone Clu_6379.scr.msk.p1.Contig2, mRNA sequence
X310475	H3GA0055194	3.85e-07	0.0261004		7	23706793		7	24604646	24604963		-897853	-898170		LOC100513799	Sus scrofa MHC class I antigen (SLA-2) mRNA, complete cds
X310475	ASGA0031860	7.37e-07	0.0447298		7	24017747		7	24604646	24604963		-586899	-587216		LOC100513799	Sus scrofa MHC class I antigen (SLA-2) mRNA, complete cds
X310185	MARC0006637	3.58e-10	6.69e-05		7	24632311		7	24644858	24644589		-12547	-12278		SLA-2	Sus scrofa MHC class I antigen (SLA-3) mRNA, SLA-3*Wu05 allele, partial cds
X310185	H3GA0020344	2.3e-07	0.0169712		7	24735765		7	24644858	24644589		90907	91176		SLA-2	Sus scrofa MHC class I antigen (SLA-3) mRNA, SLA-3*Wu05 allele, partial cds
X310184	MARC0014638	1.72e-10	3.53e-05		7	24540590		7	24644858	24644589		-104268	-103999		SLA-3	Sus scrofa MHC class I antigen (SLA-3) mRNA, SLA-3*Wu06 allele, partial cds
X310184	MARC0006637	1.46e-08	0.00167828		7	24632311		7	24644858	24644589		-12547	-12278		SLA-3	Sus scrofa MHC class I antigen (SLA-3) mRNA, SLA-3*Wu06 allele, partial cds
X310184	H3GA0020344	4.81e-07	0.031499		7	24735765		7	24644858	24644589		90907	91176		SLA-3	Sus scrofa MHC class I antigen (SLA-3) mRNA, SLA-3*Wu06 allele, partial cds
X310184	H3GA0020363	7.38e-07	0.0447662		7	24817635		7	24644858	24644589		172777	173046		SLA-3	Sus scrofa MHC class I antigen (SLA-3) mRNA, SLA-3*Wu06 allele, partial cds
X310184	MARC0059955	7.65e-07	0.0461584		7	24223914		7	24644858	24644589		-420944	-420675		SLA-3	Sus scrofa MHC class I antigen (SLA-3) mRNA, SLA-3*Wu06 allele, partial cds
X310183	H3GA0020363	3.28e-10	6.18e-05		7	24817635		7	24644858	24644589		172777	173046		SLA-3	Sus scrofa MHC class I antigen (SLA-3) mRNA, SLA-3*Wu07 allele, partial cds
X310183	ALGA0039522	8.23e-10	0.000137795		7	24791155		7	24644858	24644589		146297	146566		SLA-3	Sus scrofa MHC class I antigen (SLA-3) mRNA, SLA-3*Wu07 allele, partial cds
X310183	ALGA0039452	1.87e-07	0.0141901		7	23946632		7	24644858	24644589		-698226	-697957		SLA-3	Sus scrofa MHC class I antigen (SLA-3) mRNA, SLA-3*Wu07 allele, partial cds
X310183	ALGA0039459	6.94e-07	0.0425683		7	23977356		7	24644858	24644589		-667502	-667233		SLA-3	Sus scrofa MHC class I antigen (SLA-3) mRNA, SLA-3*Wu07 allele, partial cds
X310182	H3GA0020344	1.81e-07	0.0138513		7	24735765		7	24644858	24644589		90907	91176		SLA-3	Sus scrofa MHC class I antigen (SLA-3) mRNA, SLA-3*Wu08 allele, partial cds
X309450	ALGA0107850	3.1e-07	0.0217174		10	56272641		10	56267558	56266694		5083	5947		LOC100519268	Sus scrofa mRNA, clone:ADR010038H10, expressed in adrenal gland
X309450	ALGA0116513	5.21e-07	0.0335405		10	56343311		10	56267558	56266694		75753	76617		LOC100519268	Sus scrofa mRNA, clone:ADR010038H10, expressed in adrenal gland
X309371	ASGA0008695	2.15e-25	1.26e-18		2	5956519		2	5806726	5806982		149793	149537		LOC100512762	Sus scrofa mRNA, clone:AMP010007E02, expressed in alveolar macrophages
X309371	M1GA0002408	9.08e-25	4.92e-18		2	5984348		2	5806726	5806982		177622	177366		LOC100512762	Sus scrofa mRNA, clone:AMP010007E02, expressed in alveolar macrophages
X309371	ASGA0008649	2.8e-24	1.34e-17		2	5642038		2	5806726	5806982		-164688	-164944		LOC100512762	Sus scrofa mRNA, clone:AMP010007E02, expressed in alveolar macrophages
X309371	ASGA0008646	8.78e-24	3.92e-17		2	5629950		2	5806726	5806982		-176776	-177032		LOC100512762	Sus scrofa mRNA, clone:AMP010007E02, expressed in alveolar macrophages
X309371	ASGA0008680	2.84e-23	1.13e-16		2	5817132		2	5806726	5806982		10406	10150		LOC100512762	Sus scrofa mRNA, clone:AMP010007E02, expressed in alveolar macrophages
X309371	ALGA0011566	1.75e-12	6.14e-07		2	5939643		2	5806726	5806982		132917	132661		LOC100512762	Sus scrofa mRNA, clone:AMP010007E02, expressed in alveolar macrophages
X309371	ASGA0008662	2e-11	5.41e-06		2	5849903		2	5806726	5806982		43177	42921		LOC100512762	Sus scrofa mRNA, clone:AMP010007E02, expressed in alveolar macrophages
X309371	H3GA0005672	2.43e-11	6.44e-06		2	5903796		2	5806726	5806982		97070	96814		LOC100512762	Sus scrofa mRNA, clone:AMP010007E02, expressed in alveolar macrophages
X309371	ISU10000047	1.68e-10	3.46e-05		2	5561049		2	5806726	5806982		-245677	-245933		LOC100512762	Sus scrofa mRNA, clone:AMP010007E02, expressed in alveolar macrophages
X309371	M1GA0002346	1.6e-09	0.000246028		2	5615783		2	5806726	5806982		-190943	-191199		LOC100512762	Sus scrofa mRNA, clone:AMP010007E02, expressed in alveolar macrophages
X309371	MARC0023230	8.67e-09	0.00107249		2	6376098		2	5806726	5806982		569372	569116		LOC100512762	Sus scrofa mRNA, clone:AMP010007E02, expressed in alveolar macrophages
X309371	ASGA0008746	1.4e-08	0.00161514		2	6222845		2	5806726	5806982		416119	415863		LOC100512762	Sus scrofa mRNA, clone:AMP010007E02, expressed in alveolar macrophages
X309371	ALGA0105044	1.63e-08	0.00184674		2	6308949		2	5806726	5806982		502223	501967		LOC100512762	Sus scrofa mRNA, clone:AMP010007E02, expressed in alveolar macrophages
X309371	ALGA0011623	1.92e-08	0.00212409		2	6254385		2	5806726	5806982		447659	447403		LOC100512762	Sus scrofa mRNA, clone:AMP010007E02, expressed in alveolar macrophages
X309371	H3GA0005735	4.23e-08	0.00414939		2	6136082		2	5806726	5806982		329356	329100		LOC100512762	Sus scrofa mRNA, clone:AMP010007E02, expressed in alveolar macrophages
X309371	DIAS0004469	4.46e-08	0.00432411		2	6275661		2	5806726	5806982		468935	468679		LOC100512762	Sus scrofa mRNA, clone:AMP010007E02, expressed in alveolar macrophages
X309371	H3GA0005676	1.48e-07	0.0116624		2	5888217		2	5806726	5806982		81491	81235		LOC100512762	Sus scrofa mRNA, clone:AMP010007E02, expressed in alveolar macrophages
X309157	ALGA0119795	5.33e-19	7.41e-13		10	35527226		10	35417575	35416430		109651	110796		urpta-1	Sus scrofa mRNA, clone:DCI010060H06, expressed in dendritic cells (immature)
X309157	ALGA0113565	7.2e-18	7.99e-12		10	35068814		10	35417575	35416430		-348761	-347616		urpta-1	Sus scrofa mRNA, clone:DCI010060H06, expressed in dendritic cells (immature)
X309157	H3GA0029854	7.2e-18	7.99e-12		10	35677320		10	35417575	35416430		259745	260890		urpta-1	Sus scrofa mRNA, clone:DCI010060H06, expressed in dendritic cells (immature)
X309157	ASGA0100960	4.42e-14	2.24e-08		10	35529569		10	35417575	35416430		111994	113139		urpta-1	Sus scrofa mRNA, clone:DCI010060H06, expressed in dendritic cells (immature)
X309157	ASGA0099723	7.03e-14	3.41e-08		10	36301246		10	35417575	35416430		883671	884816		urpta-1	Sus scrofa mRNA, clone:DCI010060H06, expressed in dendritic cells (immature)
X309157	H3GA0029862	9.13e-14	4.31e-08		10	35834242		10	35417575	35416430		416667	417812		urpta-1	Sus scrofa mRNA, clone:DCI010060H06, expressed in dendritic cells (immature)
X309157	MARC0049956	9.13e-14	4.31e-08		10	35564986		10	35417575	35416430		147411	148556		urpta-1	Sus scrofa mRNA, clone:DCI010060H06, expressed in dendritic cells (immature)
X309157	ALGA0058282	1.03e-13	4.81e-08		10	35610217		10	35417575	35416430		192642	193787		urpta-1	Sus scrofa mRNA, clone:DCI010060H06, expressed in dendritic cells (immature)
X309157	ALGA0123773	9.4e-10	0.000154476		10	36366548		10	35417575	35416430		948973	950118		urpta-1	Sus scrofa mRNA, clone:DCI010060H06, expressed in dendritic cells (immature)
X309157	ALGA0108724	3.45e-09	0.000487084		10	34438575		10	35417575	35416430		-979000	-977855		urpta-1	Sus scrofa mRNA, clone:DCI010060H06, expressed in dendritic cells (immature)
X309157	H3GA0029849	1.92e-08	0.00212419		10	34781511		10	35417575	35416430		-636064	-634919		urpta-1	Sus scrofa mRNA, clone:DCI010060H06, expressed in dendritic cells (immature)
X309157	ALGA0058272	1.92e-08	0.00212419		10	34795844		10	35417575	35416430		-621731	-620586		urpta-1	Sus scrofa mRNA, clone:DCI010060H06, expressed in dendritic cells (immature)
X309074	M1GA0020746	2.79e-09	0.000402425		15	151385781		15	151279318	151279479		106463	106302		LOC100515865	Sus scrofa mRNA, clone:HTMT10022F11, expressed in hypothalamus
X309074	H3GA0045663	5.8e-07	0.0366251		15	151295030		15	151279318	151279479		15712	15551		LOC100515865	Sus scrofa mRNA, clone:HTMT10022F11, expressed in hypothalamus
X312897	DBWU0000701	4.41e-12	1.4e-06		4	97140658		4	96990082	96990454		150576	150204		C3H1orf192	Sus scrofa mRNA, clone:LNG010045C06, expressed in lung
X312897	MARC0063634	4.41e-12	1.4e-06		4	97220299		4	96990082	96990454		230217	229845		C3H1orf192	Sus scrofa mRNA, clone:LNG010045C06, expressed in lung
X312897	ALGA0026599	6.83e-12	2.08e-06		4	97063530		4	96990082	96990454		73448	73076		C3H1orf192	Sus scrofa mRNA, clone:LNG010045C06, expressed in lung
X312897	MARC0065038	1.24e-10	2.66e-05		4	96818326		4	96990082	96990454		-171756	-172128		C3H1orf192	Sus scrofa mRNA, clone:LNG010045C06, expressed in lung
X312897	ALGA0026583	6.33e-10	0.000109403		4	96550319		4	96990082	96990454		-439763	-440135		C3H1orf192	Sus scrofa mRNA, clone:LNG010045C06, expressed in lung
X312897	ASGA0020742	1.17e-09	0.000186718		4	97012116		4	96990082	96990454		22034	21662		C3H1orf192	Sus scrofa mRNA, clone:LNG010045C06, expressed in lung
X312897	ALGA0123669	2.98e-08	0.00309101		4	96152445		4	96990082	96990454		-837637	-838009		C3H1orf192	Sus scrofa mRNA, clone:LNG010045C06, expressed in lung
X312897	ALGA0026553	2.98e-08	0.00309101		4	96102583		4	96990082	96990454		-887499	-887871		C3H1orf192	Sus scrofa mRNA, clone:LNG010045C06, expressed in lung
X312897	ALGA0026631	1.3e-07	0.0105174		4	97549734		4	96990082	96990454		559652	559280		C3H1orf192	Sus scrofa mRNA, clone:LNG010045C06, expressed in lung
X312897	ALGA0026572	1.64e-07	0.0127392		4	96381947		4	96990082	96990454		-608135	-608507		C3H1orf192	Sus scrofa mRNA, clone:LNG010045C06, expressed in lung
X312897	ALGA0026584	1.65e-07	0.0128039		4	96701086		4	96990082	96990454		-288996	-289368		C3H1orf192	Sus scrofa mRNA, clone:LNG010045C06, expressed in lung
X312897	ASGA0020720	6.8e-07	0.0418043		4	96479166		4	96990082	96990454		-510916	-511288		C3H1orf192	Sus scrofa mRNA, clone:LNG010045C06, expressed in lung
X312374	ASGA0017810	1.16e-15	8.27e-10		4	7367321		4	7727769	7728948		-360448	-361627			Sus scrofa mRNA, clone:LVRM10113D08, expressed in liver
X312374	ASGA0017823	3.79e-10	7.02e-05		4	7490521		4	7727769	7728948		-237248	-238427			Sus scrofa mRNA, clone:LVRM10113D08, expressed in liver
X312374	ALGA0022658	1.4e-09	0.00021882		4	6951188		4	7727769	7728948		-776581	-777760			Sus scrofa mRNA, clone:LVRM10113D08, expressed in liver
X312374	ASGA0017733	2.71e-09	0.00039236		4	6837082		4	7727769	7728948		-890687	-891866			Sus scrofa mRNA, clone:LVRM10113D08, expressed in liver
X312374	H3GA0011659	2.71e-09	0.00039236		4	6845012		4	7727769	7728948		-882757	-883936			Sus scrofa mRNA, clone:LVRM10113D08, expressed in liver
X312374	ASGA0017746	3.26e-09	0.000461624		4	6977891		4	7727769	7728948		-749878	-751057			Sus scrofa mRNA, clone:LVRM10113D08, expressed in liver
X312374	M1GA0005574	6.41e-09	0.000826632		4	7775696		4	7727769	7728948		47927	46748			Sus scrofa mRNA, clone:LVRM10113D08, expressed in liver
X312374	ASGA0017815	6.5e-09	0.00083633		4	7437606		4	7727769	7728948		-290163	-291342			Sus scrofa mRNA, clone:LVRM10113D08, expressed in liver
X312374	MARC0053987	1.37e-07	0.0109617		4	7545588		4	7727769	7728948		-182181	-183360			Sus scrofa mRNA, clone:LVRM10113D08, expressed in liver
X308744	ALGA0029464	1.2e-15	8.54e-10		4	138475230		4	138911223	138909931		-435993	-434701		si:ch211-107o23.1	Sus scrofa mRNA, clone:MLN010012E10, expressed in mesenteric lymph nodes
X308744	ASGA0023267	4.91e-15	3.09e-09		4	138373035		4	138911223	138909931		-538188	-536896		si:ch211-107o23.1	Sus scrofa mRNA, clone:MLN010012E10, expressed in mesenteric lymph nodes
X308744	ASGA0023287	2.54e-14	1.36e-08		4	138545201		4	138911223	138909931		-366022	-364730		si:ch211-107o23.1	Sus scrofa mRNA, clone:MLN010012E10, expressed in mesenteric lymph nodes
X308744	H3GA0014843	2.54e-14	1.36e-08		4	138597108		4	138911223	138909931		-314115	-312823		si:ch211-107o23.1	Sus scrofa mRNA, clone:MLN010012E10, expressed in mesenteric lymph nodes
X308744	ALGA0029474	2.54e-14	1.36e-08		4	138575812		4	138911223	138909931		-335411	-334119		si:ch211-107o23.1	Sus scrofa mRNA, clone:MLN010012E10, expressed in mesenteric lymph nodes
X308744	ASGA0023261	3.12e-14	1.63e-08		4	138291968		4	138911223	138909931		-619255	-617963		si:ch211-107o23.1	Sus scrofa mRNA, clone:MLN010012E10, expressed in mesenteric lymph nodes
X308744	ASGA0094950	3.12e-14	1.63e-08		4	138291253		4	138911223	138909931		-619970	-618678		si:ch211-107o23.1	Sus scrofa mRNA, clone:MLN010012E10, expressed in mesenteric lymph nodes
X308744	ALGA0029436	3.12e-14	1.63e-08		4	137950544		4	138911223	138909931		-960679	-959387		si:ch211-107o23.1	Sus scrofa mRNA, clone:MLN010012E10, expressed in mesenteric lymph nodes
X308744	ASGA0092331	2.66e-13	1.13e-07		4	138289295		4	138911223	138909931		-621928	-620636		si:ch211-107o23.1	Sus scrofa mRNA, clone:MLN010012E10, expressed in mesenteric lymph nodes
X308744	ASGA0023234	3.34e-13	1.38e-07		4	138159578		4	138911223	138909931		-751645	-750353		si:ch211-107o23.1	Sus scrofa mRNA, clone:MLN010012E10, expressed in mesenteric lymph nodes
X308744	ASGA0023344	5.36e-11	1.29e-05		4	139772782		4	138911223	138909931		861559	862851		si:ch211-107o23.1	Sus scrofa mRNA, clone:MLN010012E10, expressed in mesenteric lymph nodes
X308744	ASGA0023349	5.36e-11	1.29e-05		4	139875357		4	138911223	138909931		964134	965426		si:ch211-107o23.1	Sus scrofa mRNA, clone:MLN010012E10, expressed in mesenteric lymph nodes
X308744	ALGA0029534	5.36e-11	1.29e-05		4	139823806		4	138911223	138909931		912583	913875		si:ch211-107o23.1	Sus scrofa mRNA, clone:MLN010012E10, expressed in mesenteric lymph nodes
X308744	INRA0017701	8.36e-11	1.89e-05		4	138814055		4	138911223	138909931		-97168	-95876		si:ch211-107o23.1	Sus scrofa mRNA, clone:MLN010012E10, expressed in mesenteric lymph nodes
X308744	MARC0088218	8.36e-11	1.89e-05		4	138629077		4	138911223	138909931		-282146	-280854		si:ch211-107o23.1	Sus scrofa mRNA, clone:MLN010012E10, expressed in mesenteric lymph nodes
X308744	ASGA0023307	4.4e-10	7.99e-05		4	138987333		4	138911223	138909931		76110	77402		si:ch211-107o23.1	Sus scrofa mRNA, clone:MLN010012E10, expressed in mesenteric lymph nodes
X308744	ALGA0029485	9.74e-10	0.000159333		4	138920223		4	138911223	138909931		9000	10292		si:ch211-107o23.1	Sus scrofa mRNA, clone:MLN010012E10, expressed in mesenteric lymph nodes
X308744	H3GA0014847	1.49e-09	0.000231876		4	138688978		4	138911223	138909931		-222245	-220953		si:ch211-107o23.1	Sus scrofa mRNA, clone:MLN010012E10, expressed in mesenteric lymph nodes
X308744	ASGA0023335	7.68e-09	0.000965527		4	139739897		4	138911223	138909931		828674	829966		si:ch211-107o23.1	Sus scrofa mRNA, clone:MLN010012E10, expressed in mesenteric lymph nodes
X308744	ALGA0029524	7.68e-09	0.000965527		4	139694383		4	138911223	138909931		783160	784452		si:ch211-107o23.1	Sus scrofa mRNA, clone:MLN010012E10, expressed in mesenteric lymph nodes
X308744	INRA0017729	7.68e-09	0.000965527		4	139501558		4	138911223	138909931		590335	591627		si:ch211-107o23.1	Sus scrofa mRNA, clone:MLN010012E10, expressed in mesenteric lymph nodes
X308744	MARC0014819	7.68e-09	0.000965527		4	139800533		4	138911223	138909931		889310	890602		si:ch211-107o23.1	Sus scrofa mRNA, clone:MLN010012E10, expressed in mesenteric lymph nodes
X308744	MARC0056249	7.68e-09	0.000965527		4	139642933		4	138911223	138909931		731710	733002		si:ch211-107o23.1	Sus scrofa mRNA, clone:MLN010012E10, expressed in mesenteric lymph nodes
X308744	WUR10000125	7.68e-09	0.000965527		4	139666819		4	138911223	138909931		755596	756888		si:ch211-107o23.1	Sus scrofa mRNA, clone:MLN010012E10, expressed in mesenteric lymph nodes
X308744	ASGA0023298	1.12e-08	0.00134195		4	138933038		4	138911223	138909931		21815	23107		si:ch211-107o23.1	Sus scrofa mRNA, clone:MLN010012E10, expressed in mesenteric lymph nodes
X308744	ASGA0023314	2.82e-07	0.020096		4	139260673		4	138911223	138909931		349450	350742		si:ch211-107o23.1	Sus scrofa mRNA, clone:MLN010012E10, expressed in mesenteric lymph nodes
X308732	M1GA0003354	2.64e-25	1.53e-18		2	157175346		2	157185593	157186529		-10247	-11183		LOC100515367	Sus scrofa mRNA, clone:MLN010035A06, expressed in mesenteric lymph nodes
X308732	ASGA0012786	4.42e-18	5.11e-12		2	157198907		2	157185593	157186529		13314	12378		LOC100515367	Sus scrofa mRNA, clone:MLN010035A06, expressed in mesenteric lymph nodes
X308732	ASGA0104897	1.69e-17	1.77e-11		2	157139246		2	157185593	157186529		-46347	-47283		LOC100515367	Sus scrofa mRNA, clone:MLN010035A06, expressed in mesenteric lymph nodes
X308732	H3GA0054148	1.04e-15	7.59e-10		2	157083125		2	157185593	157186529		-102468	-103404		LOC100515367	Sus scrofa mRNA, clone:MLN010035A06, expressed in mesenteric lymph nodes
X308732	ASGA0085387	6.12e-15	3.78e-09		2	157060689		2	157185593	157186529		-124904	-125840		LOC100515367	Sus scrofa mRNA, clone:MLN010035A06, expressed in mesenteric lymph nodes
X308732	MARC0022619	2.46e-11	6.5e-06		2	157048774		2	157185593	157186529		-136819	-137755		LOC100515367	Sus scrofa mRNA, clone:MLN010035A06, expressed in mesenteric lymph nodes
X308732	ASGA0012938	6.18e-11	1.45e-05		2	158139060		2	157185593	157186529		953467	952531		LOC100515367	Sus scrofa mRNA, clone:MLN010035A06, expressed in mesenteric lymph nodes
X308732	MARC0039166	1.64e-09	0.000251416		2	157110990		2	157185593	157186529		-74603	-75539		LOC100515367	Sus scrofa mRNA, clone:MLN010035A06, expressed in mesenteric lymph nodes
X308732	ALGA0016998	1.19e-08	0.00142036		2	157311922		2	157185593	157186529		126329	125393		LOC100515367	Sus scrofa mRNA, clone:MLN010035A06, expressed in mesenteric lymph nodes
X308732	H3GA0008275	1.19e-08	0.00142036		2	157270386		2	157185593	157186529		84793	83857		LOC100515367	Sus scrofa mRNA, clone:MLN010035A06, expressed in mesenteric lymph nodes
X308732	M1GA0003373	1.19e-08	0.00142036		2	157223320		2	157185593	157186529		37727	36791		LOC100515367	Sus scrofa mRNA, clone:MLN010035A06, expressed in mesenteric lymph nodes
X308732	DIAS0000700	7.33e-07	0.0445182		2	156980351		2	157185593	157186529		-205242	-206178		LOC100515367	Sus scrofa mRNA, clone:MLN010035A06, expressed in mesenteric lymph nodes
X308732	DIAS0000701	7.33e-07	0.0445182		2	156980231		2	157185593	157186529		-205362	-206298		LOC100515367	Sus scrofa mRNA, clone:MLN010035A06, expressed in mesenteric lymph nodes
X312225	ASGA0012673	6.17e-07	0.0386426		2	151843880		2	151154714	151153348		689166	690532		LOC100523892	Sus scrofa mRNA, clone:MLN010099F07, expressed in mesenteric lymph node
X309599	ASGA0025092	6.03e-16	4.61e-10		5	23994070		5	24147648	24147902		-153578	-153832			Sus scrofa mRNA, clone:OVRT10098F11, expressed in ovary
X309599	DIAS0004585	1e-13	4.68e-08		5	24041995		5	24147648	24147902		-105653	-105907			Sus scrofa mRNA, clone:OVRT10098F11, expressed in ovary
X309599	ASGA0103650	2.87e-13	1.2e-07		5	24057900		5	24147648	24147902		-89748	-90002			Sus scrofa mRNA, clone:OVRT10098F11, expressed in ovary
X309599	H3GA0016074	2.82e-12	9.34e-07		5	23737420		5	24147648	24147902		-410228	-410482			Sus scrofa mRNA, clone:OVRT10098F11, expressed in ovary
X309599	ASGA0025097	6.02e-11	1.42e-05		5	24354867		5	24147648	24147902		207219	206965			Sus scrofa mRNA, clone:OVRT10098F11, expressed in ovary
X309599	CADI0000251	8.99e-11	2.01e-05		5	23291033		5	24147648	24147902		-856615	-856869			Sus scrofa mRNA, clone:OVRT10098F11, expressed in ovary
X309599	H3GA0016069	8.91e-10	0.000147542		5	23313949		5	24147648	24147902		-833699	-833953			Sus scrofa mRNA, clone:OVRT10098F11, expressed in ovary
X309599	ALGA0031268	7.64e-08	0.00678251		5	24293790		5	24147648	24147902		146142	145888			Sus scrofa mRNA, clone:OVRT10098F11, expressed in ovary
X309599	ASGA0025083	1.41e-07	0.0112603		5	23646360		5	24147648	24147902		-501288	-501542			Sus scrofa mRNA, clone:OVRT10098F11, expressed in ovary
X309542	ASGA0089364	5.66e-07	0.0358822		6	155985335		6	156178735	156178364		-193400	-193029		C3H1ORF50	Sus scrofa mRNA, clone:PTG010008F11, expressed in pituitary gland
X308829	DIAS0003243	1.84e-08	0.00204414		5	18902490		5	18737689	18739242		164801	163248		LOC100513595	Sus scrofa mRNA, clone:THY010088G10, expressed in thymus
X308723	ASGA0063217	2.99e-08	0.00309685		14	49288281		14	49759490	49760225		-471209	-471944		LOC100521226	Sus scrofa mRNA, clone:UTR010024D06, expressed in uterus
X308723	ALGA0077399	4.45e-08	0.00432284		14	49459901		14	49759490	49760225		-299589	-300324		LOC100521226	Sus scrofa mRNA, clone:UTR010024D06, expressed in uterus
X308723	H3GA0040076	9.65e-08	0.00823413		14	48973279		14	49759490	49760225		-786211	-786946		LOC100521226	Sus scrofa mRNA, clone:UTR010024D06, expressed in uterus
X308723	MARC0005951	9.65e-08	0.00823413		14	49262375		14	49759490	49760225		-497115	-497850		LOC100521226	Sus scrofa mRNA, clone:UTR010024D06, expressed in uterus
X308723	ASGA0063228	1.19e-07	0.00976998		14	49872197		14	49759490	49760225		112707	111972		LOC100521226	Sus scrofa mRNA, clone:UTR010024D06, expressed in uterus
X308723	ASGA0063229	1.19e-07	0.00976998		14	49885158		14	49759490	49760225		125668	124933		LOC100521226	Sus scrofa mRNA, clone:UTR010024D06, expressed in uterus
X308723	ASGA0063232	1.19e-07	0.00976998		14	49949815		14	49759490	49760225		190325	189590		LOC100521226	Sus scrofa mRNA, clone:UTR010024D06, expressed in uterus
X308723	ASGA0063238	1.19e-07	0.00976998		14	50223650		14	49759490	49760225		464160	463425		LOC100521226	Sus scrofa mRNA, clone:UTR010024D06, expressed in uterus
X308723	ASGA0063245	1.19e-07	0.00976998		14	50243068		14	49759490	49760225		483578	482843		LOC100521226	Sus scrofa mRNA, clone:UTR010024D06, expressed in uterus
X308723	DRGA0013810	1.19e-07	0.00976998		14	49925754		14	49759490	49760225		166264	165529		LOC100521226	Sus scrofa mRNA, clone:UTR010024D06, expressed in uterus
X308723	INRA0043972	1.19e-07	0.00976998		14	49831490		14	49759490	49760225		72000	71265		LOC100521226	Sus scrofa mRNA, clone:UTR010024D06, expressed in uterus
X308723	INRA0043976	1.19e-07	0.00976998		14	49990314		14	49759490	49760225		230824	230089		LOC100521226	Sus scrofa mRNA, clone:UTR010024D06, expressed in uterus
X308723	INRA0043983	1.19e-07	0.00976998		14	50203210		14	49759490	49760225		443720	442985		LOC100521226	Sus scrofa mRNA, clone:UTR010024D06, expressed in uterus
X308723	MARC0006678	1.19e-07	0.00976998		14	50044448		14	49759490	49760225		284958	284223		LOC100521226	Sus scrofa mRNA, clone:UTR010024D06, expressed in uterus
X308723	MARC0036724	1.19e-07	0.00976998		14	49772549		14	49759490	49760225		13059	12324		LOC100521226	Sus scrofa mRNA, clone:UTR010024D06, expressed in uterus
X308723	ALGA0077394	1.19e-07	0.00976998		14	49438982		14	49759490	49760225		-320508	-321243		LOC100521226	Sus scrofa mRNA, clone:UTR010024D06, expressed in uterus
X308723	ALGA0077417	1.19e-07	0.00976998		14	50106154		14	49759490	49760225		346664	345929		LOC100521226	Sus scrofa mRNA, clone:UTR010024D06, expressed in uterus
X308723	DBNP0002145	1.88e-07	0.0143017		14	49401845		14	49759490	49760225		-357645	-358380		LOC100521226	Sus scrofa mRNA, clone:UTR010024D06, expressed in uterus
X308723	INRA0043964	1.88e-07	0.0143017		14	49383214		14	49759490	49760225		-376276	-377011		LOC100521226	Sus scrofa mRNA, clone:UTR010024D06, expressed in uterus
X308723	MARC0008762	1.93e-07	0.0146233		14	49674562		14	49759490	49760225		-84928	-85663		LOC100521226	Sus scrofa mRNA, clone:UTR010024D06, expressed in uterus
X310160	ASGA0010116	1.2e-07	0.00980901		2	43971719		2	44082633	44082790		-110914	-111071		LOC733603	Sus scrofa serum amyloid A protein mRNA, partial cds
X310160	MARC0097558	1.2e-07	0.00980901		2	43939277		2	44082633	44082790		-143356	-143513		LOC733603	Sus scrofa serum amyloid A protein mRNA, partial cds
X310160	ASGA0103977	7.5e-07	0.0453939		2	43142142		2	44082633	44082790		-940491	-940648		LOC733603	Sus scrofa serum amyloid A protein mRNA, partial cds
X310361	SIRI0000155	1.17e-13	5.39e-08		7	28872406		7	29182980	29182696		-310574	-310290		SLA-DQB1	Sus scrofa SLADQB mRNA for MHC class II, complete cds
X310361	ALGA0039766	1.36e-10	2.88e-05		7	29214515		7	29182980	29182696		31535	31819		SLA-DQB1	Sus scrofa SLADQB mRNA for MHC class II, complete cds
X310361	ALGA0039770	2.41e-08	0.00257637		7	29226357		7	29182980	29182696		43377	43661		SLA-DQB1	Sus scrofa SLADQB mRNA for MHC class II, complete cds
X310361	ALGA0039710	2.87e-08	0.00298677		7	28849375		7	29182980	29182696		-333605	-333321		SLA-DQB1	Sus scrofa SLADQB mRNA for MHC class II, complete cds
X310361	ALGA0039780	5.44e-08	0.00511455		7	29281315		7	29182980	29182696		98335	98619		SLA-DQB1	Sus scrofa SLADQB mRNA for MHC class II, complete cds
X310361	ASGA0032120	5.95e-07	0.0374342		7	29744655		7	29182980	29182696		561675	561959		SLA-DQB1	Sus scrofa SLADQB mRNA for MHC class II, complete cds
X311356	ASGA0062844	7.49e-17	7.07e-11		14	41000376		14	41258545	41258842		-258169	-258466		OAS1	2',5'-oligoadenylate synthetase 1, 40/46kDa
X311356	MARC0080850	7.49e-17	7.07e-11		14	41317883		14	41258545	41258842		59338	59041		OAS1	2',5'-oligoadenylate synthetase 1, 40/46kDa
X311356	MARC0036192	9.07e-17	8.36e-11		14	40851903		14	41258545	41258842		-406642	-406939		OAS1	2',5'-oligoadenylate synthetase 1, 40/46kDa
X311356	ASGA0062900	8.66e-11	1.94e-05		14	41333642		14	41258545	41258842		75097	74800		OAS1	2',5'-oligoadenylate synthetase 1, 40/46kDa
X311356	ASGA0062901	8.66e-11	1.94e-05		14	41354180		14	41258545	41258842		95635	95338		OAS1	2',5'-oligoadenylate synthetase 1, 40/46kDa
X311356	MARC0027505	8.66e-11	1.94e-05		14	41374244		14	41258545	41258842		115699	115402		OAS1	2',5'-oligoadenylate synthetase 1, 40/46kDa
X311356	H3GA0039852	1.62e-10	3.35e-05		14	41159003		14	41258545	41258842		-99542	-99839		OAS1	2',5'-oligoadenylate synthetase 1, 40/46kDa
X304251	ASGA0062844	2.09e-10	4.17e-05		14	41000376		14	41260406	41260898		-260030	-260522		OAS1	2',5'-oligoadenylate synthetase 1, 40/46kDa
X304251	MARC0080850	2.09e-10	4.17e-05		14	41317883		14	41260406	41260898		57477	56985		OAS1	2',5'-oligoadenylate synthetase 1, 40/46kDa
X304251	MARC0036192	2.54e-10	4.95e-05		14	40851903		14	41260406	41260898		-408503	-408995		OAS1	2',5'-oligoadenylate synthetase 1, 40/46kDa
X311356	ASGA0062913	5.65e-10	9.93e-05		14	41993819		14	41258545	41258842		735274	734977		OAS1	2',5'-oligoadenylate synthetase 1, 40/46kDa
X311356	ASGA0092570	5.65e-10	9.93e-05		14	41600300		14	41258545	41258842		341755	341458		OAS1	2',5'-oligoadenylate synthetase 1, 40/46kDa
X311356	ALGA0077087	5.65e-10	9.93e-05		14	41543374		14	41258545	41258842		284829	284532		OAS1	2',5'-oligoadenylate synthetase 1, 40/46kDa
X311356	ASGA0062829	4.43e-09	0.00060366		14	40804551		14	41258545	41258842		-453994	-454291		OAS1	2',5'-oligoadenylate synthetase 1, 40/46kDa
X311356	H3GA0039834	1.25e-08	0.0014713		14	40752431		14	41258545	41258842		-506114	-506411		OAS1	2',5'-oligoadenylate synthetase 1, 40/46kDa
X311356	ASGA0062839	2.23e-08	0.00241105		14	40897393		14	41258545	41258842		-361152	-361449		OAS1	2',5'-oligoadenylate synthetase 1, 40/46kDa
X311356	MARC0108623	2.23e-08	0.00241105		14	40816505		14	41258545	41258842		-442040	-442337		OAS1	2',5'-oligoadenylate synthetase 1, 40/46kDa
X311356	ALGA0077017	2.23e-08	0.00241105		14	40778157		14	41258545	41258842		-480388	-480685		OAS1	2',5'-oligoadenylate synthetase 1, 40/46kDa
X311356	ALGA0077023	4.55e-08	0.00440438		14	40922501		14	41258545	41258842		-336044	-336341		OAS1	2',5'-oligoadenylate synthetase 1, 40/46kDa
X311356	ASGA0062827	5.99e-08	0.0055274		14	40707564		14	41258545	41258842		-550981	-551278		OAS1	2',5'-oligoadenylate synthetase 1, 40/46kDa
X311356	DIAS0001046	9.66e-08	0.00824212		14	41074337		14	41258545	41258842		-184208	-184505		OAS1	2',5'-oligoadenylate synthetase 1, 40/46kDa
X311356	MARC0027929	9.66e-08	0.00824212		14	41060913		14	41258545	41258842		-197632	-197929		OAS1	2',5'-oligoadenylate synthetase 1, 40/46kDa
X311356	ALGA0119264	1.42e-07	0.0112983		14	41977281		14	41258545	41258842		718736	718439		OAS1	2',5'-oligoadenylate synthetase 1, 40/46kDa
X311356	ALGA0111679	1.42e-07	0.0113229		14	41623560		14	41258545	41258842		365015	364718		OAS1	2',5'-oligoadenylate synthetase 1, 40/46kDa
X311356	ALGA0077053	1.92e-07	0.014522		14	41178825		14	41258545	41258842		-79720	-80017		OAS1	2',5'-oligoadenylate synthetase 1, 40/46kDa
X311356	ALGA0077070	3.34e-07	0.0231242		14	41207457		14	41258545	41258842		-51088	-51385		OAS1	2',5'-oligoadenylate synthetase 1, 40/46kDa
X304432	ALGA0077070	5.21e-08	0.00493264		14	41207457		14	41202580	41202863		4877	4594		OAS2	2'-5'-oligoadenylate synthetase 2, 69/71kDa
X301074	ASGA0046405	6.08e-13	2.36e-07		10	11986190		10	11742434	11741839		243756	244351		BPNT1	3'(2'), 5'-bisphosphate nucleotidase 1
X301074	ASGA0046408	6.08e-13	2.36e-07		10	12003897		10	11742434	11741839		261463	262058		BPNT1	3'(2'), 5'-bisphosphate nucleotidase 1
X301074	ASGA0046359	6.9e-13	2.64e-07		10	11632466		10	11742434	11741839		-109968	-109373		BPNT1	3'(2'), 5'-bisphosphate nucleotidase 1
X301074	ASGA0046371	6.9e-13	2.64e-07		10	11694257		10	11742434	11741839		-48177	-47582		BPNT1	3'(2'), 5'-bisphosphate nucleotidase 1
X301074	DIAS0004668	6.9e-13	2.64e-07		10	11675945		10	11742434	11741839		-66489	-65894		BPNT1	3'(2'), 5'-bisphosphate nucleotidase 1
X301074	ALGA0056972	1.01e-12	3.73e-07		10	11716904		10	11742434	11741839		-25530	-24935		BPNT1	3'(2'), 5'-bisphosphate nucleotidase 1
X301074	ASGA0046333	8.78e-10	0.000145622		10	11325832		10	11742434	11741839		-416602	-416007		BPNT1	3'(2'), 5'-bisphosphate nucleotidase 1
X301074	CASI0009931	8.78e-10	0.000145622		10	11368916		10	11742434	11741839		-373518	-372923		BPNT1	3'(2'), 5'-bisphosphate nucleotidase 1
X301074	H3GA0029174	1.53e-08	0.00174804		10	11621974		10	11742434	11741839		-120460	-119865		BPNT1	3'(2'), 5'-bisphosphate nucleotidase 1
X301074	MARC0042485	1.52e-07	0.011917		10	11290287		10	11742434	11741839		-452147	-451552		BPNT1	3'(2'), 5'-bisphosphate nucleotidase 1
X301074	ASGA0046365	1.56e-07	0.0122463		10	11654673		10	11742434	11741839		-87761	-87166		BPNT1	3'(2'), 5'-bisphosphate nucleotidase 1
X294205	ALGA0026103	9.74e-12	2.82e-06		4	84114530		4	84143057	84142552		-28527	-28022		LOC100157066	39S ribosomal protein L15, mitochondrial-like
X294205	ALGA0026111	9.14e-11	2.04e-05		4	84231913		4	84143057	84142552		88856	89361		LOC100157066	39S ribosomal protein L15, mitochondrial-like
X294205	H3GA0013146	3.67e-10	6.83e-05		4	84419606		4	84143057	84142552		276549	277054		LOC100157066	39S ribosomal protein L15, mitochondrial-like
X294205	ASGA0020383	2.04e-09	0.00030602		4	83828478		4	84143057	84142552		-314579	-314074		LOC100157066	39S ribosomal protein L15, mitochondrial-like
X294205	M1GA0005986	2.54e-09	0.000371228		4	83786880		4	84143057	84142552		-356177	-355672		LOC100157066	39S ribosomal protein L15, mitochondrial-like
X294205	ASGA0020384	2.95e-09	0.000423623		4	83846382		4	84143057	84142552		-296675	-296170		LOC100157066	39S ribosomal protein L15, mitochondrial-like
X324005	ALGA0110359	1.25e-12	4.55e-07		6	75417134		6	75414675	75414834		2459	2300		HMGCL	3-hydroxymethyl-3-methylglutaryl-CoA lyase
X324005	ASGA0086694	1.39e-07	0.0110702		6	75365266		6	75414675	75414834		-49409	-49568		HMGCL	3-hydroxymethyl-3-methylglutaryl-CoA lyase
X324005	ALGA0116054	2.84e-07	0.0202206		6	76056354		6	75414675	75414834		641679	641520		HMGCL	3-hydroxymethyl-3-methylglutaryl-CoA lyase
X324005	ASGA0092182	7.82e-07	0.0469527		6	75507418		6	75414675	75414834		92743	92584		HMGCL	3-hydroxymethyl-3-methylglutaryl-CoA lyase
X324005	MARC0002557	7.82e-07	0.0469527		6	75463989		6	75414675	75414834		49314	49155		HMGCL	3-hydroxymethyl-3-methylglutaryl-CoA lyase
X290781	ALGA0003525	1.09e-10	2.38e-05		1	60631425		1	60831845	60832290		-200420	-200865		LOC100157995	5 nucleotidase, ecto
X290781	ASGA0002891	5.87e-09	0.00076811		1	60109264		1	60831845	60832290		-722581	-723026		LOC100157995	5 nucleotidase, ecto
X290781	SIRI0001021	2.22e-08	0.00240336		1	61534580		1	60831845	60832290		702735	702290		LOC100157995	5 nucleotidase, ecto
X290781	ASGA0087818	3.27e-08	0.00333929		1	61516922		1	60831845	60832290		685077	684632		LOC100157995	5 nucleotidase, ecto
X290781	DIAS0002998	4.23e-08	0.00415127		1	60893608		1	60831845	60832290		61763	61318		LOC100157995	5 nucleotidase, ecto
X290781	ASGA0002927	6.02e-08	0.00554946		1	60727881		1	60831845	60832290		-103964	-104409		LOC100157995	5 nucleotidase, ecto
X290781	DIAS0001185	7.56e-08	0.00671438		1	60938935		1	60831845	60832290		107090	106645		LOC100157995	5 nucleotidase, ecto
X290781	ASGA0002880	1.51e-07	0.0118697		1	59841508		1	60831845	60832290		-990337	-990782		LOC100157995	5 nucleotidase, ecto
X290781	H3GA0001764	1.69e-07	0.0130943		1	60724064		1	60831845	60832290		-107781	-108226		LOC100157995	5 nucleotidase, ecto
X326995	MARC0069201	5.35e-08	0.00504123		14	58914805		14	58502043	58501524		412762	413281		MTR	5-methyltetrahydrofolate-homocysteine methyltransferase
X326995	ALGA0077677	8.16e-07	0.0487039		14	57982523		14	58502043	58501524		-519520	-519001		MTR	5-methyltetrahydrofolate-homocysteine methyltransferase
X288525	ASGA0003672	1.12e-11	3.19e-06		1	92388150		1	91861459	91861741		526691	526409		NT5DC1	5'-nucleotidase domain containing 1
X288525	ASGA0003630	4.56e-07	0.0301174		1	90962043		1	91861459	91861741		-899416	-899698		NT5DC1	5'-nucleotidase domain containing 1
X288525	ALGA0004575	4.56e-07	0.0301174		1	90879749		1	91861459	91861741		-981710	-981992		NT5DC1	5'-nucleotidase domain containing 1
X303135	ALGA0069514	2.11e-07	0.0157773		13	37540778		13	37872348	37872007		-331570	-331229		NT5DC2	5'-nucleotidase domain containing 2
X323370	H3GA0016959	8.51e-09	0.00105565		5	84218586		5	84225375	84225906		-6789	-7320		NT5DC3	5'-nucleotidase domain containing 3
X323370	H3GA0016945	3.92e-07	0.0264893		5	83695410		5	84225375	84225906		-529965	-530496		NT5DC3	5'-nucleotidase domain containing 3
X298940	M1GA0011435	2.99e-08	0.00309656		7	131336733		7	131028337	131028035		308396	308698		LOC100523804	6.8 kDa mitochondrial proteolipid-like
X293185	ALGA0019035	2.12e-14	1.15e-08		3	55949229		3	55841538	55841023		107691	108206		LOC100520127	60S ribosomal protein L31 [Source:UniProtKB/Swiss-Prot;Acc:P62901]
X293185	ASGA0014621	1.68e-12	5.92e-07		3	55803289		3	55841538	55841023		-38249	-37734		LOC100520127	60S ribosomal protein L31 [Source:UniProtKB/Swiss-Prot;Acc:P62901]
X293185	ALGA0019052	4.57e-12	1.44e-06		3	56220152		3	55841538	55841023		378614	379129		LOC100520127	60S ribosomal protein L31 [Source:UniProtKB/Swiss-Prot;Acc:P62901]
X293185	ASGA0014612	9.63e-08	0.00821966		3	55631951		3	55841538	55841023		-209587	-209072		LOC100520127	60S ribosomal protein L31 [Source:UniProtKB/Swiss-Prot;Acc:P62901]
X293185	MARC0001284	1.7e-07	0.0131309		3	56033515		3	55841538	55841023		191977	192492		LOC100520127	60S ribosomal protein L31 [Source:UniProtKB/Swiss-Prot;Acc:P62901]
X294601	ASGA0023287	7.77e-17	7.23e-11		4	138545201		4	138627996	138628276		-82795	-83075		7SK	7SK RNA [Source: RFAM;Acc:RF00100]
X294601	H3GA0014843	7.77e-17	7.23e-11		4	138597108		4	138627996	138628276		-30888	-31168		7SK	7SK RNA [Source: RFAM;Acc:RF00100]
X294601	ALGA0029474	7.77e-17	7.23e-11		4	138575812		4	138627996	138628276		-52184	-52464		7SK	7SK RNA [Source: RFAM;Acc:RF00100]
X294601	ALGA0029464	1.42e-16	1.27e-10		4	138475230		4	138627996	138628276		-152766	-153046		7SK	7SK RNA [Source: RFAM;Acc:RF00100]
X294601	ASGA0092331	2.06e-15	1.39e-09		4	138289295		4	138627996	138628276		-338701	-338981		7SK	7SK RNA [Source: RFAM;Acc:RF00100]
X294601	ASGA0023267	2.15e-15	1.45e-09		4	138373035		4	138627996	138628276		-254961	-255241		7SK	7SK RNA [Source: RFAM;Acc:RF00100]
X294601	ASGA0023261	3.38e-15	2.2e-09		4	138291968		4	138627996	138628276		-336028	-336308		7SK	7SK RNA [Source: RFAM;Acc:RF00100]
X294601	ASGA0094950	3.38e-15	2.2e-09		4	138291253		4	138627996	138628276		-336743	-337023		7SK	7SK RNA [Source: RFAM;Acc:RF00100]
X294601	ALGA0029436	3.38e-15	2.2e-09		4	137950544		4	138627996	138628276		-677452	-677732		7SK	7SK RNA [Source: RFAM;Acc:RF00100]
X294601	ASGA0023234	1.15e-14	6.65e-09		4	138159578		4	138627996	138628276		-468418	-468698		7SK	7SK RNA [Source: RFAM;Acc:RF00100]
X294601	INRA0017701	3.96e-14	2.02e-08		4	138814055		4	138627996	138628276		186059	185779		7SK	7SK RNA [Source: RFAM;Acc:RF00100]
X294601	MARC0088218	3.96e-14	2.02e-08		4	138629077		4	138627996	138628276		1081	801		7SK	7SK RNA [Source: RFAM;Acc:RF00100]
X294601	ASGA0023262	1.55e-10	3.23e-05		4	138325752		4	138627996	138628276		-302244	-302524		7SK	7SK RNA [Source: RFAM;Acc:RF00100]
X294601	H3GA0014847	1.95e-10	3.93e-05		4	138688978		4	138627996	138628276		60982	60702		7SK	7SK RNA [Source: RFAM;Acc:RF00100]
X294601	ASGA0023298	4.38e-10	7.96e-05		4	138933038		4	138627996	138628276		305042	304762		7SK	7SK RNA [Source: RFAM;Acc:RF00100]
X294601	ASGA0023307	4.85e-10	8.72e-05		4	138987333		4	138627996	138628276		359337	359057		7SK	7SK RNA [Source: RFAM;Acc:RF00100]
X294601	ALGA0029485	5.93e-10	0.000103445		4	138920223		4	138627996	138628276		292227	291947		7SK	7SK RNA [Source: RFAM;Acc:RF00100]
X294601	ALGA0029408	2.3e-09	0.000340192		4	137799667		4	138627996	138628276		-828329	-828609		7SK	7SK RNA [Source: RFAM;Acc:RF00100]
X294601	MARC0005129	3.98e-08	0.00393465		4	139136757		4	138627996	138628276		508761	508481		7SK	7SK RNA [Source: RFAM;Acc:RF00100]
X294601	ALGA0029505	1.08e-07	0.00901405		4	139182345		4	138627996	138628276		554349	554069		7SK	7SK RNA [Source: RFAM;Acc:RF00100]
X294601	MARC0072497	1.08e-07	0.00901405		4	139169446		4	138627996	138628276		541450	541170		7SK	7SK RNA [Source: RFAM;Acc:RF00100]
X294601	ASGA0023226	2.47e-07	0.0180205		4	138123252		4	138627996	138628276		-504744	-505024		7SK	7SK RNA [Source: RFAM;Acc:RF00100]
X294601	ASGA0023202	5.25e-07	0.0337509		4	137691079		4	138627996	138628276		-936917	-937197		7SK	7SK RNA [Source: RFAM;Acc:RF00100]
X294601	MARC0047708	7.16e-07	0.0436776		4	137814902		4	138627996	138628276		-813094	-813374		7SK	7SK RNA [Source: RFAM;Acc:RF00100]
X290628	MARC0098037	2.69e-13	1.14e-07		1	35734593		1	35797879	35797634		-63286	-63041		AKAP7	A kinase (PRKA) anchor protein 7
X290628	DRGA0000498	1.49e-11	4.11e-06		1	36401673		1	35797879	35797634		603794	604039		AKAP7	A kinase (PRKA) anchor protein 7
X290628	ASGA0097094	5.58e-11	1.33e-05		1	36145839		1	35797879	35797634		347960	348205		AKAP7	A kinase (PRKA) anchor protein 7
X290628	ALGA0002423	2.63e-09	0.000382582		1	35816392		1	35797879	35797634		18513	18758		AKAP7	A kinase (PRKA) anchor protein 7
X290628	H3GA0001406	3.99e-08	0.0039496		1	36355140		1	35797879	35797634		557261	557506		AKAP7	A kinase (PRKA) anchor protein 7
X290628	ASGA0002137	9.83e-08	0.00836524		1	35590847		1	35797879	35797634		-207032	-206787		AKAP7	A kinase (PRKA) anchor protein 7
X290628	ALGA0002394	5.6e-07	0.0355806		1	35569792		1	35797879	35797634		-228087	-227842		AKAP7	A kinase (PRKA) anchor protein 7
X313300	MARC0032616	2.2e-07	0.0163153		13	37263244		13	37307444	37307791		-44200	-44547		ABHD14A	abhydrolase domain containing 14A
X313620	MARC0004566	5.71e-12	1.77e-06		13	37397488		13	37298730	37298234		98758	99254		ABHD14B	abhydrolase domain containing 14B
X313620	MARC0086184	6.82e-10	0.000116856		13	37145207		13	37298730	37298234		-153523	-153027		ABHD14B	abhydrolase domain containing 14B
X312383	MARC0004566	6.93e-09	0.000885359		13	37397488		13	37298730	37297687		98758	99801		ABHD14B	abhydrolase domain containing 14B
X313620	MARC0032616	4.19e-08	0.00411494		13	37263244		13	37298730	37298234		-35486	-34990		ABHD14B	abhydrolase domain containing 14B
X313620	M1GA0025601	6.14e-08	0.00564678		13	37314221		13	37298730	37298234		15491	15987		ABHD14B	abhydrolase domain containing 14B
X313620	ALGA0069507	1.78e-07	0.0136546		13	36843530		13	37298730	37298234		-455200	-454704		ABHD14B	abhydrolase domain containing 14B
X312383	M1GA0025601	3.98e-07	0.0268251		13	37314221		13	37298730	37297687		15491	16534		ABHD14B	abhydrolase domain containing 14B
X312383	MARC0032616	4.36e-07	0.0290338		13	37263244		13	37298730	37297687		-35486	-34443		ABHD14B	abhydrolase domain containing 14B
X312383	MARC0086184	7.54e-07	0.0456013		13	37145207		13	37298730	37297687		-153523	-152480		ABHD14B	abhydrolase domain containing 14B
X312383	ALGA0069507	8.28e-07	0.0493146		13	36843530		13	37298730	37297687		-455200	-454157		ABHD14B	abhydrolase domain containing 14B
X303325	MARC0094198	3.92e-08	0.00388718		13	43808238		13	44014419	44014981		-206181	-206743		ABHD6	abhydrolase domain containing 6
X303325	ASGA0057351	1.44e-07	0.0114341		13	43726444		13	44014419	44014981		-287975	-288537		ABHD6	abhydrolase domain containing 6
X303325	DIAS0004230	1.44e-07	0.0114341		13	44227974		13	44014419	44014981		213555	212993		ABHD6	abhydrolase domain containing 6
X303325	MARC0091931	1.44e-07	0.0114341		13	44215506		13	44014419	44014981		201087	200525		ABHD6	abhydrolase domain containing 6
X303632	ALGA0072611	8.79e-22	2.42e-15		13	168179999		13	167827142	167827353		352857	352646		ABI3BP	ABI family, member 3 (NESH) binding protein
X303632	ALGA0072623	3.13e-21	7.49e-15		13	168751754		13	167827142	167827353		924612	924401		ABI3BP	ABI family, member 3 (NESH) binding protein
X303632	MARC0076139	8.25e-21	1.77e-14		13	167806284		13	167827142	167827353		-20858	-21069		ABI3BP	ABI family, member 3 (NESH) binding protein
X303632	ALGA0072599	1.19e-19	1.92e-13		13	167755432		13	167827142	167827353		-71710	-71921		ABI3BP	ABI family, member 3 (NESH) binding protein
X303632	MARC0009236	1.09e-10	2.38e-05		13	167366505		13	167827142	167827353		-460637	-460848		ABI3BP	ABI family, member 3 (NESH) binding protein
X303632	MARC0082696	1.22e-10	2.63e-05		13	167436360		13	167827142	167827353		-390782	-390993		ABI3BP	ABI family, member 3 (NESH) binding protein
X303632	ALGA0072622	1.32e-10	2.82e-05		13	168571937		13	167827142	167827353		744795	744584		ABI3BP	ABI family, member 3 (NESH) binding protein
X303632	ALGA0124410	2.22e-09	0.000329419		13	167157837		13	167827142	167827353		-669305	-669516		ABI3BP	ABI family, member 3 (NESH) binding protein
X303632	MARC0063230	3.02e-09	0.000431944		13	168808972		13	167827142	167827353		981830	981619		ABI3BP	ABI family, member 3 (NESH) binding protein
X303632	ALGA0072568	4.49e-09	0.000609618		13	167043317		13	167827142	167827353		-783825	-784036		ABI3BP	ABI family, member 3 (NESH) binding protein
X303632	MARC0024620	8.79e-09	0.00108497		13	168220231		13	167827142	167827353		393089	392878		ABI3BP	ABI family, member 3 (NESH) binding protein
X327623	ASGA0047589	7.77e-08	0.00687258		10	38773416		10	38238389	38238220		535027	535196		ACO1	aconitase 1, soluble
X327623	ASGA0047602	7.83e-08	0.00692097		10	39029551		10	38238389	38238220		791162	791331		ACO1	aconitase 1, soluble
X327623	ALGA0058412	7.83e-08	0.00692097		10	38986300		10	38238389	38238220		747911	748080		ACO1	aconitase 1, soluble
X327623	ALGA0058402	8.37e-08	0.00732325		10	38702675		10	38238389	38238220		464286	464455		ACO1	aconitase 1, soluble
X327623	INRA0033743	8.78e-08	0.00760467		10	38439379		10	38238389	38238220		200990	201159		ACO1	aconitase 1, soluble
X327623	MARC0003765	1.18e-07	0.00974442		10	38220149		10	38238389	38238220		-18240	-18071		ACO1	aconitase 1, soluble
X327623	ALGA0102748	1.24e-07	0.0101201		10	38055678		10	38238389	38238220		-182711	-182542		ACO1	aconitase 1, soluble
X327623	ASGA0047572	4.65e-07	0.0306135		10	38009455		10	38238389	38238220		-228934	-228765		ACO1	aconitase 1, soluble
X327623	ALGA0058396	5.8e-07	0.0366087		10	38655801		10	38238389	38238220		417412	417581		ACO1	aconitase 1, soluble
X327623	ALGA0058399	6.52e-07	0.0404319		10	38616182		10	38238389	38238220		377793	377962		ACO1	aconitase 1, soluble
X300472	H3GA0027653	1.19e-15	8.45e-10		9	67549005		9	67348946	67348434		200059	200571		ACAD8	acyl-CoA dehydrogenase family, member 8
X300472	MARC0008551	2.42e-08	0.00258891		9	67814275		9	67348946	67348434		465329	465841		ACAD8	acyl-CoA dehydrogenase family, member 8
X292853	ASGA0013908	3.13e-14	1.63e-08		3	25899059		3	26138609	26138299		-239550	-239240		ACSM2B	acyl-CoA synthetase medium-chain family member 2B
X292853	ALGA0123859	1.62e-09	0.00024967		3	25214350		3	26138609	26138299		-924259	-923949		ACSM2B	acyl-CoA synthetase medium-chain family member 2B
X292853	ASGA0094325	1.14e-08	0.00136739		3	25724214		3	26138609	26138299		-414395	-414085		ACSM2B	acyl-CoA synthetase medium-chain family member 2B
X292853	CASI0007969	1.39e-07	0.0110847		3	25330984		3	26138609	26138299		-807625	-807315		ACSM2B	acyl-CoA synthetase medium-chain family member 2B
X292853	ASGA0013904	2.87e-07	0.0203888		3	25862724		3	26138609	26138299		-275885	-275575		ACSM2B	acyl-CoA synthetase medium-chain family member 2B
X329050	MARC0101263	2.63e-22	8.26e-16		3	26425965		3	26256642	26256161		169323	169804		ACSM5	acyl-CoA synthetase medium-chain family member 5
X329050	H3GA0053928	2.41e-18	2.92e-12		3	26392557		3	26256642	26256161		135915	136396		ACSM5	acyl-CoA synthetase medium-chain family member 5
X329050	ALGA0108097	7.17e-18	7.97e-12		3	26045382		3	26256642	26256161		-211260	-210779		ACSM5	acyl-CoA synthetase medium-chain family member 5
X329050	MARC0108510	7.17e-18	7.97e-12		3	26002460		3	26256642	26256161		-254182	-253701		ACSM5	acyl-CoA synthetase medium-chain family member 5
X329050	ASGA0013906	1.36e-17	1.45e-11		3	25939787		3	26256642	26256161		-316855	-316374		ACSM5	acyl-CoA synthetase medium-chain family member 5
X329050	ALGA0018079	1.36e-17	1.45e-11		3	25957412		3	26256642	26256161		-299230	-298749		ACSM5	acyl-CoA synthetase medium-chain family member 5
X329050	ASGA0095840	1.36e-17	1.45e-11		3	25990903		3	26256642	26256161		-265739	-265258		ACSM5	acyl-CoA synthetase medium-chain family member 5
X329050	ASGA0085560	1.04e-12	3.82e-07		3	26316304		3	26256642	26256161		59662	60143		ACSM5	acyl-CoA synthetase medium-chain family member 5
X329050	MARC0050331	2.54e-12	8.51e-07		3	26428824		3	26256642	26256161		172182	172663		ACSM5	acyl-CoA synthetase medium-chain family member 5
X329050	ASGA0103234	4.93e-11	1.19e-05		3	26183486		3	26256642	26256161		-73156	-72675		ACSM5	acyl-CoA synthetase medium-chain family member 5
X329050	ASGA0090088	6.23e-11	1.46e-05		3	27058670		3	26256642	26256161		802028	802509		ACSM5	acyl-CoA synthetase medium-chain family member 5
X329050	ALGA0106209	1.3e-10	2.78e-05		3	26913735		3	26256642	26256161		657093	657574		ACSM5	acyl-CoA synthetase medium-chain family member 5
X329050	ASGA0091543	1.64e-10	3.38e-05		3	26358055		3	26256642	26256161		101413	101894		ACSM5	acyl-CoA synthetase medium-chain family member 5
X329050	ASGA0085542	9.63e-10	0.000157689		3	25695049		3	26256642	26256161		-561593	-561112		ACSM5	acyl-CoA synthetase medium-chain family member 5
X329050	MARC0021180	1.36e-08	0.00158249		3	25745355		3	26256642	26256161		-511287	-510806		ACSM5	acyl-CoA synthetase medium-chain family member 5
X329050	ALGA0110182	1.53e-08	0.00175051		3	26302391		3	26256642	26256161		45749	46230		ACSM5	acyl-CoA synthetase medium-chain family member 5
X329050	MARC0036081	1.53e-08	0.00175051		3	26301709		3	26256642	26256161		45067	45548		ACSM5	acyl-CoA synthetase medium-chain family member 5
X329050	ALGA0018104	1.83e-08	0.00203552		3	26631496		3	26256642	26256161		374854	375335		ACSM5	acyl-CoA synthetase medium-chain family member 5
X329050	MARC0019934	6.86e-07	0.042123		3	26488381		3	26256642	26256161		231739	232220		ACSM5	acyl-CoA synthetase medium-chain family member 5
X303972	H3GA0038726	1.06e-16	9.7e-11		14	9010230		14	9463401	9463600		-453171	-453370		ADAM28	ADAM metallopeptidase domain 28
X303972	ASGA0060992	4.99e-14	2.49e-08		14	9053896		14	9463401	9463600		-409505	-409704		ADAM28	ADAM metallopeptidase domain 28
X303972	ASGA0061000	3.62e-12	1.17e-06		14	9180979		14	9463401	9463600		-282422	-282621		ADAM28	ADAM metallopeptidase domain 28
X303972	ALGA0074898	1.09e-10	2.38e-05		14	9698070		14	9463401	9463600		234669	234470		ADAM28	ADAM metallopeptidase domain 28
X303972	ALGA0074871	3.71e-10	6.9e-05		14	9149685		14	9463401	9463600		-313716	-313915		ADAM28	ADAM metallopeptidase domain 28
X303972	H3GA0038723	1.22e-09	0.000194028		14	8974085		14	9463401	9463600		-489316	-489515		ADAM28	ADAM metallopeptidase domain 28
X303972	ALGA0074961	2.2e-09	0.000327433		14	10012490		14	9463401	9463600		549089	548890		ADAM28	ADAM metallopeptidase domain 28
X303972	ALGA0074925	7.03e-09	0.000896184		14	9835175		14	9463401	9463600		371774	371575		ADAM28	ADAM metallopeptidase domain 28
X303972	ALGA0074984	8.71e-09	0.00107653		14	10254612		14	9463401	9463600		791211	791012		ADAM28	ADAM metallopeptidase domain 28
X303972	ALGA0074906	1.07e-08	0.00129293		14	9915945		14	9463401	9463600		452544	452345		ADAM28	ADAM metallopeptidase domain 28
X303972	ASGA0061015	2.21e-08	0.00239167		14	9454774		14	9463401	9463600		-8627	-8826		ADAM28	ADAM metallopeptidase domain 28
X303972	ASGA0060984	4.16e-08	0.00409029		14	8947338		14	9463401	9463600		-516063	-516262		ADAM28	ADAM metallopeptidase domain 28
X303972	ASGA0094286	2.4e-07	0.017558		14	8677990		14	9463401	9463600		-785411	-785610		ADAM28	ADAM metallopeptidase domain 28
X303972	ASGA0061014	4.02e-07	0.0270777		14	9436911		14	9463401	9463600		-26490	-26689		ADAM28	ADAM metallopeptidase domain 28
X321707	H3GA0047778	3.81e-09	0.000530879		17	13093363		17	13162249	13162850		-68886	-69487		AP3M2	adaptor-related protein complex 3, mu 2 subunit
X291155	ASGA0004498	1.39e-09	0.000218408		1	142920005		1	142982547	142982032		-62542	-62027		ADAL	adenosine deaminase-like
X291155	MARC0016950	1.39e-09	0.000218408		1	142970565		1	142982547	142982032		-11982	-11467		ADAL	adenosine deaminase-like
X291155	ALGA0005963	1.39e-09	0.000218408		1	143122104		1	142982547	142982032		139557	140072		ADAL	adenosine deaminase-like
X291155	ALGA0005957	2.74e-09	0.000396624		1	142837300		1	142982547	142982032		-145247	-144732		ADAL	adenosine deaminase-like
X291155	ALGA0005959	3.85e-09	0.000534609		1	143058269		1	142982547	142982032		75722	76237		ADAL	adenosine deaminase-like
X291155	ASGA0004487	4.3e-09	0.00059005		1	142467946		1	142982547	142982032		-514601	-514086		ADAL	adenosine deaminase-like
X291155	ASGA0004501	4.46e-09	0.000606427		1	142992212		1	142982547	142982032		9665	10180		ADAL	adenosine deaminase-like
X291155	H3GA0002740	4.46e-09	0.000606427		1	143170091		1	142982547	142982032		187544	188059		ADAL	adenosine deaminase-like
X291155	H3GA0002741	4.46e-09	0.000606427		1	143918187		1	142982547	142982032		935640	936155		ADAL	adenosine deaminase-like
X291155	INRA0004170	4.46e-09	0.000606427		1	143087067		1	142982547	142982032		104520	105035		ADAL	adenosine deaminase-like
X291155	MARC0003626	4.46e-09	0.000606427		1	142944521		1	142982547	142982032		-38026	-37511		ADAL	adenosine deaminase-like
X291155	MARC0066668	4.46e-09	0.000606427		1	143935817		1	142982547	142982032		953270	953785		ADAL	adenosine deaminase-like
X291155	MARC0066667	4.66e-09	0.000628875		1	143935618		1	142982547	142982032		953071	953586		ADAL	adenosine deaminase-like
X291155	ASGA0004489	1.14e-08	0.00136936		1	142527987		1	142982547	142982032		-454560	-454045		ADAL	adenosine deaminase-like
X291155	ASGA0004488	1.31e-08	0.001533		1	142507362		1	142982547	142982032		-475185	-474670		ADAL	adenosine deaminase-like
X291155	ASGA0004492	1.31e-08	0.001533		1	142649245		1	142982547	142982032		-333302	-332787		ADAL	adenosine deaminase-like
X291155	MARC0056451	6.85e-08	0.00618647		1	143671698		1	142982547	142982032		689151	689666		ADAL	adenosine deaminase-like
X291155	ASGA0004486	1.91e-07	0.0144853		1	142228374		1	142982547	142982032		-754173	-753658		ADAL	adenosine deaminase-like
X291155	H3GA0002734	2.95e-07	0.0208506		1	142736567		1	142982547	142982032		-245980	-245465		ADAL	adenosine deaminase-like
X320809	MARC0093408	2.45e-12	8.22e-07		2	52456039		2	52379888	52379222		76151	76817		AMPD3	adenosine monophosphate deaminase 3
X320809	ALGA0013708	5.57e-12	1.73e-06		2	52013286		2	52379888	52379222		-366602	-365936		AMPD3	adenosine monophosphate deaminase 3
X320809	MARC0082600	1.68e-11	4.61e-06		2	52075008		2	52379888	52379222		-304880	-304214		AMPD3	adenosine monophosphate deaminase 3
X320809	ASGA0010379	3.51e-11	8.84e-06		2	51949755		2	52379888	52379222		-430133	-429467		AMPD3	adenosine monophosphate deaminase 3
X320809	ALGA0100978	2.25e-08	0.00243271		2	51396497		2	52379888	52379222		-983391	-982725		AMPD3	adenosine monophosphate deaminase 3
X320809	ASGA0106168	2.56e-08	0.0027185		2	51512486		2	52379888	52379222		-867402	-866736		AMPD3	adenosine monophosphate deaminase 3
X320809	SIRI0001358	1.9e-07	0.0144278		2	51517676		2	52379888	52379222		-862212	-861546		AMPD3	adenosine monophosphate deaminase 3
X320809	SIRI0001360	3.4e-07	0.0234731		2	51517343		2	52379888	52379222		-862545	-861879		AMPD3	adenosine monophosphate deaminase 3
X324474	H3GA0006931	1.24e-07	0.0100749		2	82781476		2	83151160	83150367		-369684	-368891		ARL10	ADP-ribosylation factor-like 10
X324474	H3GA0006928	2.34e-07	0.0171877		2	82655327		2	83151160	83150367		-495833	-495040		ARL10	ADP-ribosylation factor-like 10
X296246	ALGA0116876	1.18e-18	1.51e-12		6	17189599		6	17204494	17204914		-14895	-15315		ARL2BP	ADP-ribosylation factor-like 2 binding protein
X296246	H3GA0017621	4.75e-13	1.9e-07		6	16419203		6	17204494	17204914		-785291	-785711		ARL2BP	ADP-ribosylation factor-like 2 binding protein
X296246	DIAS0004339	8.1e-11	1.83e-05		6	17331054		6	17204494	17204914		126560	126140		ARL2BP	ADP-ribosylation factor-like 2 binding protein
X296246	MARC0067470	1.07e-08	0.00129583		6	17202650		6	17204494	17204914		-1844	-2264		ARL2BP	ADP-ribosylation factor-like 2 binding protein
X296246	ASGA0092548	1.55e-08	0.00176471		6	17464383		6	17204494	17204914		259889	259469		ARL2BP	ADP-ribosylation factor-like 2 binding protein
X296246	ASGA0095200	1.55e-08	0.00176471		6	17457734		6	17204494	17204914		253240	252820		ARL2BP	ADP-ribosylation factor-like 2 binding protein
X296246	H3GA0056083	1.92e-08	0.00212431		6	17455230		6	17204494	17204914		250736	250316		ARL2BP	ADP-ribosylation factor-like 2 binding protein
X296246	ALGA0108453	7.31e-08	0.00653287		6	17452244		6	17204494	17204914		247750	247330		ARL2BP	ADP-ribosylation factor-like 2 binding protein
X296246	ASGA0095649	7.31e-08	0.00653287		6	17466674		6	17204494	17204914		262180	261760		ARL2BP	ADP-ribosylation factor-like 2 binding protein
X296246	ALGA0106818	9.02e-08	0.00778517		6	16859988		6	17204494	17204914		-344506	-344926		ARL2BP	ADP-ribosylation factor-like 2 binding protein
X296246	ALGA0120827	9.02e-08	0.00778517		6	16815726		6	17204494	17204914		-388768	-389188		ARL2BP	ADP-ribosylation factor-like 2 binding protein
X296246	M1GA0024645	1.68e-07	0.0130096		6	16827063		6	17204494	17204914		-377431	-377851		ARL2BP	ADP-ribosylation factor-like 2 binding protein
X296246	ALGA0104373	2.09e-07	0.015673		6	16743458		6	17204494	17204914		-461036	-461456		ARL2BP	ADP-ribosylation factor-like 2 binding protein
X296246	H3GA0053970	2.12e-07	0.0158006		6	16747244		6	17204494	17204914		-457250	-457670		ARL2BP	ADP-ribosylation factor-like 2 binding protein
X296246	DRGA0006522	3.67e-07	0.025095		6	16323291		6	17204494	17204914		-881203	-881623		ARL2BP	ADP-ribosylation factor-like 2 binding protein
X296246	ALGA0034669	6.93e-07	0.0425082		6	16406672		6	17204494	17204914		-797822	-798242		ARL2BP	ADP-ribosylation factor-like 2 binding protein
X316520	ASGA0063055	1.16e-08	0.00138894		14	45280090		14	46269225	46270040		-989135	-989950		ADRBK2	adrenergic, beta, receptor kinase 2
X316520	H3GA0039998	1.82e-08	0.00202643		14	45718453		14	46269225	46270040		-550772	-551587		ADRBK2	adrenergic, beta, receptor kinase 2
X316520	H3GA0039993	3.28e-07	0.0227949		14	45447617		14	46269225	46270040		-821608	-822423		ADRBK2	adrenergic, beta, receptor kinase 2
X316520	H3GA0039987	4.65e-07	0.0306357		14	45302791		14	46269225	46270040		-966434	-967249		ADRBK2	adrenergic, beta, receptor kinase 2
X306135	ALGA0089536	2.47e-13	1.06e-07		16	21353953		16	21479368	21478688		-125415	-124735		AGXT2	alanine--glyoxylate aminotransferase 2
X306135	ASGA0100474	1.02e-10	2.24e-05		16	21514601		16	21479368	21478688		35233	35913		AGXT2	alanine--glyoxylate aminotransferase 2
X304818	H3GA0041907	1.1e-08	0.00132382		14	116855028		14	116808990	116808428		46038	46600		ALDH18A1	aldehyde dehydrogenase 18 family, member A1
X304818	DIAS0001032	1.13e-08	0.00135214		14	116827002		14	116808990	116808428		18012	18574		ALDH18A1	aldehyde dehydrogenase 18 family, member A1
X304818	ASGA0065917	2.6e-08	0.002754		14	116719950		14	116808990	116808428		-89040	-88478		ALDH18A1	aldehyde dehydrogenase 18 family, member A1
X304818	ASGA0065921	2.6e-08	0.002754		14	116740764		14	116808990	116808428		-68226	-67664		ALDH18A1	aldehyde dehydrogenase 18 family, member A1
X304818	ASGA0065957	2.6e-08	0.002754		14	117506320		14	116808990	116808428		697330	697892		ALDH18A1	aldehyde dehydrogenase 18 family, member A1
X304818	DRGA0014464	2.6e-08	0.002754		14	117140679		14	116808990	116808428		331689	332251		ALDH18A1	aldehyde dehydrogenase 18 family, member A1
X304818	DRGA0014465	2.6e-08	0.002754		14	117231943		14	116808990	116808428		422953	423515		ALDH18A1	aldehyde dehydrogenase 18 family, member A1
X304818	H3GA0041906	2.6e-08	0.002754		14	116796765		14	116808990	116808428		-12225	-11663		ALDH18A1	aldehyde dehydrogenase 18 family, member A1
X304818	H3GA0041918	2.6e-08	0.002754		14	117485251		14	116808990	116808428		676261	676823		ALDH18A1	aldehyde dehydrogenase 18 family, member A1
X304818	ALGA0080844	2.6e-08	0.002754		14	117360297		14	116808990	116808428		551307	551869		ALDH18A1	aldehyde dehydrogenase 18 family, member A1
X311858	H3GA0041907	2.66e-08	0.00280073		14	116855028		14	116808990	116807916		46038	47112		ALDH18A1	aldehyde dehydrogenase 18 family, member A1
X304818	ASGA0065935	2.66e-08	0.00280514		14	117281061		14	116808990	116808428		472071	472633		ALDH18A1	aldehyde dehydrogenase 18 family, member A1
X304818	ASGA0065950	2.66e-08	0.00280514		14	117428731		14	116808990	116808428		619741	620303		ALDH18A1	aldehyde dehydrogenase 18 family, member A1
X304818	DRGA0014462	2.66e-08	0.00280514		14	117091767		14	116808990	116808428		282777	283339		ALDH18A1	aldehyde dehydrogenase 18 family, member A1
X304818	H3GA0041895	2.66e-08	0.00280514		14	116650528		14	116808990	116808428		-158462	-157900		ALDH18A1	aldehyde dehydrogenase 18 family, member A1
X304818	H3GA0041897	2.66e-08	0.00280514		14	116664345		14	116808990	116808428		-144645	-144083		ALDH18A1	aldehyde dehydrogenase 18 family, member A1
X304818	MARC0026910	2.66e-08	0.00280514		14	117218440		14	116808990	116808428		409450	410012		ALDH18A1	aldehyde dehydrogenase 18 family, member A1
X304818	ALGA0080802	2.66e-08	0.00280514		14	116602344		14	116808990	116808428		-206646	-206084		ALDH18A1	aldehyde dehydrogenase 18 family, member A1
X304818	ALGA0080825	2.66e-08	0.00280514		14	116759572		14	116808990	116808428		-49418	-48856		ALDH18A1	aldehyde dehydrogenase 18 family, member A1
X304818	ALGA0080826	2.66e-08	0.00280514		14	116773141		14	116808990	116808428		-35849	-35287		ALDH18A1	aldehyde dehydrogenase 18 family, member A1
X304818	ALGA0080855	2.66e-08	0.00280514		14	117406540		14	116808990	116808428		597550	598112		ALDH18A1	aldehyde dehydrogenase 18 family, member A1
X304818	ALGA0080877	2.66e-08	0.00280514		14	117562255		14	116808990	116808428		753265	753827		ALDH18A1	aldehyde dehydrogenase 18 family, member A1
X304818	ALGA0080891	2.66e-08	0.00280514		14	117715367		14	116808990	116808428		906377	906939		ALDH18A1	aldehyde dehydrogenase 18 family, member A1
X311858	DIAS0001032	2.81e-08	0.0029413		14	116827002		14	116808990	116807916		18012	19086		ALDH18A1	aldehyde dehydrogenase 18 family, member A1
X311858	ASGA0065917	5.06e-08	0.00481936		14	116719950		14	116808990	116807916		-89040	-87966		ALDH18A1	aldehyde dehydrogenase 18 family, member A1
X311858	ASGA0065921	5.06e-08	0.00481936		14	116740764		14	116808990	116807916		-68226	-67152		ALDH18A1	aldehyde dehydrogenase 18 family, member A1
X311858	ASGA0065957	5.06e-08	0.00481936		14	117506320		14	116808990	116807916		697330	698404		ALDH18A1	aldehyde dehydrogenase 18 family, member A1
X311858	DRGA0014464	5.06e-08	0.00481936		14	117140679		14	116808990	116807916		331689	332763		ALDH18A1	aldehyde dehydrogenase 18 family, member A1
X311858	DRGA0014465	5.06e-08	0.00481936		14	117231943		14	116808990	116807916		422953	424027		ALDH18A1	aldehyde dehydrogenase 18 family, member A1
X311858	H3GA0041906	5.06e-08	0.00481936		14	116796765		14	116808990	116807916		-12225	-11151		ALDH18A1	aldehyde dehydrogenase 18 family, member A1
X311858	H3GA0041918	5.06e-08	0.00481936		14	117485251		14	116808990	116807916		676261	677335		ALDH18A1	aldehyde dehydrogenase 18 family, member A1
X311858	ALGA0080844	5.06e-08	0.00481936		14	117360297		14	116808990	116807916		551307	552381		ALDH18A1	aldehyde dehydrogenase 18 family, member A1
X311858	ASGA0065935	5.35e-08	0.00504123		14	117281061		14	116808990	116807916		472071	473145		ALDH18A1	aldehyde dehydrogenase 18 family, member A1
X311858	ASGA0065950	5.35e-08	0.00504123		14	117428731		14	116808990	116807916		619741	620815		ALDH18A1	aldehyde dehydrogenase 18 family, member A1
X311858	DRGA0014462	5.35e-08	0.00504123		14	117091767		14	116808990	116807916		282777	283851		ALDH18A1	aldehyde dehydrogenase 18 family, member A1
X311858	H3GA0041895	5.35e-08	0.00504123		14	116650528		14	116808990	116807916		-158462	-157388		ALDH18A1	aldehyde dehydrogenase 18 family, member A1
X311858	H3GA0041897	5.35e-08	0.00504123		14	116664345		14	116808990	116807916		-144645	-143571		ALDH18A1	aldehyde dehydrogenase 18 family, member A1
X311858	MARC0026910	5.35e-08	0.00504123		14	117218440		14	116808990	116807916		409450	410524		ALDH18A1	aldehyde dehydrogenase 18 family, member A1
X311858	ALGA0080802	5.35e-08	0.00504123		14	116602344		14	116808990	116807916		-206646	-205572		ALDH18A1	aldehyde dehydrogenase 18 family, member A1
X311858	ALGA0080825	5.35e-08	0.00504123		14	116759572		14	116808990	116807916		-49418	-48344		ALDH18A1	aldehyde dehydrogenase 18 family, member A1
X311858	ALGA0080826	5.35e-08	0.00504123		14	116773141		14	116808990	116807916		-35849	-34775		ALDH18A1	aldehyde dehydrogenase 18 family, member A1
X311858	ALGA0080855	5.35e-08	0.00504123		14	117406540		14	116808990	116807916		597550	598624		ALDH18A1	aldehyde dehydrogenase 18 family, member A1
X311858	ALGA0080877	5.35e-08	0.00504123		14	117562255		14	116808990	116807916		753265	754339		ALDH18A1	aldehyde dehydrogenase 18 family, member A1
X311858	ALGA0080891	5.35e-08	0.00504123		14	117715367		14	116808990	116807916		906377	907451		ALDH18A1	aldehyde dehydrogenase 18 family, member A1
X297632	ASGA0031632	2.44e-25	1.42e-18		7	20499818		7	20501781	20502248		-1963	-2430		ALDH5A1	aldehyde dehydrogenase 5 family, member A1
X297632	DRGA0007304	3.62e-25	2.06e-18		7	20578330		7	20501781	20502248		76549	76082		ALDH5A1	aldehyde dehydrogenase 5 family, member A1
X297632	DRGA0007296	2.57e-24	1.24e-17		7	20476697		7	20501781	20502248		-25084	-25551		ALDH5A1	aldehyde dehydrogenase 5 family, member A1
X297632	DRGA0007294	2.72e-22	8.47e-16		7	20439045		7	20501781	20502248		-62736	-63203		ALDH5A1	aldehyde dehydrogenase 5 family, member A1
X297632	DRGA0007284	2.78e-22	8.65e-16		7	20312136		7	20501781	20502248		-189645	-190112		ALDH5A1	aldehyde dehydrogenase 5 family, member A1
X297632	ASGA0031623	6.21e-22	1.77e-15		7	20356606		7	20501781	20502248		-145175	-145642		ALDH5A1	aldehyde dehydrogenase 5 family, member A1
X297632	DRGA0007301	1.66e-18	2.07e-12		7	20562700		7	20501781	20502248		60919	60452		ALDH5A1	aldehyde dehydrogenase 5 family, member A1
X297632	H3GA0020180	4.21e-16	3.36e-10		7	20261277		7	20501781	20502248		-240504	-240971		ALDH5A1	aldehyde dehydrogenase 5 family, member A1
X297632	ASGA0031614	8e-16	5.99e-10		7	20287356		7	20501781	20502248		-214425	-214892		ALDH5A1	aldehyde dehydrogenase 5 family, member A1
X297632	DRGA0007283	8.2e-16	6.12e-10		7	20244257		7	20501781	20502248		-257524	-257991		ALDH5A1	aldehyde dehydrogenase 5 family, member A1
X297632	ASGA0031656	2.62e-14	1.4e-08		7	20633984		7	20501781	20502248		132203	131736		ALDH5A1	aldehyde dehydrogenase 5 family, member A1
X297632	DRGA0007278	1.24e-13	5.71e-08		7	19631660		7	20501781	20502248		-870121	-870588		ALDH5A1	aldehyde dehydrogenase 5 family, member A1
X297632	MARC0103731	1.27e-13	5.81e-08		7	19645932		7	20501781	20502248		-855849	-856316		ALDH5A1	aldehyde dehydrogenase 5 family, member A1
X297632	ALGA0039151	1.8e-13	7.96e-08		7	20189185		7	20501781	20502248		-312596	-313063		ALDH5A1	aldehyde dehydrogenase 5 family, member A1
X297632	H3GA0020186	3.11e-13	1.29e-07		7	20377857		7	20501781	20502248		-123924	-124391		ALDH5A1	aldehyde dehydrogenase 5 family, member A1
X297632	ASGA0031602	5.14e-13	2.03e-07		7	19547639		7	20501781	20502248		-954142	-954609		ALDH5A1	aldehyde dehydrogenase 5 family, member A1
X297632	ASGA0031679	2.37e-11	6.3e-06		7	20864026		7	20501781	20502248		362245	361778		ALDH5A1	aldehyde dehydrogenase 5 family, member A1
X297632	DRGA0007281	5.33e-11	1.28e-05		7	20159272		7	20501781	20502248		-342509	-342976		ALDH5A1	aldehyde dehydrogenase 5 family, member A1
X297632	ASGA0031604	6.21e-11	1.46e-05		7	20097822		7	20501781	20502248		-403959	-404426		ALDH5A1	aldehyde dehydrogenase 5 family, member A1
X297632	ALGA0039144	6.21e-11	1.46e-05		7	20072507		7	20501781	20502248		-429274	-429741		ALDH5A1	aldehyde dehydrogenase 5 family, member A1
X297632	ASGA0031621	1.13e-10	2.46e-05		7	20334538		7	20501781	20502248		-167243	-167710		ALDH5A1	aldehyde dehydrogenase 5 family, member A1
X297632	H3GA0020199	2.88e-10	5.53e-05		7	20548693		7	20501781	20502248		46912	46445		ALDH5A1	aldehyde dehydrogenase 5 family, member A1
X297632	ALGA0039223	4.86e-10	8.73e-05		7	20886599		7	20501781	20502248		384818	384351		ALDH5A1	aldehyde dehydrogenase 5 family, member A1
X297632	H3GA0020211	2.7e-09	0.000391637		7	20812129		7	20501781	20502248		310348	309881		ALDH5A1	aldehyde dehydrogenase 5 family, member A1
X297632	ASGA0031606	7.64e-09	0.000960959		7	20216211		7	20501781	20502248		-285570	-286037		ALDH5A1	aldehyde dehydrogenase 5 family, member A1
X320599	ALGA0039151	2.5e-08	0.00265726		7	20189185		7	20527477	20528276		-338292	-339091		ALDH5A1	aldehyde dehydrogenase 5 family, member A1
X320599	ASGA0031632	4.42e-07	0.0293918		7	20499818		7	20527477	20528276		-27659	-28458		ALDH5A1	aldehyde dehydrogenase 5 family, member A1
X301485	DIAS0001572	9.18e-08	0.00789541		10	71545917		10	71760654	71761223		-214737	-215306		AKR1CL1	aldo-keto reductase family 1, member C-like 1
X307115	MARC0034114	8.92e-12	2.62e-06		18	8344274		18	8062521	8062693		281753	281581		Phum_PHUM022260	alpha glucosidase, putative
X307115	ASGA0078792	2.58e-10	5.02e-05		18	8981658		18	8062521	8062693		919137	918965		Phum_PHUM022260	alpha glucosidase, putative
X307115	ALGA0096832	3.86e-09	0.000535673		18	7891133		18	8062521	8062693		-171388	-171560		Phum_PHUM022260	alpha glucosidase, putative
X307115	ALGA0119663	6.72e-09	0.000862825		18	7964221		18	8062521	8062693		-98300	-98472		Phum_PHUM022260	alpha glucosidase, putative
X307115	ASGA0091409	8.29e-09	0.00103357		18	8010652		18	8062521	8062693		-51869	-52041		Phum_PHUM022260	alpha glucosidase, putative
X307115	CASI0007077	8.68e-09	0.00107347		18	8998286		18	8062521	8062693		935765	935593		Phum_PHUM022260	alpha glucosidase, putative
X307115	ALGA0096869	3.54e-08	0.00357101		18	8482857		18	8062521	8062693		420336	420164		Phum_PHUM022260	alpha glucosidase, putative
X307115	DIAS0001617	3.54e-08	0.00357101		18	8457527		18	8062521	8062693		395006	394834		Phum_PHUM022260	alpha glucosidase, putative
X307115	ASGA0078747	3.63e-08	0.00363987		18	8496831		18	8062521	8062693		434310	434138		Phum_PHUM022260	alpha glucosidase, putative
X307115	ASGA0078758	3.63e-08	0.00363987		18	8708257		18	8062521	8062693		645736	645564		Phum_PHUM022260	alpha glucosidase, putative
X307115	ASGA0105592	3.63e-08	0.00363987		18	8002708		18	8062521	8062693		-59813	-59985		Phum_PHUM022260	alpha glucosidase, putative
X307115	MARC0007516	3.96e-08	0.00392537		18	9044109		18	8062521	8062693		981588	981416		Phum_PHUM022260	alpha glucosidase, putative
X307115	MARC0112998	6.09e-08	0.00560653		18	8380770		18	8062521	8062693		318249	318077		Phum_PHUM022260	alpha glucosidase, putative
X307115	ALGA0104177	3e-07	0.0211352		18	7610836		18	8062521	8062693		-451685	-451857		Phum_PHUM022260	alpha glucosidase, putative
X307115	ALGA0096949	5.67e-07	0.0359824		18	9026572		18	8062521	8062693		964051	963879		Phum_PHUM022260	alpha glucosidase, putative
X298795	ALGA0045234	4.89e-08	0.00467827		7	123939620		7	123101427	123100771		838193	838849		LOC100522447	Alpha-1-antichymotrypsin 1 Fragment [Source:UniProtKB/TrEMBL;Acc:Q9GMA7]
X298795	H3GA0023370	1.51e-07	0.0118499		7	123962515		7	123101427	123100771		861088	861744		LOC100522447	Alpha-1-antichymotrypsin 1 Fragment [Source:UniProtKB/TrEMBL;Acc:Q9GMA7]
X298251	ASGA0036544	1.73e-15	1.2e-09		7	123132345		7	123117426	123116770		14919	15575		LOC100521024	alpha-1-antichymotrypsin 2 [Source:RefSeq peptide;Acc:NP_998952]
X298251	H3GA0023301	1.07e-12	3.93e-07		7	123276015		7	123117426	123116770		158589	159245		LOC100521024	alpha-1-antichymotrypsin 2 [Source:RefSeq peptide;Acc:NP_998952]
X298251	ASGA0036495	1.03e-11	2.96e-06		7	122833026		7	123117426	123116770		-284400	-283744		LOC100521024	alpha-1-antichymotrypsin 2 [Source:RefSeq peptide;Acc:NP_998952]
X298251	MARC0009559	1.03e-11	2.96e-06		7	122877455		7	123117426	123116770		-239971	-239315		LOC100521024	alpha-1-antichymotrypsin 2 [Source:RefSeq peptide;Acc:NP_998952]
X297401	ASGA0030400	8.65e-08	0.00751654		6	56719535		6	57654920	57654622		-935385	-935087		LOC100519433	alpha-1B-glycoprotein-like
X297401	ASGA0030401	8.65e-08	0.00751654		6	56833928		6	57654920	57654622		-820992	-820694		LOC100519433	alpha-1B-glycoprotein-like
X297401	H3GA0019376	8.65e-08	0.00751654		6	56879701		6	57654920	57654622		-775219	-774921		LOC100519433	alpha-1B-glycoprotein-like
X297401	MARC0011716	8.65e-08	0.00751654		6	57107592		6	57654920	57654622		-547328	-547030		LOC100519433	alpha-1B-glycoprotein-like
X288583	MARC0058939	3.5e-10	6.55e-05		1	285733007		1	285725481	285725239		7526	7768		AMBP	alpha-1-microglobulin/bikunin precursor
X288583	ASGA0006871	2.72e-08	0.00285717		1	285219286		1	285725481	285725239		-506195	-505953		AMBP	alpha-1-microglobulin/bikunin precursor
X289420	DIAS0000002	5.8e-11	1.38e-05		5	65318067		5	65320200	65320386		-2133	-2319		A2M	alpha-2-macroglobulin
X289420	ALGA0032322	6.17e-11	1.45e-05		5	65292056		5	65320200	65320386		-28144	-28330		A2M	alpha-2-macroglobulin
X289420	DRGA0005968	7.51e-08	0.00668349		5	65400816		5	65320200	65320386		80616	80430		A2M	alpha-2-macroglobulin
X306150	ASGA0106111	1.59e-10	3.29e-05		16	20681134		16	20765992	20765252		-84858	-84118		AMACR	alpha-methylacyl-CoA racemase
X306150	ASGA0091353	2.43e-10	4.74e-05		16	20966185		16	20765992	20765252		200193	200933		AMACR	alpha-methylacyl-CoA racemase
X306150	DIAS0001721	3.98e-09	0.000550349		16	20774580		16	20765992	20765252		8588	9328		AMACR	alpha-methylacyl-CoA racemase
X306150	ALGA0118313	5.34e-09	0.000708201		16	20940967		16	20765992	20765252		174975	175715		AMACR	alpha-methylacyl-CoA racemase
X306150	ASGA0072494	1.28e-08	0.00150805		16	20626505		16	20765992	20765252		-139487	-138747		AMACR	alpha-methylacyl-CoA racemase
X306150	ALGA0103200	2.74e-08	0.00287524		16	20813460		16	20765992	20765252		47468	48208		AMACR	alpha-methylacyl-CoA racemase
X306150	MARC0092324	2.25e-07	0.0166786		16	21011283		16	20765992	20765252		245291	246031		AMACR	alpha-methylacyl-CoA racemase
X306150	MARC0010290	4.59e-07	0.0303081		16	20676501		16	20765992	20765252		-89491	-88751		AMACR	alpha-methylacyl-CoA racemase
X292866	ASGA0092698	1.58e-09	0.000243515		3	23987557		3	23327921	23327597		659636	659960		LOC100522984	amiloride-sensitive sodium channel subunit beta-like
X292866	ASGA0099261	3.04e-09	0.000434637		3	24299990		3	23327921	23327597		972069	972393		LOC100522984	amiloride-sensitive sodium channel subunit beta-like
X292866	ALGA0018038	4.96e-08	0.00473468		3	23199159		3	23327921	23327597		-128762	-128438		LOC100522984	amiloride-sensitive sodium channel subunit beta-like
X292866	ALGA0123020	8.92e-08	0.00771083		3	24042892		3	23327921	23327597		714971	715295		LOC100522984	amiloride-sensitive sodium channel subunit beta-like
X292866	ALGA0112358	9.13e-08	0.007856		3	24025177		3	23327921	23327597		697256	697580		LOC100522984	amiloride-sensitive sodium channel subunit beta-like
X292866	ALGA0103397	5.01e-07	0.0325341		3	23522898		3	23327921	23327597		194977	195301		LOC100522984	amiloride-sensitive sodium channel subunit beta-like
X292866	MARC0041570	5.01e-07	0.0325341		3	23603118		3	23327921	23327597		275197	275521		LOC100522984	amiloride-sensitive sodium channel subunit beta-like
X292866	ASGA0098738	5.05e-07	0.0327792		3	23442184		3	23327921	23327597		114263	114587		LOC100522984	amiloride-sensitive sodium channel subunit beta-like
X292866	ASGA0094706	5.12e-07	0.0331358		3	23350142		3	23327921	23327597		22221	22545		LOC100522984	amiloride-sensitive sodium channel subunit beta-like
X292866	ALGA0123095	5.2e-07	0.0335175		3	23888668		3	23327921	23327597		560747	561071		LOC100522984	amiloride-sensitive sodium channel subunit beta-like
X292866	ASGA0103399	5.2e-07	0.0335175		3	24010664		3	23327921	23327597		682743	683067		LOC100522984	amiloride-sensitive sodium channel subunit beta-like
X292866	MARC0047020	5.2e-07	0.0335175		3	23961903		3	23327921	23327597		633982	634306		LOC100522984	amiloride-sensitive sodium channel subunit beta-like
X292866	ALGA0123533	6.23e-07	0.0389271		3	23592793		3	23327921	23327597		264872	265196		LOC100522984	amiloride-sensitive sodium channel subunit beta-like
X292866	ASGA0093175	8.42e-07	0.0499957		3	23778733		3	23327921	23327597		450812	451136		LOC100522984	amiloride-sensitive sodium channel subunit beta-like
X292866	MARC0003844	8.42e-07	0.0499957		3	23802761		3	23327921	23327597		474840	475164		LOC100522984	amiloride-sensitive sodium channel subunit beta-like
X321533	MARC0062445	3.9e-10	7.19e-05		8	78139463		8	78237711	78238189		-98248	-98726		ALAD	aminolevulinate dehydratase
X321533	H3GA0024980	9.63e-09	0.00117794		8	78410130		8	78237711	78238189		172419	171941		ALAD	aminolevulinate dehydratase
X321533	MARC0055519	6.05e-07	0.0379346		8	78060350		8	78237711	78238189		-177361	-177839		ALAD	aminolevulinate dehydratase
X300640	ASGA0043328	4.04e-07	0.0271622		9	63029187		9	63014815	63014984		14372	14203		LOC100516633	amyloid-like protein 2-like
X315628	ASGA0020983	3.32e-07	0.0230206		4	101586363		4	101165641	101165038		420722	421325		ALS2CR4	amyotrophic lateral sclerosis 2 (juvenile) chromosome region, candidate 4
X315628	ALGA0026782	6.53e-07	0.0404569		4	100674789		4	101165641	101165038		-490852	-490249		ALS2CR4	amyotrophic lateral sclerosis 2 (juvenile) chromosome region, candidate 4
X290528	DRGA0000250	1.39e-07	0.0111035		1	25085922		1	24301106	24300407		784816	785515		AIG1	androgen-induced 1
X290528	ALGA0001707	4.65e-07	0.030643		1	24842151		1	24301106	24300407		541045	541744		AIG1	androgen-induced 1
X290528	ASGA0001620	7.15e-07	0.0436776		1	24505411		1	24301106	24300407		204305	205004		AIG1	androgen-induced 1
X317668	ASGA0104324	2.4e-08	0.00256966		9	31188355		9	30729032	30729661		459323	458694		AMOTL1	angiomotin like 1
X300715	ALGA0053856	7.53e-09	0.000948022		9	82521341		9	82559274	82559770		-37933	-38429		ASB4	ankyrin repeat and SOCS box containing 4
X300715	ASGA0043811	2.97e-08	0.00307679		9	82848236		9	82559274	82559770		288962	288466		ASB4	ankyrin repeat and SOCS box containing 4
X297912	ALGA0040298	9.67e-10	0.000158242		7	35667316		7	35702426	35703021		-35110	-35705		ANKS1A	ankyrin repeat and sterile alpha motif domain containing 1A
X297912	ASGA0032571	4.95e-09	0.00066442		7	35709335		7	35702426	35703021		6909	6314		ANKS1A	ankyrin repeat and sterile alpha motif domain containing 1A
X297912	M1GA0009960	2.45e-07	0.0178837		7	34743041		7	35702426	35703021		-959385	-959980		ANKS1A	ankyrin repeat and sterile alpha motif domain containing 1A
X309640	ALGA0096436	1.81e-19	2.75e-13		17	65662750		17	65647776	65646540		14974	16210		ANKRD60	ankyrin repeat domain 60
X309640	ALGA0096466	3.1e-18	3.7e-12		17	65995368		17	65647776	65646540		347592	348828		ANKRD60	ankyrin repeat domain 60
X309640	H3GA0049963	3.1e-18	3.7e-12		17	65763082		17	65647776	65646540		115306	116542		ANKRD60	ankyrin repeat domain 60
X309640	H3GA0049969	3.1e-18	3.7e-12		17	65832052		17	65647776	65646540		184276	185512		ANKRD60	ankyrin repeat domain 60
X309640	H3GA0049993	2.81e-16	2.35e-10		17	66055917		17	65647776	65646540		408141	409377		ANKRD60	ankyrin repeat domain 60
X309640	H3GA0049968	4e-13	1.62e-07		17	65818274		17	65647776	65646540		170498	171734		ANKRD60	ankyrin repeat domain 60
X309640	H3GA0050000	8.96e-11	2.01e-05		17	66127201		17	65647776	65646540		479425	480661		ANKRD60	ankyrin repeat domain 60
X309640	ASGA0078226	2.77e-10	5.34e-05		17	65481931		17	65647776	65646540		-165845	-164609		ANKRD60	ankyrin repeat domain 60
X309640	MARC0032960	4.85e-10	8.72e-05		17	65684351		17	65647776	65646540		36575	37811		ANKRD60	ankyrin repeat domain 60
X309640	M1GA0022632	5.21e-10	9.25e-05		17	65963196		17	65647776	65646540		315420	316656		ANKRD60	ankyrin repeat domain 60
X309640	ASGA0078327	1.22e-08	0.0014484		17	66343145		17	65647776	65646540		695369	696605		ANKRD60	ankyrin repeat domain 60
X309640	M1GA0022686	2.23e-07	0.0165509		17	66440057		17	65647776	65646540		792281	793517		ANKRD60	ankyrin repeat domain 60
X309640	ASGA0078202	3.35e-07	0.0232211		17	65414736		17	65647776	65646540		-233040	-231804		ANKRD60	ankyrin repeat domain 60
X309640	ALGA0096443	3.83e-07	0.0259901		17	65731816		17	65647776	65646540		84040	85276		ANKRD60	ankyrin repeat domain 60
X306543	ASGA0075327	1.72e-15	1.19e-09		17	12278338		17	12214397	12214157		63941	64181		LOC100522047	ankyrin-1-like
X306571	ASGA0075327	2.11e-14	1.15e-08		17	12278338		17	12185120	12184634		93218	93704		LOC100158086	ankyrin-1-like
X306571	ASGA0102216	4.74e-14	2.38e-08		17	12623347		17	12185120	12184634		438227	438713		LOC100158086	ankyrin-1-like
X306543	ASGA0102216	5.83e-14	2.88e-08		17	12623347		17	12214397	12214157		408950	409190		LOC100522047	ankyrin-1-like
X306543	M1GA0021598	1.49e-11	4.13e-06		17	13184778		17	12214397	12214157		970381	970621		LOC100522047	ankyrin-1-like
X306571	MARC0026849	5.45e-11	1.3e-05		17	12245910		17	12185120	12184634		60790	61276		LOC100158086	ankyrin-1-like
X306543	DRGA0016543	6.34e-11	1.49e-05		17	12514601		17	12214397	12214157		300204	300444		LOC100522047	ankyrin-1-like
X306543	H3GA0047804	6.34e-11	1.49e-05		17	12403467		17	12214397	12214157		189070	189310		LOC100522047	ankyrin-1-like
X306543	MARC0026849	1.07e-10	2.36e-05		17	12245910		17	12214397	12214157		31513	31753		LOC100522047	ankyrin-1-like
X306543	ALGA0093121	2.04e-09	0.000305388		17	12877757		17	12214397	12214157		663360	663600		LOC100522047	ankyrin-1-like
X306543	ASGA0075294	2.04e-09	0.000305388		17	12781031		17	12214397	12214157		566634	566874		LOC100522047	ankyrin-1-like
X306543	ASGA0075297	5.29e-09	0.000702916		17	12798138		17	12214397	12214157		583741	583981		LOC100522047	ankyrin-1-like
X306543	DIAS0003526	5.29e-09	0.000702916		17	12823876		17	12214397	12214157		609479	609719		LOC100522047	ankyrin-1-like
X306543	ALGA0093131	6.82e-09	0.000872723		17	12203316		17	12214397	12214157		-11081	-10841		LOC100522047	ankyrin-1-like
X306571	DRGA0016543	7.35e-09	0.000930146		17	12514601		17	12185120	12184634		329481	329967		LOC100158086	ankyrin-1-like
X306571	H3GA0047804	7.35e-09	0.000930146		17	12403467		17	12185120	12184634		218347	218833		LOC100158086	ankyrin-1-like
X306543	ASGA0085806	9.38e-08	0.00804547		17	12771199		17	12214397	12214157		556802	557042		LOC100522047	ankyrin-1-like
X306571	ALGA0093121	2.4e-07	0.0176051		17	12877757		17	12185120	12184634		692637	693123		LOC100158086	ankyrin-1-like
X306571	ASGA0075294	2.4e-07	0.0176051		17	12781031		17	12185120	12184634		595911	596397		LOC100158086	ankyrin-1-like
X306571	ALGA0093131	2.9e-07	0.0205562		17	12203316		17	12185120	12184634		18196	18682		LOC100158086	ankyrin-1-like
X302302	ALGA0119779	5.95e-17	5.77e-11		12	33509303		12	33619382	33619599		-110079	-110296		ANKFN1	ankyrin-repeat and fibronectin type III domain containing 1
X302302	MARC0054710	5.57e-16	4.3e-10		12	33590879		12	33619382	33619599		-28503	-28720		ANKFN1	ankyrin-repeat and fibronectin type III domain containing 1
X302302	DRGA0011720	4.89e-14	2.45e-08		12	33673540		12	33619382	33619599		54158	53941		ANKFN1	ankyrin-repeat and fibronectin type III domain containing 1
X302302	ASGA0054041	3.89e-13	1.58e-07		12	32751816		12	33619382	33619599		-867566	-867783		ANKFN1	ankyrin-repeat and fibronectin type III domain containing 1
X302302	MARC0113412	2.56e-10	4.98e-05		12	33651122		12	33619382	33619599		31740	31523		ANKFN1	ankyrin-repeat and fibronectin type III domain containing 1
X302302	ASGA0089300	3.85e-10	7.1e-05		12	33220015		12	33619382	33619599		-399367	-399584		ANKFN1	ankyrin-repeat and fibronectin type III domain containing 1
X302302	H3GA0034075	3.96e-09	0.000547775		12	33202688		12	33619382	33619599		-416694	-416911		ANKFN1	ankyrin-repeat and fibronectin type III domain containing 1
X302302	ALGA0065970	3.96e-09	0.000547775		12	33176030		12	33619382	33619599		-443352	-443569		ANKFN1	ankyrin-repeat and fibronectin type III domain containing 1
X302302	ALGA0065995	4.91e-09	0.000658454		12	33382883		12	33619382	33619599		-236499	-236716		ANKFN1	ankyrin-repeat and fibronectin type III domain containing 1
X302302	ALGA0066091	2.74e-07	0.0196076		12	34393007		12	33619382	33619599		773625	773408		ANKFN1	ankyrin-repeat and fibronectin type III domain containing 1
X302302	ASGA0054160	5.53e-07	0.0352287		12	34481353		12	33619382	33619599		861971	861754		ANKFN1	ankyrin-repeat and fibronectin type III domain containing 1
X299844	ALGA0111939	1.56e-16	1.37e-10		8	110049890		8	109641335	109641864		408555	408026		ANXA5	annexin A5
X299844	ASGA0039477	2.5e-15	1.66e-09		8	109800534		8	109641335	109641864		159199	158670		ANXA5	annexin A5
X299844	ASGA0092485	2.5e-15	1.66e-09		8	110162995		8	109641335	109641864		521660	521131		ANXA5	annexin A5
X299844	ALGA0048935	6.8e-15	4.13e-09		8	109757522		8	109641335	109641864		116187	115658		ANXA5	annexin A5
X299844	ALGA0048953	1.05e-14	6.12e-09		8	110410835		8	109641335	109641864		769500	768971		ANXA5	annexin A5
X299844	ALGA0123719	1.23e-14	7.08e-09		8	110162791		8	109641335	109641864		521456	520927		ANXA5	annexin A5
X299844	ALGA0048900	7.88e-14	3.76e-08		8	109632348		8	109641335	109641864		-8987	-9516		ANXA5	annexin A5
X299844	ASGA0039463	1.14e-13	5.25e-08		8	109331726		8	109641335	109641864		-309609	-310138		ANXA5	annexin A5
X299844	DIAS0002207	2.46e-13	1.05e-07		8	109636796		8	109641335	109641864		-4539	-5068		ANXA5	annexin A5
X299844	H3GA0025259	2.67e-13	1.13e-07		8	110422459		8	109641335	109641864		781124	780595		ANXA5	annexin A5
X299844	ALGA0114495	4.55e-13	1.83e-07		8	109645620		8	109641335	109641864		4285	3756		ANXA5	annexin A5
X299844	ALGA0048916	4.29e-12	1.36e-06		8	109652429		8	109641335	109641864		11094	10565		ANXA5	annexin A5
X299844	ALGA0048908	3.94e-11	9.78e-06		8	109609357		8	109641335	109641864		-31978	-32507		ANXA5	annexin A5
X299844	ASGA0039457	2.7e-08	0.00283584		8	109150564		8	109641335	109641864		-490771	-491300		ANXA5	annexin A5
X299844	ASGA0039459	2.7e-08	0.00284202		8	109134277		8	109641335	109641864		-507058	-507587		ANXA5	annexin A5
X299844	MARC0071612	3.3e-08	0.00336422		8	109378869		8	109641335	109641864		-262466	-262995		ANXA5	annexin A5
X299844	H3GA0025237	3.76e-07	0.0255954		8	109067052		8	109641335	109641864		-574283	-574812		ANXA5	annexin A5
X299844	ASGA0039483	4.55e-07	0.0300666		8	110341774		8	109641335	109641864		700439	699910		ANXA5	annexin A5
X299844	ASGA0039488	4.55e-07	0.0300666		8	110497218		8	109641335	109641864		855883	855354		ANXA5	annexin A5
X299844	MARC0103989	4.71e-07	0.0309672		8	108700020		8	109641335	109641864		-941315	-941844		ANXA5	annexin A5
X306281	ASGA0074230	7.42e-09	0.000938035		16	77743350		16	78104920	78104796		-361570	-361446		ANXA6	annexin A6
X306306	CASI0008414	3.81e-10	7.03e-05		16	78116117		16	78146674	78147080		-30557	-30963		LOC100515934	annexin A6-like
X306306	ASGA0074230	3.69e-08	0.00369447		16	77743350		16	78146674	78147080		-403324	-403730		LOC100515934	annexin A6-like
X306306	ALGA0091730	6.32e-07	0.0394047		16	77611594		16	78146674	78147080		-535080	-535486		LOC100515934	annexin A6-like
X306306	INRA0052073	6.32e-07	0.0394047		16	77403757		16	78146674	78147080		-742917	-743323		LOC100515934	annexin A6-like
X295906	M1GA0008025	3.04e-20	5.56e-14		5	79010106		5	79189733	79189959		-179627	-179853		ANO6	anoctamin 6
X295739	M1GA0008025	7.63e-16	5.73e-10		5	79010106		5	79216716	79217319		-206610	-207213		ANO6	anoctamin 6
X295906	ALGA0032969	1.3e-14	7.46e-09		5	78876214		5	79189733	79189959		-313519	-313745		ANO6	anoctamin 6
X295906	MARC0004505	4.93e-14	2.46e-08		5	79064523		5	79189733	79189959		-125210	-125436		ANO6	anoctamin 6
X295906	MARC0054094	1.93e-13	8.44e-08		5	79248140		5	79189733	79189959		58407	58181		ANO6	anoctamin 6
X295906	ASGA0026355	2.39e-13	1.03e-07		5	78674472		5	79189733	79189959		-515261	-515487		ANO6	anoctamin 6
X295906	ALGA0033004	8.06e-12	2.38e-06		5	79209484		5	79189733	79189959		19751	19525		ANO6	anoctamin 6
X295906	ALGA0033016	8.06e-12	2.38e-06		5	79322855		5	79189733	79189959		133122	132896		ANO6	anoctamin 6
X295906	MARC0002321	1.44e-11	4e-06		5	79160996		5	79189733	79189959		-28737	-28963		ANO6	anoctamin 6
X295906	ALGA0032995	6.13e-11	1.44e-05		5	79173967		5	79189733	79189959		-15766	-15992		ANO6	anoctamin 6
X295906	H3GA0016883	4.08e-10	7.48e-05		5	79100453		5	79189733	79189959		-89280	-89506		ANO6	anoctamin 6
X295739	ALGA0032998	3.12e-09	0.000443968		5	79200798		5	79216716	79217319		-15918	-16521		ANO6	anoctamin 6
X295906	ALGA0032998	4.63e-09	0.000625293		5	79200798		5	79189733	79189959		11065	10839		ANO6	anoctamin 6
X295906	ASGA0099247	1.16e-08	0.00138316		5	79469764		5	79189733	79189959		280031	279805		ANO6	anoctamin 6
X295906	ALGA0032979	4.7e-08	0.00452008		5	78990780		5	79189733	79189959		-198953	-199179		ANO6	anoctamin 6
X295739	ALGA0032969	3.76e-07	0.0255636		5	78876214		5	79216716	79217319		-340502	-341105		ANO6	anoctamin 6
X295739	MARC0004505	4.33e-07	0.028883		5	79064523		5	79216716	79217319		-152193	-152796		ANO6	anoctamin 6
X295906	ALGA0033021	4.95e-07	0.0322512		5	79807784		5	79189733	79189959		618051	617825		ANO6	anoctamin 6
X298829	ASGA0034569	4.9e-09	0.000657424		7	83433495		7	83480482	83479919		-46987	-46424		APEX1	APEX nuclease (multifunctional DNA repair enzyme) 1
X289311	MARC0063216	3.38e-07	0.0233554		4	97892230		4	97095570	97095808		796660	796422		APOA2	apolipoprotein A-II
X304713	MARC0007467	1.33e-08	0.00155363		14	79157985		14	78975071	78974801		182914	183184		AIFM2	apoptosis-inducing factor, mitochondrion-associated, 2
X304713	MARC0042557	5.26e-08	0.00497209		14	79023018		14	78975071	78974801		47947	48217		AIFM2	apoptosis-inducing factor, mitochondrion-associated, 2
X304713	INRA0044886	6.35e-08	0.00580165		14	79153618		14	78975071	78974801		178547	178817		AIFM2	apoptosis-inducing factor, mitochondrion-associated, 2
X304713	M1GA0018799	1.52e-07	0.0119333		14	78819786		14	78975071	78974801		-155285	-155015		AIFM2	apoptosis-inducing factor, mitochondrion-associated, 2
X304713	ALGA0078726	1.66e-07	0.0128761		14	78742346		14	78975071	78974801		-232725	-232455		AIFM2	apoptosis-inducing factor, mitochondrion-associated, 2
X304713	ALGA0109953	2.62e-07	0.0189044		14	78654512		14	78975071	78974801		-320559	-320289		AIFM2	apoptosis-inducing factor, mitochondrion-associated, 2
X304596	MARC0042557	3.94e-07	0.0266267		14	79023018		14	78975071	78974801		47947	48217		AIFM2	apoptosis-inducing factor, mitochondrion-associated, 2
X304596	ALGA0078726	4.26e-07	0.0284453		14	78742346		14	78975071	78974801		-232725	-232455		AIFM2	apoptosis-inducing factor, mitochondrion-associated, 2
X304596	M1GA0018799	5.24e-07	0.0336994		14	78819786		14	78975071	78974801		-155285	-155015		AIFM2	apoptosis-inducing factor, mitochondrion-associated, 2
X300173	DIAS0001583	2.38e-10	4.65e-05		9	12980703		9	13217315	13217934		-236612	-237231		AQP11	aquaporin 11
X300173	H3GA0026577	2.38e-10	4.65e-05		9	13001247		9	13217315	13217934		-216068	-216687		AQP11	aquaporin 11
X300173	ASGA0041661	1.17e-07	0.00968244		9	13060770		9	13217315	13217934		-156545	-157164		AQP11	aquaporin 11
X302492	ASGA0105522	6.46e-15	3.95e-09		12	54337072		12	54725036	54724527		-387964	-387455		ALOX12	arachidonate 12-lipoxygenase
X302492	ASGA0055076	2.42e-14	1.3e-08		12	55245327		12	54725036	54724527		520291	520800		ALOX12	arachidonate 12-lipoxygenase
X302492	ASGA0085214	8.59e-11	1.93e-05		12	54624831		12	54725036	54724527		-100205	-99696		ALOX12	arachidonate 12-lipoxygenase
X302492	ALGA0110696	1.43e-10	3e-05		12	54515153		12	54725036	54724527		-209883	-209374		ALOX12	arachidonate 12-lipoxygenase
X302492	ALGA0124271	4.81e-09	0.000647038		12	53783142		12	54725036	54724527		-941894	-941385		ALOX12	arachidonate 12-lipoxygenase
X302492	ALGA0120309	7.59e-09	0.000955863		12	53958327		12	54725036	54724527		-766709	-766200		ALOX12	arachidonate 12-lipoxygenase
X302492	ALGA0120796	2.92e-07	0.0206975		12	54066400		12	54725036	54724527		-658636	-658127		ALOX12	arachidonate 12-lipoxygenase
X302492	ASGA0055049	5.32e-07	0.0341198		12	54767975		12	54725036	54724527		42939	43448		ALOX12	arachidonate 12-lipoxygenase
X292678	CASI0012894	1.27e-09	0.000201128		3	7531763		3	7832892	7833308		-301129	-301545		AGFG2	ArfGAP with FG repeats 2
X309101	ASGA0057105	1.94e-12	6.72e-07		13	34825316		13	34871985	34873602		-46669	-48286		ARIH2	ariadne homolog 2 (Drosophila)
X309101	ASGA0057115	1.94e-12	6.72e-07		13	34993798		13	34871985	34873602		121813	120196		ARIH2	ariadne homolog 2 (Drosophila)
X309101	ASGA0057118	1.94e-12	6.72e-07		13	35018578		13	34871985	34873602		146593	144976		ARIH2	ariadne homolog 2 (Drosophila)
X309101	ASGA0057119	1.94e-12	6.72e-07		13	35055696		13	34871985	34873602		183711	182094		ARIH2	ariadne homolog 2 (Drosophila)
X309101	ASGA0093673	1.94e-12	6.72e-07		13	35614278		13	34871985	34873602		742293	740676		ARIH2	ariadne homolog 2 (Drosophila)
X309101	H3GA0036135	1.94e-12	6.72e-07		13	34871969		13	34871985	34873602		-16	-1633		ARIH2	ariadne homolog 2 (Drosophila)
X309101	ALGA0069394	3.6e-11	9.04e-06		13	34509227		13	34871985	34873602		-362758	-364375		ARIH2	ariadne homolog 2 (Drosophila)
X309101	H3GA0036111	4.18e-11	1.03e-05		13	33910358		13	34871985	34873602		-961627	-963244		ARIH2	ariadne homolog 2 (Drosophila)
X309101	H3GA0036129	5.6e-11	1.33e-05		13	34603240		13	34871985	34873602		-268745	-270362		ARIH2	ariadne homolog 2 (Drosophila)
X309101	ASGA0057106	1.46e-10	3.07e-05		13	34849197		13	34871985	34873602		-22788	-24405		ARIH2	ariadne homolog 2 (Drosophila)
X309101	ASGA0057101	1.92e-10	3.87e-05		13	34681199		13	34871985	34873602		-190786	-192403		ARIH2	ariadne homolog 2 (Drosophila)
X309101	ASGA0102042	1.52e-09	0.000235017		13	34305225		13	34871985	34873602		-566760	-568377		ARIH2	ariadne homolog 2 (Drosophila)
X309101	ALGA0119994	1.61e-09	0.000248209		13	34112306		13	34871985	34873602		-759679	-761296		ARIH2	ariadne homolog 2 (Drosophila)
X309101	H3GA0036112	1.61e-09	0.000248209		13	33967886		13	34871985	34873602		-904099	-905716		ARIH2	ariadne homolog 2 (Drosophila)
X309101	ALGA0069387	1.61e-09	0.000248209		13	33934874		13	34871985	34873602		-937111	-938728		ARIH2	ariadne homolog 2 (Drosophila)
X309101	MARC0072265	6.82e-09	0.000872723		13	34775057		13	34871985	34873602		-96928	-98545		ARIH2	ariadne homolog 2 (Drosophila)
X303107	ASGA0057101	7.23e-08	0.00647353		13	34681199		13	34871289	34871815		-190090	-190616		ARIH2	ariadne homolog 2 (Drosophila)
X303107	ASGA0057106	7.52e-08	0.00669184		13	34849197		13	34871289	34871815		-22092	-22618		ARIH2	ariadne homolog 2 (Drosophila)
X303107	H3GA0036129	8.35e-08	0.00730768		13	34603240		13	34871289	34871815		-268049	-268575		ARIH2	ariadne homolog 2 (Drosophila)
X303107	H3GA0036111	1.66e-07	0.0128489		13	33910358		13	34871289	34871815		-960931	-961457		ARIH2	ariadne homolog 2 (Drosophila)
X309101	H3GA0036115	1.99e-07	0.0149704		13	34564293		13	34871985	34873602		-307692	-309309		ARIH2	ariadne homolog 2 (Drosophila)
X303107	ASGA0057105	5.17e-07	0.0333807		13	34825316		13	34871289	34871815		-45973	-46499		ARIH2	ariadne homolog 2 (Drosophila)
X303107	ASGA0057115	5.17e-07	0.0333807		13	34993798		13	34871289	34871815		122509	121983		ARIH2	ariadne homolog 2 (Drosophila)
X303107	ASGA0057118	5.17e-07	0.0333807		13	35018578		13	34871289	34871815		147289	146763		ARIH2	ariadne homolog 2 (Drosophila)
X303107	ASGA0057119	5.17e-07	0.0333807		13	35055696		13	34871289	34871815		184407	183881		ARIH2	ariadne homolog 2 (Drosophila)
X303107	ASGA0093673	5.17e-07	0.0333807		13	35614278		13	34871289	34871815		742989	742463		ARIH2	ariadne homolog 2 (Drosophila)
X303107	H3GA0036135	5.17e-07	0.0333807		13	34871969		13	34871289	34871815		680	154		ARIH2	ariadne homolog 2 (Drosophila)
X309101	ASGA0099106	5.42e-07	0.0346515		13	35628206		13	34871985	34873602		756221	754604		ARIH2	ariadne homolog 2 (Drosophila)
X303107	ASGA0102042	7.35e-07	0.0446166		13	34305225		13	34871289	34871815		-566064	-566590		ARIH2	ariadne homolog 2 (Drosophila)
X309101	ALGA0069443	8.28e-07	0.0493285		13	35464161		13	34871985	34873602		592176	590559		ARIH2	ariadne homolog 2 (Drosophila)
X292987	MARC0044075	3.48e-07	0.0239779		3	58955305		3	59392270	59392054		-436965	-436749		ACTR1B	ARP1 actin-related protein 1 homolog B, centractin beta (yeast)
X307086	ASGA0105404	2.49e-12	8.33e-07		18	4899129		18	4999087	4999611		-99958	-100482		ACTR3B	ARP3 actin-related protein 3 homolog B (yeast)
X307089	ASGA0105404	7.83e-09	0.000981875		18	4899129		18	4999087	4999611		-99958	-100482		ACTR3B	ARP3 actin-related protein 3 homolog B (yeast)
X303382	ASGA0057975	3.71e-14	1.9e-08		13	73107395		13	73191821	73192256		-84426	-84861		ARPC4-TTLL3	ARPC4-TTLL3 readthrough
X303382	DIAS0000744	3.71e-14	1.9e-08		13	73139546		13	73191821	73192256		-52275	-52710		ARPC4-TTLL3	ARPC4-TTLL3 readthrough
X303382	MARC0037089	3.71e-14	1.9e-08		13	73121216		13	73191821	73192256		-70605	-71040		ARPC4-TTLL3	ARPC4-TTLL3 readthrough
X303382	ALGA0070717	3.71e-14	1.9e-08		13	73058596		13	73191821	73192256		-133225	-133660		ARPC4-TTLL3	ARPC4-TTLL3 readthrough
X303382	ALGA0070727	3.71e-14	1.9e-08		13	73179575		13	73191821	73192256		-12246	-12681		ARPC4-TTLL3	ARPC4-TTLL3 readthrough
X303382	ALGA0070736	8.78e-14	4.16e-08		13	73342777		13	73191821	73192256		150956	150521		ARPC4-TTLL3	ARPC4-TTLL3 readthrough
X303382	ALGA0070746	7.01e-13	2.67e-07		13	73529988		13	73191821	73192256		338167	337732		ARPC4-TTLL3	ARPC4-TTLL3 readthrough
X303382	MARC0008575	6.2e-10	0.000107542		13	73609814		13	73191821	73192256		417993	417558		ARPC4-TTLL3	ARPC4-TTLL3 readthrough
X303382	DBKK0000291	1.86e-09	0.000282109		13	73562335		13	73191821	73192256		370514	370079		ARPC4-TTLL3	ARPC4-TTLL3 readthrough
X303382	ALGA0070735	3.02e-08	0.00312873		13	73285195		13	73191821	73192256		93374	92939		ARPC4-TTLL3	ARPC4-TTLL3 readthrough
X303382	ALGA0070711	3.56e-08	0.00358516		13	73023057		13	73191821	73192256		-168764	-169199		ARPC4-TTLL3	ARPC4-TTLL3 readthrough
X303382	ALGA0115717	7.85e-08	0.00694054		13	72572816		13	73191821	73192256		-619005	-619440		ARPC4-TTLL3	ARPC4-TTLL3 readthrough
X303382	MARC0015967	8.42e-08	0.00735657		13	72517319		13	73191821	73192256		-674502	-674937		ARPC4-TTLL3	ARPC4-TTLL3 readthrough
X303382	H3GA0036693	1.27e-07	0.0103051		13	72895609		13	73191821	73192256		-296212	-296647		ARPC4-TTLL3	ARPC4-TTLL3 readthrough
X303382	ALGA0070709	1.27e-07	0.0103051		13	72975884		13	73191821	73192256		-215937	-216372		ARPC4-TTLL3	ARPC4-TTLL3 readthrough
X303382	INRA0040397	1.92e-07	0.0145569		13	73507671		13	73191821	73192256		315850	315415		ARPC4-TTLL3	ARPC4-TTLL3 readthrough
X303382	ALGA0070705	2.38e-07	0.0174501		13	72217472		13	73191821	73192256		-974349	-974784		ARPC4-TTLL3	ARPC4-TTLL3 readthrough
X303382	MARC0013166	3.19e-07	0.02222		13	72892160		13	73191821	73192256		-299661	-300096		ARPC4-TTLL3	ARPC4-TTLL3 readthrough
X303382	MARC0033394	3.19e-07	0.02222		13	72574306		13	73191821	73192256		-617515	-617950		ARPC4-TTLL3	ARPC4-TTLL3 readthrough
X303382	ASGA0057964	3.88e-07	0.0262434		13	72277882		13	73191821	73192256		-913939	-914374		ARPC4-TTLL3	ARPC4-TTLL3 readthrough
X303382	MARC0052393	3.88e-07	0.0262434		13	72320984		13	73191821	73192256		-870837	-871272		ARPC4-TTLL3	ARPC4-TTLL3 readthrough
X303382	ASGA0057995	4.48e-07	0.0297094		13	73749480		13	73191821	73192256		557659	557224		ARPC4-TTLL3	ARPC4-TTLL3 readthrough
X301969	SIRI0000812	6.26e-17	6.02e-11		12	12304916		12	12220018	12219743		84898	85173		ARSG	arylsulfatase G
X292129	M1GA0001375	5.29e-07	0.0339734		1	269216647		1	269212105	269210466		4542	6181		ALG2	asparagine-linked glycosylation 2, alpha-1,3-mannosyltransferase homolog (S. cerevisiae)
X292129	ALGA0008817	6.79e-07	0.0417926		1	269189851		1	269212105	269210466		-22254	-20615		ALG2	asparagine-linked glycosylation 2, alpha-1,3-mannosyltransferase homolog (S. cerevisiae)
X300169	MARC0100725	2.84e-09	0.000409326		9	14217867		9	13601599	13600956		616268	616911		ALG8	asparagine-linked glycosylation 8, alpha-1,3-glucosyltransferase homolog (S. cerevisiae)
X300169	H3GA0026627	4.7e-09	0.000633882		9	14330336		9	13601599	13600956		728737	729380		ALG8	asparagine-linked glycosylation 8, alpha-1,3-glucosyltransferase homolog (S. cerevisiae)
X288704	DRGA0011855	1.32e-08	0.00154541		13	1607507		13	1095551	1095785		511956	511722		ASTE1	asteroid homolog 1 (Drosophila)
X288704	DRGA0011845	1.87e-08	0.00207483		13	764667		13	1095551	1095785		-330884	-331118		ASTE1	asteroid homolog 1 (Drosophila)
X288704	MARC0016111	3.08e-08	0.00317581		13	1466552		13	1095551	1095785		371001	370767		ASTE1	asteroid homolog 1 (Drosophila)
X288704	INRA0039355	5.46e-08	0.00512507		13	1204618		13	1095551	1095785		109067	108833		ASTE1	asteroid homolog 1 (Drosophila)
X288704	MARC0000586	9.49e-08	0.00812571		13	1331914		13	1095551	1095785		236363	236129		ASTE1	asteroid homolog 1 (Drosophila)
X288704	ALGA0067348	3.71e-07	0.0253165		13	525102		13	1095551	1095785		-570449	-570683		ASTE1	asteroid homolog 1 (Drosophila)
X306001	ALGA0088203	1.87e-10	3.79e-05		15	147944719		15	147708915	147708659		235804	236060		ATG16L1	ATG16 autophagy related 16-like 1 (S. cerevisiae)
X306001	ALGA0088206	2.79e-10	5.38e-05		15	148072735		15	147708915	147708659		363820	364076		ATG16L1	ATG16 autophagy related 16-like 1 (S. cerevisiae)
X306001	ALGA0088181	1.24e-09	0.000197532		15	147847182		15	147708915	147708659		138267	138523		ATG16L1	ATG16 autophagy related 16-like 1 (S. cerevisiae)
X306001	SIRI0001479	1.07e-08	0.00129704		15	147875339		15	147708915	147708659		166424	166680		ATG16L1	ATG16 autophagy related 16-like 1 (S. cerevisiae)
X313016	ALGA0070808	5.85e-10	0.00010217		13	75667269		13	74918137	74916759		749132	750510		ATG7	ATG7 autophagy related 7 homolog (S. cerevisiae)
X313016	DIAS0004475	2.46e-08	0.0026243		13	75597972		13	74918137	74916759		679835	681213		ATG7	ATG7 autophagy related 7 homolog (S. cerevisiae)
X313016	DRGA0012582	2.46e-08	0.0026243		13	75693492		13	74918137	74916759		775355	776733		ATG7	ATG7 autophagy related 7 homolog (S. cerevisiae)
X313016	MARC0010724	2.46e-08	0.0026243		13	75849184		13	74918137	74916759		931047	932425		ATG7	ATG7 autophagy related 7 homolog (S. cerevisiae)
X313016	DRGA0012575	1.91e-07	0.0144579		13	74729244		13	74918137	74916759		-188893	-187515		ATG7	ATG7 autophagy related 7 homolog (S. cerevisiae)
X313016	DRGA0012576	1.91e-07	0.0144579		13	74597618		13	74918137	74916759		-320519	-319141		ATG7	ATG7 autophagy related 7 homolog (S. cerevisiae)
X313016	MARC0021643	1.91e-07	0.0144579		13	74800789		13	74918137	74916759		-117348	-115970		ATG7	ATG7 autophagy related 7 homolog (S. cerevisiae)
X306195	DIAS0001708	2.51e-08	0.00267086		16	31468512		16	31468904	31468422		-392	90		LOC100525437	ATP synthase subunit d, mitochondrial-like
X289053	MARC0074782	1.91e-24	9.62e-18		17	66078033		17	66541210	66541057		-463177	-463024		ATP5E	ATP synthase, H+ transporting, mitochondrial F1 complex, epsilon subunit
X289053	MARC0036331	3.34e-22	1.03e-15		17	67102722		17	66541210	66541057		561512	561665		ATP5E	ATP synthase, H+ transporting, mitochondrial F1 complex, epsilon subunit
X289053	ASGA0078307	8.96e-20	1.5e-13		17	66096007		17	66541210	66541057		-445203	-445050		ATP5E	ATP synthase, H+ transporting, mitochondrial F1 complex, epsilon subunit
X289053	H3GA0050079	2.55e-18	3.09e-12		17	67034976		17	66541210	66541057		493766	493919		ATP5E	ATP synthase, H+ transporting, mitochondrial F1 complex, epsilon subunit
X289053	ALGA0096471	1.38e-14	7.86e-09		17	66153022		17	66541210	66541057		-388188	-388035		ATP5E	ATP synthase, H+ transporting, mitochondrial F1 complex, epsilon subunit
X289053	M1GA0022687	6.59e-14	3.21e-08		17	66461552		17	66541210	66541057		-79658	-79505		ATP5E	ATP synthase, H+ transporting, mitochondrial F1 complex, epsilon subunit
X289053	H3GA0050000	1.4e-10	2.95e-05		17	66127201		17	66541210	66541057		-414009	-413856		ATP5E	ATP synthase, H+ transporting, mitochondrial F1 complex, epsilon subunit
X289053	H3GA0050076	5.53e-10	9.75e-05		17	67014254		17	66541210	66541057		473044	473197		ATP5E	ATP synthase, H+ transporting, mitochondrial F1 complex, epsilon subunit
X289053	ALGA0096443	8.36e-10	0.000139721		17	65731816		17	66541210	66541057		-809394	-809241		ATP5E	ATP synthase, H+ transporting, mitochondrial F1 complex, epsilon subunit
X289053	MARC0034532	1.37e-09	0.000214716		17	67275341		17	66541210	66541057		734131	734284		ATP5E	ATP synthase, H+ transporting, mitochondrial F1 complex, epsilon subunit
X289053	ASGA0078327	2.36e-09	0.000347287		17	66343145		17	66541210	66541057		-198065	-197912		ATP5E	ATP synthase, H+ transporting, mitochondrial F1 complex, epsilon subunit
X289053	H3GA0050090	3.43e-09	0.000483759		17	67162042		17	66541210	66541057		620832	620985		ATP5E	ATP synthase, H+ transporting, mitochondrial F1 complex, epsilon subunit
X289053	ALGA0096556	6.33e-09	0.00081888		17	67058840		17	66541210	66541057		517630	517783		ATP5E	ATP synthase, H+ transporting, mitochondrial F1 complex, epsilon subunit
X289053	M1GA0022780	1.85e-08	0.00205277		17	67540904		17	66541210	66541057		999694	999847		ATP5E	ATP synthase, H+ transporting, mitochondrial F1 complex, epsilon subunit
X289053	ASGA0078395	2.6e-08	0.0027525		17	67118069		17	66541210	66541057		576859	577012		ATP5E	ATP synthase, H+ transporting, mitochondrial F1 complex, epsilon subunit
X289053	ASGA0078413	6.5e-08	0.00590711		17	67204148		17	66541210	66541057		662938	663091		ATP5E	ATP synthase, H+ transporting, mitochondrial F1 complex, epsilon subunit
X289053	ALGA0096591	9.56e-08	0.00817334		17	67359124		17	66541210	66541057		817914	818067		ATP5E	ATP synthase, H+ transporting, mitochondrial F1 complex, epsilon subunit
X289053	MARC0072856	1.32e-07	0.0106596		17	67289621		17	66541210	66541057		748411	748564		ATP5E	ATP synthase, H+ transporting, mitochondrial F1 complex, epsilon subunit
X289053	ALGA0096558	2.15e-07	0.0159994		17	67082195		17	66541210	66541057		540985	541138		ATP5E	ATP synthase, H+ transporting, mitochondrial F1 complex, epsilon subunit
X289053	ASGA0078401	2.91e-07	0.020635		17	67132686		17	66541210	66541057		591476	591629		ATP5E	ATP synthase, H+ transporting, mitochondrial F1 complex, epsilon subunit
X294374	H3GA0013165	2.19e-07	0.0162956		4	85206499		4	84339696	84340104		866803	866395		ATP6V1H	ATPase, H+ transporting, lysosomal 50/57kDa, V1 subunit H
X298239	ALGA0043941	2.3e-07	0.0169515		7	103001352		7	103248184	103248553		-246832	-247201		LOC100152503	ATP-binding cassette sub-family D member 4-like
X298239	H3GA0022644	4.41e-07	0.0293123		7	102901720		7	103248184	103248553		-346464	-346833		LOC100152503	ATP-binding cassette sub-family D member 4-like
X298239	DRGA0008026	7.57e-07	0.0457391		7	102949951		7	103248184	103248553		-298233	-298602		LOC100152503	ATP-binding cassette sub-family D member 4-like
X301954	H3GA0033486	4.45e-10	8.06e-05		12	11915433		12	11732497	11732112		182936	183321		ABCA9	ATP-binding cassette, sub-family A (ABC1), member 9
X325628	M1GA0016164	1.31e-08	0.00153771		12	11753823		12	11795489	11794920		-41666	-41097		ABCA9	ATP-binding cassette, sub-family A (ABC1), member 9
X301954	ASGA0053177	1.42e-08	0.00164278		12	12040820		12	11732497	11732112		308323	308708		ABCA9	ATP-binding cassette, sub-family A (ABC1), member 9
X301954	ALGA0064952	5.18e-08	0.00490773		12	11372599		12	11732497	11732112		-359898	-359513		ABCA9	ATP-binding cassette, sub-family A (ABC1), member 9
X325628	H3GA0033486	2.14e-07	0.0159788		12	11915433		12	11795489	11794920		119944	120513		ABCA9	ATP-binding cassette, sub-family A (ABC1), member 9
X325628	M1GA0027137	2.42e-07	0.0176692		12	12345087		12	11795489	11794920		549598	550167		ABCA9	ATP-binding cassette, sub-family A (ABC1), member 9
X325628	ASGA0053177	3.84e-07	0.026051		12	12040820		12	11795489	11794920		245331	245900		ABCA9	ATP-binding cassette, sub-family A (ABC1), member 9
X331035	ASGA0015481	2.53e-08	0.00269347		3	102754454		3	102751764	102751150		2690	3304		ABCG8	ATP-binding cassette, sub-family G (WHITE), member 8
X289385	ASGA0103424	3.68e-07	0.0251279		5	12452682		5	12364271	12364871		88411	87811		BPIL2	bactericidal/permeability-increasing protein-like 2
X296344	ASGA0028172	6.3e-09	0.000816254		6	41267301		6	40348462	40348081		918839	919220		LOC100517827	B-cell receptor CD22 Precursor (Sialic acid-binding Ig-like lectin 2)(Siglec-2)(Leu-14)(B-lymphocyte cell adhesion molecule)(BL-CAM)(CD22 antigen) [Source:UniProtKB/Swiss-Prot;Acc:P20273]
X296344	MARC0063649	2.66e-07	0.0191362		6	40312274		6	40348462	40348081		-36188	-35807		LOC100517827	B-cell receptor CD22 Precursor (Sialic acid-binding Ig-like lectin 2)(Siglec-2)(Leu-14)(B-lymphocyte cell adhesion molecule)(BL-CAM)(CD22 antigen) [Source:UniProtKB/Swiss-Prot;Acc:P20273]
X320271	ALGA0101320	3.84e-09	0.000533765		8	74771919		8	74827580	74828361		-55661	-56442		BTC	betacellulin
X320271	ALGA0115182	3.84e-09	0.000533765		8	74770970		8	74827580	74828361		-56610	-57391		BTC	betacellulin
X320271	ALGA0048115	3.84e-09	0.000533765		8	75074188		8	74827580	74828361		246608	245827		BTC	betacellulin
X299516	ALGA0101320	6.32e-07	0.0394119		8	74771919		8	74821697	74821843		-49778	-49924		BTC	betacellulin
X299516	ALGA0115182	6.32e-07	0.0394119		8	74770970		8	74821697	74821843		-50727	-50873		BTC	betacellulin
X299516	ALGA0048115	6.32e-07	0.0394119		8	75074188		8	74821697	74821843		252491	252345		BTC	betacellulin
X321346	ASGA0060211	4.87e-07	0.031841		13	214973846		13	214845627	214846140		128219	127706		BACE2	beta-site APP-cleaving enzyme 2
X292344	ASGA0006484	1.54e-15	1.08e-09		1	272280326		1	271587743	271587042		692583	693284		BAAT	bile acid CoA: amino acid N-acyltransferase (glycine N-choloyltransferase)
X292344	ALGA0008905	6.02e-09	0.000784505		1	272049666		1	271587743	271587042		461923	462624		BAAT	bile acid CoA: amino acid N-acyltransferase (glycine N-choloyltransferase)
X292344	MARC0013167	2.55e-08	0.00271039		1	271167367		1	271587743	271587042		-420376	-419675		BAAT	bile acid CoA: amino acid N-acyltransferase (glycine N-choloyltransferase)
X292344	ALGA0008908	6.04e-08	0.0055639		1	272080412		1	271587743	271587042		492669	493370		BAAT	bile acid CoA: amino acid N-acyltransferase (glycine N-choloyltransferase)
X292344	ASGA0006482	6.04e-08	0.0055639		1	272307794		1	271587743	271587042		720051	720752		BAAT	bile acid CoA: amino acid N-acyltransferase (glycine N-choloyltransferase)
X299212	ASGA0093410	2.11e-15	1.43e-09		8	10706303		8	10664589	10664692		41714	41611		BST1	bone marrow stromal cell antigen 1
X299212	ASGA0104317	4.53e-14	2.28e-08		8	10482142		8	10664589	10664692		-182447	-182550		BST1	bone marrow stromal cell antigen 1
X299212	ASGA0099046	4.29e-10	7.82e-05		8	10669455		8	10664589	10664692		4866	4763		BST1	bone marrow stromal cell antigen 1
X299212	MARC0006698	1.96e-09	0.000294893		8	10871745		8	10664589	10664692		207156	207053		BST1	bone marrow stromal cell antigen 1
X299212	ASGA0099069	2.36e-09	0.00034832		8	11003327		8	10664589	10664692		338738	338635		BST1	bone marrow stromal cell antigen 1
X299212	MARC0051752	4.29e-09	0.000588141		8	10724897		8	10664589	10664692		60308	60205		BST1	bone marrow stromal cell antigen 1
X299212	ASGA0090227	5.19e-09	0.000691279		8	11113976		8	10664589	10664692		449387	449284		BST1	bone marrow stromal cell antigen 1
X299212	ALGA0103270	5.49e-09	0.000726355		8	10993731		8	10664589	10664692		329142	329039		BST1	bone marrow stromal cell antigen 1
X299212	MARC0019127	1.73e-08	0.00194177		8	9768653		8	10664589	10664692		-895936	-896039		BST1	bone marrow stromal cell antigen 1
X299212	ALGA0046395	7.53e-08	0.00669729		8	10116124		8	10664589	10664692		-548465	-548568		BST1	bone marrow stromal cell antigen 1
X303968	ALGA0074665	1.57e-08	0.00178877		14	6694002		14	6922375	6923095		-228373	-229093		BMP1	bone morphogenetic protein 1
X298065	H3GA0020975	1.06e-09	0.000171512		7	39224228		7	39051439	39051221		172789	173007		BTBD9	BTB (POZ) domain containing 9
X298065	INRA0024930	1.06e-09	0.000171512		7	39211095		7	39051439	39051221		159656	159874		BTBD9	BTB (POZ) domain containing 9
X298065	H3GA0020973	1.48e-09	0.000230564		7	39192538		7	39051439	39051221		141099	141317		BTBD9	BTB (POZ) domain containing 9
X298065	INRA0024916	1.48e-09	0.000230564		7	39051601		7	39051439	39051221		162	380		BTBD9	BTB (POZ) domain containing 9
X298065	DRGA0007508	3.84e-08	0.00382055		7	38819938		7	39051439	39051221		-231501	-231283		BTBD9	BTB (POZ) domain containing 9
X298065	MARC0061348	3.84e-08	0.00382055		7	38213072		7	39051439	39051221		-838367	-838149		BTBD9	BTB (POZ) domain containing 9
X298065	INRA0024902	4.71e-07	0.0309869		7	38864438		7	39051439	39051221		-187001	-186783		BTBD9	BTB (POZ) domain containing 9
X298065	ASGA0032735	6.2e-07	0.0387859		7	38455603		7	39051439	39051221		-595836	-595618		BTBD9	BTB (POZ) domain containing 9
X298065	ALGA0040468	6.2e-07	0.0387859		7	38543973		7	39051439	39051221		-507466	-507248		BTBD9	BTB (POZ) domain containing 9
X298065	ALGA0040500	6.2e-07	0.0387878		7	39121502		7	39051439	39051221		70063	70281		BTBD9	BTB (POZ) domain containing 9
X332828	H3GA0020975	1.71e-28	1.78e-21		7	39224228		7	39210917	39211164		13311	13064		LOC100433751	BTB/POZ domain-containing protein 9-like
X332828	INRA0024930	1.71e-28	1.78e-21		7	39211095		7	39210917	39211164		178	-69		LOC100433751	BTB/POZ domain-containing protein 9-like
X332828	H3GA0020973	6.53e-24	2.95e-17		7	39192538		7	39210917	39211164		-18379	-18626		LOC100433751	BTB/POZ domain-containing protein 9-like
X332828	INRA0024916	6.53e-24	2.95e-17		7	39051601		7	39210917	39211164		-159316	-159563		LOC100433751	BTB/POZ domain-containing protein 9-like
X332828	ALGA0040469	9.85e-12	2.85e-06		7	38668700		7	39210917	39211164		-542217	-542464		LOC100433751	BTB/POZ domain-containing protein 9-like
X332828	INRA0024902	1.04e-11	3e-06		7	38864438		7	39210917	39211164		-346479	-346726		LOC100433751	BTB/POZ domain-containing protein 9-like
X332828	DIAS0000368	1.05e-10	2.31e-05		7	39432680		7	39210917	39211164		221763	221516		LOC100433751	BTB/POZ domain-containing protein 9-like
X332828	ALGA0040524	4.16e-09	0.000571903		7	39239703		7	39210917	39211164		28786	28539		LOC100433751	BTB/POZ domain-containing protein 9-like
X332828	MARC0047451	2.95e-08	0.00305926		7	38984501		7	39210917	39211164		-226416	-226663		LOC100433751	BTB/POZ domain-containing protein 9-like
X332828	INRA0024899	4.33e-08	0.00422771		7	38760433		7	39210917	39211164		-450484	-450731		LOC100433751	BTB/POZ domain-containing protein 9-like
X332828	INRA0024903	4.33e-08	0.00422771		7	38643780		7	39210917	39211164		-567137	-567384		LOC100433751	BTB/POZ domain-containing protein 9-like
X332828	MARC0074546	2.13e-07	0.0159177		7	38328331		7	39210917	39211164		-882586	-882833		LOC100433751	BTB/POZ domain-containing protein 9-like
X332828	DRGA0007508	4.14e-07	0.0277699		7	38819938		7	39210917	39211164		-390979	-391226		LOC100433751	BTB/POZ domain-containing protein 9-like
X332828	MARC0061348	4.14e-07	0.0277699		7	38213072		7	39210917	39211164		-997845	-998092		LOC100433751	BTB/POZ domain-containing protein 9-like
X329549	ASGA0058659	7.29e-12	2.19e-06		13	112612249		13	113467258	113466748		-855009	-854499		BCHE	butyrylcholinesterase
X329549	INRA0040812	7.29e-12	2.19e-06		13	112651969		13	113467258	113466748		-815289	-814779		BCHE	butyrylcholinesterase
X329549	ALGA0071636	7.29e-12	2.19e-06		13	112541289		13	113467258	113466748		-925969	-925459		BCHE	butyrylcholinesterase
X329549	ALGA0104023	3.23e-10	6.11e-05		13	113026364		13	113467258	113466748		-440894	-440384		BCHE	butyrylcholinesterase
X329549	CASI0008561	3.23e-10	6.11e-05		13	113528216		13	113467258	113466748		60958	61468		BCHE	butyrylcholinesterase
X329549	DIAS0004396	3.23e-10	6.11e-05		13	112770809		13	113467258	113466748		-696449	-695939		BCHE	butyrylcholinesterase
X329549	M1GA0017639	3.23e-10	6.11e-05		13	112893275		13	113467258	113466748		-573983	-573473		BCHE	butyrylcholinesterase
X329549	MARC0005293	3.23e-10	6.11e-05		13	113081877		13	113467258	113466748		-385381	-384871		BCHE	butyrylcholinesterase
X294908	ALGA0116249	3.6e-10	6.71e-05		5	487425		5	589879	589613		-102454	-102188		CELSR1	cadherin, EGF LAG seven-pass G-type receptor 1 (flamingo homolog, Drosophila)
X294908	MARC0039696	6.36e-10	0.000109791		5	444834		5	589879	589613		-145045	-144779		CELSR1	cadherin, EGF LAG seven-pass G-type receptor 1 (flamingo homolog, Drosophila)
X294908	ASGA0023717	8.73e-10	0.000145094		5	1296573		5	589879	589613		706694	706960		CELSR1	cadherin, EGF LAG seven-pass G-type receptor 1 (flamingo homolog, Drosophila)
X294908	ASGA0023712	3.84e-09	0.000533904		5	1314550		5	589879	589613		724671	724937		CELSR1	cadherin, EGF LAG seven-pass G-type receptor 1 (flamingo homolog, Drosophila)
X294908	MARC0056141	3.03e-08	0.00313127		5	819687		5	589879	589613		229808	230074		CELSR1	cadherin, EGF LAG seven-pass G-type receptor 1 (flamingo homolog, Drosophila)
X294908	M1GA0007072	9.13e-08	0.00785561		5	844337		5	589879	589613		254458	254724		CELSR1	cadherin, EGF LAG seven-pass G-type receptor 1 (flamingo homolog, Drosophila)
X294908	ASGA0106073	1.03e-07	0.00865835		5	1046890		5	589879	589613		457011	457277		CELSR1	cadherin, EGF LAG seven-pass G-type receptor 1 (flamingo homolog, Drosophila)
X294908	INRA0018060	1.27e-07	0.0103393		5	1198942		5	589879	589613		609063	609329		CELSR1	cadherin, EGF LAG seven-pass G-type receptor 1 (flamingo homolog, Drosophila)
X294908	MARC0068654	1.55e-07	0.0121487		5	1165304		5	589879	589613		575425	575691		CELSR1	cadherin, EGF LAG seven-pass G-type receptor 1 (flamingo homolog, Drosophila)
X294908	MARC0012115	2.42e-07	0.0176909		5	921586		5	589879	589613		331707	331973		CELSR1	cadherin, EGF LAG seven-pass G-type receptor 1 (flamingo homolog, Drosophila)
X294908	ASGA0102906	3.99e-07	0.0268669		5	423263		5	589879	589613		-166616	-166350		CELSR1	cadherin, EGF LAG seven-pass G-type receptor 1 (flamingo homolog, Drosophila)
X294908	M1GA0007118	4.65e-07	0.0306302		5	1155633		5	589879	589613		565754	566020		CELSR1	cadherin, EGF LAG seven-pass G-type receptor 1 (flamingo homolog, Drosophila)
X294908	ALGA0104737	4.68e-07	0.0307972		5	482791		5	589879	589613		-107088	-106822		CELSR1	cadherin, EGF LAG seven-pass G-type receptor 1 (flamingo homolog, Drosophila)
X314381	ASGA0022039	3.68e-07	0.0251315		4	120529896		4	121294445	121295379		-764549	-765483		CELSR2	cadherin, EGF LAG seven-pass G-type receptor 2 (flamingo homolog, Drosophila)
X301455	ALGA0109112	2.25e-13	9.71e-08		10	65304188		10	64913391	64912904		390797	391284		CAMK1D	calcium/calmodulin-dependent protein kinase ID
X301455	ASGA0082641	1.72e-12	6.05e-07		10	65712534		10	64913391	64912904		799143	799630		CAMK1D	calcium/calmodulin-dependent protein kinase ID
X320504	ALGA0109112	4.91e-12	1.54e-06		10	65304188		10	64895461	64894971		408727	409217		CAMK1D	calcium/calmodulin-dependent protein kinase ID
X320504	ASGA0082641	3.53e-11	8.9e-06		10	65712534		10	64895461	64894971		817073	817563		CAMK1D	calcium/calmodulin-dependent protein kinase ID
X301455	ASGA0096487	1.22e-09	0.000193841		10	65438854		10	64913391	64912904		525463	525950		CAMK1D	calcium/calmodulin-dependent protein kinase ID
X320504	ALGA0105556	1.86e-09	0.000282109		10	65554542		10	64895461	64894971		659081	659571		CAMK1D	calcium/calmodulin-dependent protein kinase ID
X320504	ASGA0094849	1.86e-09	0.000282109		10	65451792		10	64895461	64894971		556331	556821		CAMK1D	calcium/calmodulin-dependent protein kinase ID
X320504	ASGA0096487	5.77e-09	0.00075796		10	65438854		10	64895461	64894971		543393	543883		CAMK1D	calcium/calmodulin-dependent protein kinase ID
X301455	ALGA0105556	5.84e-09	0.000765485		10	65554542		10	64913391	64912904		641151	641638		CAMK1D	calcium/calmodulin-dependent protein kinase ID
X301455	ASGA0094849	5.84e-09	0.000765485		10	65451792		10	64913391	64912904		538401	538888		CAMK1D	calcium/calmodulin-dependent protein kinase ID
X301455	ASGA0090211	8.44e-08	0.00737705		10	65492539		10	64913391	64912904		579148	579635		CAMK1D	calcium/calmodulin-dependent protein kinase ID
X301455	MARC0114832	3.89e-07	0.0263112		10	65718548		10	64913391	64912904		805157	805644		CAMK1D	calcium/calmodulin-dependent protein kinase ID
X334332	H3GA0006904	6.5e-08	0.00591291		2	80486384		2	80446771	80446083		39613	40301		LOC100519184	calnexin-like
X300130	ASGA0097481	3.37e-12	1.09e-06		9	12334256		9	12302387	12302651		31869	31605		CAPN5	calpain 5
X323808	ASGA0097481	8.75e-12	2.58e-06		9	12334256		9	12340276	12341060		-6020	-6804		CAPN5	calpain 5
X300130	H3GA0026558	5.08e-11	1.23e-05		9	12597824		9	12302387	12302651		295437	295173		CAPN5	calpain 5
X323808	H3GA0026558	5.16e-11	1.24e-05		9	12597824		9	12340276	12341060		257548	256764		CAPN5	calpain 5
X323808	ASGA0082466	1.33e-10	2.82e-05		9	12354557		9	12340276	12341060		14281	13497		CAPN5	calpain 5
X300130	ALGA0119189	1.67e-10	3.44e-05		9	12309094		9	12302387	12302651		6707	6443		CAPN5	calpain 5
X300130	ASGA0082466	1.67e-10	3.44e-05		9	12354557		9	12302387	12302651		52170	51906		CAPN5	calpain 5
X300130	MARC0085735	1.67e-10	3.44e-05		9	12139394		9	12302387	12302651		-162993	-163257		CAPN5	calpain 5
X300130	ALGA0051344	1.67e-10	3.44e-05		9	12254305		9	12302387	12302651		-48082	-48346		CAPN5	calpain 5
X300130	ALGA0051348	1.67e-10	3.44e-05		9	12219870		9	12302387	12302651		-82517	-82781		CAPN5	calpain 5
X323808	ALGA0119189	6.95e-09	0.000887389		9	12309094		9	12340276	12341060		-31182	-31966		CAPN5	calpain 5
X323808	MARC0085735	6.95e-09	0.000887389		9	12139394		9	12340276	12341060		-200882	-201666		CAPN5	calpain 5
X323808	ALGA0051344	6.95e-09	0.000887389		9	12254305		9	12340276	12341060		-85971	-86755		CAPN5	calpain 5
X323808	ALGA0051348	6.95e-09	0.000887389		9	12219870		9	12340276	12341060		-120406	-121190		CAPN5	calpain 5
X300130	ASGA0041535	7.46e-09	0.000941811		9	11969029		9	12302387	12302651		-333358	-333622		CAPN5	calpain 5
X323808	CASI0009712	2.65e-08	0.00279888		9	12457825		9	12340276	12341060		117549	116765		CAPN5	calpain 5
X300130	CASI0009712	2.93e-08	0.00304298		9	12457825		9	12302387	12302651		155438	155174		CAPN5	calpain 5
X323808	ASGA0041535	1.72e-07	0.0132866		9	11969029		9	12340276	12341060		-371247	-372031		CAPN5	calpain 5
X290555	ALGA0001548	6.15e-07	0.0384802		1	21340611		1	21192832	21192636		147779	147975		LOC100155164	calpain-7-like protein-like
X307389	MARC0114959	7.31e-21	1.59e-14		18	20959234		18	20913551	20912387		45683	46847		CALU	calumenin
X307381	MARC0114959	4.04e-17	4e-11		18	20959234		18	20913551	20913014		45683	46220		CALU	calumenin
X307389	H3GA0050542	4.02e-09	0.000554995		18	21678796		18	20913551	20912387		765245	766409		CALU	calumenin
X307381	H3GA0050542	2.85e-08	0.00297029		18	21678796		18	20913551	20913014		765245	765782		CALU	calumenin
X307389	MARC0057779	2.93e-08	0.00304067		18	20917182		18	20913551	20912387		3631	4795		CALU	calumenin
X307389	MARC0056017	3.22e-08	0.00329886		18	20126280		18	20913551	20912387		-787271	-786107		CALU	calumenin
X307389	ALGA0097297	5.66e-08	0.00528602		18	20545597		18	20913551	20912387		-367954	-366790		CALU	calumenin
X307389	ALGA0097312	5.83e-08	0.00541605		18	20934112		18	20913551	20912387		20561	21725		CALU	calumenin
X307389	ALGA0097291	4.97e-07	0.0323435		18	20376074		18	20913551	20912387		-537477	-536313		CALU	calumenin
X307381	MARC0057779	8.35e-07	0.0496412		18	20917182		18	20913551	20913014		3631	4168		CALU	calumenin
X322050	MARC0090296	2.77e-07	0.0197909		X	46124768		X	46074609	46075254		50159	49514		CHST7	carbohydrate (N-acetylglucosamine 6-O) sulfotransferase 7
X322050	MARC0033264	8.15e-07	0.0486486		X	46225291		X	46074609	46075254		150682	150037		CHST7	carbohydrate (N-acetylglucosamine 6-O) sulfotransferase 7
X293926	MARC0042341	2.44e-21	6e-15		4	56265275		4	56458334	56458136		-193059	-192861		CA13	carbonic anhydrase XIII
X293926	DRGA0004794	1.06e-11	3.05e-06		4	57099646		4	56458334	56458136		641312	641510		CA13	carbonic anhydrase XIII
X293926	H3GA0012707	4.9e-08	0.00468704		4	56178754		4	56458334	56458136		-279580	-279382		CA13	carbonic anhydrase XIII
X304060	ASGA0061938	7.73e-26	4.93e-19		14	21963563		14	21927415	21928089		36148	35474		CBR4	carbonyl reductase 4
X304060	ALGA0075992	2.08e-14	1.14e-08		14	21902332		14	21927415	21928089		-25083	-25757		CBR4	carbonyl reductase 4
X304060	ASGA0061913	2.92e-12	9.64e-07		14	21214238		14	21927415	21928089		-713177	-713851		CBR4	carbonyl reductase 4
X304060	ALGA0075961	1.39e-08	0.00160864		14	21191805		14	21927415	21928089		-735610	-736284		CBR4	carbonyl reductase 4
X304060	M1GA0018341	1.2e-07	0.00981609		14	22097158		14	21927415	21928089		169743	169069		CBR4	carbonyl reductase 4
X296242	M1GA0008418	1.78e-14	9.85e-09		6	27367862		6	27302725	27302872		65137	64990		CES1	carboxylesterase 1
X296242	MARC0009121	1.11e-12	4.06e-07		6	26698211		6	27302725	27302872		-604514	-604661		CES1	carboxylesterase 1
X296242	ASGA0027941	3.77e-11	9.42e-06		6	27449114		6	27302725	27302872		146389	146242		CES1	carboxylesterase 1
X296242	ASGA0027977	1.1e-09	0.000176737		6	28284785		6	27302725	27302872		982060	981913		CES1	carboxylesterase 1
X296242	ALGA0123731	2.9e-07	0.0205594		6	27979377		6	27302725	27302872		676652	676505		CES1	carboxylesterase 1
X296217	M1GA0008418	5.36e-14	2.66e-08		6	27367862		6	27178430	27178803		189432	189059		CES3	carboxylesterase 3
X296217	MARC0009121	2.91e-13	1.22e-07		6	26698211		6	27178430	27178803		-480219	-480592		CES3	carboxylesterase 3
X296217	ASGA0027941	6.98e-11	1.62e-05		6	27449114		6	27178430	27178803		270684	270311		CES3	carboxylesterase 3
X296306	ASGA0102960	2.33e-08	0.00250336		6	27654031		6	27169194	27168984		484837	485047		CES3	carboxylesterase 3
X296306	ASGA0087096	5.2e-08	0.00492529		6	27658144		6	27169194	27168984		488950	489160		CES3	carboxylesterase 3
X296306	ASGA0092083	5.2e-08	0.00492529		6	27650977		6	27169194	27168984		481783	481993		CES3	carboxylesterase 3
X296217	ALGA0123731	4.25e-07	0.0283905		6	27979377		6	27178430	27178803		800947	800574		CES3	carboxylesterase 3
X300348	ALGA0051873	2.26e-07	0.0167195		9	23507579		9	24082639	24081901		-575060	-574322		CTSC	cathepsin C
X298497	DIAS0000121	7.31e-12	2.19e-06		7	53302953		7	53623458	53623062		-320505	-320109		CTSH	cathepsin H
X298497	ASGA0033695	1.12e-11	3.18e-06		7	53478145		7	53623458	53623062		-145313	-144917		CTSH	cathepsin H
X298497	ASGA0033712	1.12e-11	3.18e-06		7	53633798		7	53623458	53623062		10340	10736		CTSH	cathepsin H
X298497	MARC0037657	1.12e-11	3.18e-06		7	53494821		7	53623458	53623062		-128637	-128241		CTSH	cathepsin H
X298497	H3GA0021630	1.33e-11	3.73e-06		7	54300640		7	53623458	53623062		677182	677578		CTSH	cathepsin H
X298497	DIAS0002055	1.65e-11	4.54e-06		7	53325717		7	53623458	53623062		-297741	-297345		CTSH	cathepsin H
X298497	ALGA0041580	1.65e-11	4.54e-06		7	53559770		7	53623458	53623062		-63688	-63292		CTSH	cathepsin H
X298497	H3GA0021503	4.16e-11	1.02e-05		7	53267242		7	53623458	53623062		-356216	-355820		CTSH	cathepsin H
X298497	ASGA0033639	5.82e-11	1.38e-05		7	52966145		7	53623458	53623062		-657313	-656917		CTSH	cathepsin H
X298497	MARC0034834	5.82e-11	1.38e-05		7	53102034		7	53623458	53623062		-521424	-521028		CTSH	cathepsin H
X298497	ALGA0041516	6.67e-11	1.55e-05		7	52777990		7	53623458	53623062		-845468	-845072		CTSH	cathepsin H
X298497	ALGA0105033	8.46e-11	1.91e-05		7	53190798		7	53623458	53623062		-432660	-432264		CTSH	cathepsin H
X298497	DIAS0001425	8.46e-11	1.91e-05		7	53156608		7	53623458	53623062		-466850	-466454		CTSH	cathepsin H
X298497	H3GA0021497	8.46e-11	1.91e-05		7	53210700		7	53623458	53623062		-412758	-412362		CTSH	cathepsin H
X298497	ALGA0041511	8.46e-11	1.91e-05		7	52872715		7	53623458	53623062		-750743	-750347		CTSH	cathepsin H
X298497	H3GA0021494	1.23e-10	2.65e-05		7	52803473		7	53623458	53623062		-819985	-819589		CTSH	cathepsin H
X298497	MARC0089200	1.25e-10	2.69e-05		7	54356760		7	53623458	53623062		733302	733698		CTSH	cathepsin H
X298497	M1GA0010305	8.94e-10	0.000147876		7	53455645		7	53623458	53623062		-167813	-167417		CTSH	cathepsin H
X298497	MARC0046318	1.04e-09	0.000168288		7	53604489		7	53623458	53623062		-18969	-18573		CTSH	cathepsin H
X298497	ALGA0041585	1.24e-09	0.000197242		7	53583007		7	53623458	53623062		-40451	-40055		CTSH	cathepsin H
X289909	DIAS0000121	2.21e-09	0.000328324		7	53302953		7	53623458	53623062		-320505	-320109		CTSH	cathepsin H
X289909	H3GA0021630	2.58e-09	0.000375936		7	54300640		7	53623458	53623062		677182	677578		CTSH	cathepsin H
X289909	ASGA0033695	4.77e-09	0.000642828		7	53478145		7	53623458	53623062		-145313	-144917		CTSH	cathepsin H
X289909	ASGA0033712	4.77e-09	0.000642828		7	53633798		7	53623458	53623062		10340	10736		CTSH	cathepsin H
X289909	MARC0037657	4.77e-09	0.000642828		7	53494821		7	53623458	53623062		-128637	-128241		CTSH	cathepsin H
X289909	DIAS0002055	5.57e-09	0.000734936		7	53325717		7	53623458	53623062		-297741	-297345		CTSH	cathepsin H
X289909	ALGA0041580	5.57e-09	0.000734936		7	53559770		7	53623458	53623062		-63688	-63292		CTSH	cathepsin H
X289909	H3GA0021503	1.53e-08	0.0017485		7	53267242		7	53623458	53623062		-356216	-355820		CTSH	cathepsin H
X289909	ASGA0033639	2.74e-08	0.00287518		7	52966145		7	53623458	53623062		-657313	-656917		CTSH	cathepsin H
X289909	MARC0034834	2.74e-08	0.00287518		7	53102034		7	53623458	53623062		-521424	-521028		CTSH	cathepsin H
X289909	MARC0089200	2.81e-08	0.00293528		7	54356760		7	53623458	53623062		733302	733698		CTSH	cathepsin H
X289909	ALGA0041516	3.12e-08	0.00321134		7	52777990		7	53623458	53623062		-845468	-845072		CTSH	cathepsin H
X298497	ASGA0033619	3.14e-08	0.0032237		7	52631322		7	53623458	53623062		-992136	-991740		CTSH	cathepsin H
X289909	ALGA0105033	5.55e-08	0.00519208		7	53190798		7	53623458	53623062		-432660	-432264		CTSH	cathepsin H
X289909	DIAS0001425	5.55e-08	0.00519208		7	53156608		7	53623458	53623062		-466850	-466454		CTSH	cathepsin H
X289909	H3GA0021497	5.55e-08	0.00519208		7	53210700		7	53623458	53623062		-412758	-412362		CTSH	cathepsin H
X289909	ALGA0041511	5.55e-08	0.00519208		7	52872715		7	53623458	53623062		-750743	-750347		CTSH	cathepsin H
X298497	ALGA0108021	5.83e-08	0.00541343		7	53145037		7	53623458	53623062		-478421	-478025		CTSH	cathepsin H
X289909	ASGA0033619	6.12e-08	0.00563281		7	52631322		7	53623458	53623062		-992136	-991740		CTSH	cathepsin H
X289909	H3GA0021494	6.39e-08	0.00582753		7	52803473		7	53623458	53623062		-819985	-819589		CTSH	cathepsin H
X298497	H3GA0021609	1.16e-07	0.00959931		7	54035075		7	53623458	53623062		411617	412013		CTSH	cathepsin H
X298497	ALGA0041729	1.33e-07	0.0107048		7	54164066		7	53623458	53623062		540608	541004		CTSH	cathepsin H
X289909	M1GA0010305	1.62e-07	0.0126069		7	53455645		7	53623458	53623062		-167813	-167417		CTSH	cathepsin H
X289909	ALGA0041585	1.82e-07	0.0139117		7	53583007		7	53623458	53623062		-40451	-40055		CTSH	cathepsin H
X289909	MARC0046318	1.91e-07	0.0144756		7	53604489		7	53623458	53623062		-18969	-18573		CTSH	cathepsin H
X298497	INRA0025801	2.04e-07	0.015336		7	54377612		7	53623458	53623062		754154	754550		CTSH	cathepsin H
X301218	ASGA0047247	8.33e-17	7.74e-11		10	31454886		10	31907802	31907421		-452916	-452535		LOC100515750	cathepsin L1-like
X301218	ALGA0110763	6.68e-15	4.06e-09		10	32342325		10	31907802	31907421		434523	434904		LOC100515750	cathepsin L1-like
X301218	M1GA0014011	2.83e-14	1.48e-08		10	31513957		10	31907802	31907421		-393845	-393464		LOC100515750	cathepsin L1-like
X301218	ASGA0098326	4.44e-14	2.25e-08		10	32076865		10	31907802	31907421		169063	169444		LOC100515750	cathepsin L1-like
X301218	ASGA0047248	1.08e-13	5.05e-08		10	31482003		10	31907802	31907421		-425799	-425418		LOC100515750	cathepsin L1-like
X301218	ASGA0047246	4.56e-13	1.83e-07		10	31417111		10	31907802	31907421		-490691	-490310		LOC100515750	cathepsin L1-like
X301218	M1GA0014009	4.56e-13	1.83e-07		10	31381667		10	31907802	31907421		-526135	-525754		LOC100515750	cathepsin L1-like
X301218	ASGA0106167	1.42e-12	5.09e-07		10	31302650		10	31907802	31907421		-605152	-604771		LOC100515750	cathepsin L1-like
X301218	ALGA0116915	4.66e-12	1.47e-06		10	32216513		10	31907802	31907421		308711	309092		LOC100515750	cathepsin L1-like
X301218	ALGA0120211	6.47e-12	1.98e-06		10	31195768		10	31907802	31907421		-712034	-711653		LOC100515750	cathepsin L1-like
X301218	MARC0050795	6.88e-12	2.09e-06		10	31152481		10	31907802	31907421		-755321	-754940		LOC100515750	cathepsin L1-like
X301218	MARC0055323	1.03e-11	2.96e-06		10	31144979		10	31907802	31907421		-762823	-762442		LOC100515750	cathepsin L1-like
X301218	ALGA0103329	1.53e-11	4.22e-06		10	31132980		10	31907802	31907421		-774822	-774441		LOC100515750	cathepsin L1-like
X301218	ALGA0058010	2.67e-11	6.95e-06		10	31688938		10	31907802	31907421		-218864	-218483		LOC100515750	cathepsin L1-like
X301218	ALGA0058002	1.08e-09	0.000174828		10	31648344		10	31907802	31907421		-259458	-259077		LOC100515750	cathepsin L1-like
X301218	ALGA0116145	6.4e-09	0.000824988		10	30978174		10	31907802	31907421		-929628	-929247		LOC100515750	cathepsin L1-like
X301218	ASGA0047254	8.41e-09	0.00104574		10	31626520		10	31907802	31907421		-281282	-280901		LOC100515750	cathepsin L1-like
X289048	ALGA0096493	3.93e-16	3.19e-10		17	66492081		17	66512392	66511905		-20311	-19824		CTSZ	cathepsin Z
X289048	MARC0005419	7.49e-16	5.64e-10		17	66771207		17	66512392	66511905		258815	259302		CTSZ	cathepsin Z
X289048	H3GA0050047	8.55e-16	6.35e-10		17	66751889		17	66512392	66511905		239497	239984		CTSZ	cathepsin Z
X289048	H3GA0050026	3.39e-15	2.2e-09		17	66312444		17	66512392	66511905		-199948	-199461		CTSZ	cathepsin Z
X289048	H3GA0050028	2.52e-14	1.35e-08		17	66416987		17	66512392	66511905		-95405	-94918		CTSZ	cathepsin Z
X289048	ASGA0078321	4.84e-14	2.43e-08		17	66222202		17	66512392	66511905		-290190	-289703		CTSZ	cathepsin Z
X289048	M1GA0022686	1.76e-10	3.6e-05		17	66440057		17	66512392	66511905		-72335	-71848		CTSZ	cathepsin Z
X301170	ASGA0083886	8.4e-07	0.0498739		10	26270391		10	26273372	26273156		-2981	-2765		LOC396634	CD45 antigen isoform 3 Fragment (EC 3.1.3.48) [Source:UniProtKB/TrEMBL;Acc:Q6SZ83]
X289099	ASGA0009768	1.67e-18	2.08e-12		2	29795889		2	29778599	29778111		17290	17778		CD59	CD59 molecule, complement regulatory protein
X289099	DRGA0002876	1.56e-17	1.64e-11		2	29530558		2	29778599	29778111		-248041	-247553		CD59	CD59 molecule, complement regulatory protein
X289099	ALGA0012798	2.05e-16	1.77e-10		2	29748691		2	29778599	29778111		-29908	-29420		CD59	CD59 molecule, complement regulatory protein
X289099	DBWU0000245	2.05e-16	1.77e-10		2	29778549		2	29778599	29778111		-50	438		CD59	CD59 molecule, complement regulatory protein
X289099	H3GA0006435	1.01e-14	5.91e-09		2	29658099		2	29778599	29778111		-120500	-120012		CD59	CD59 molecule, complement regulatory protein
X289099	MARC0007223	2.1e-12	7.2e-07		2	29680871		2	29778599	29778111		-97728	-97240		CD59	CD59 molecule, complement regulatory protein
X289099	ALGA0108190	1.97e-08	0.00216614		2	28797721		2	29778599	29778111		-980878	-980390		CD59	CD59 molecule, complement regulatory protein
X289099	ASGA0097788	4.77e-08	0.00458074		2	30337163		2	29778599	29778111		558564	559052		CD59	CD59 molecule, complement regulatory protein
X289099	ASGA0105805	4.77e-08	0.00458074		2	30330477		2	29778599	29778111		551878	552366		CD59	CD59 molecule, complement regulatory protein
X289099	MARC0049296	6.93e-08	0.00624863		2	28793265		2	29778599	29778111		-985334	-984846		CD59	CD59 molecule, complement regulatory protein
X289099	MARC0090024	2.87e-07	0.0203974		2	28843090		2	29778599	29778111		-935509	-935021		CD59	CD59 molecule, complement regulatory protein
X289099	MARC0051588	4.33e-07	0.028871		2	29429008		2	29778599	29778111		-349591	-349103		CD59	CD59 molecule, complement regulatory protein
X289099	ASGA0082316	7.7e-07	0.046393		2	29159639		2	29778599	29778111		-618960	-618472		CD59	CD59 molecule, complement regulatory protein
X291995	H3GA0004641	7.2e-09	0.000914988		1	292702656		1	292331217	292331797		371439	370859		CDK5RAP2	CDK5 regulatory subunit associated protein 2
X325347	H3GA0004641	7.84e-09	0.000982804		1	292702656		1	292657935	292657714		44721	44942		CDK5RAP2	CDK5 regulatory subunit associated protein 2
X291995	DIAS0000208	3.85e-08	0.00383146		1	292690036		1	292331217	292331797		358819	358239		CDK5RAP2	CDK5 regulatory subunit associated protein 2
X325347	DIAS0000208	4.71e-08	0.00453427		1	292690036		1	292657935	292657714		32101	32322		CDK5RAP2	CDK5 regulatory subunit associated protein 2
X312611	ASGA0090814	6.52e-07	0.0404106		3	18502856		3	18501835	18502716		1021	140		CDIPT	CDP-diacylglycerol--inositol 3-phosphatidyltransferase
X288786	ASGA0063388	1.37e-07	0.0109975		14	54791585		14	54763846	54764009		27739	27576		CDC45	cell division cycle 45 homolog (S. cerevisiae)
X288786	ASGA0063392	1.37e-07	0.0109975		14	54837567		14	54763846	54764009		73721	73558		CDC45	cell division cycle 45 homolog (S. cerevisiae)
X288786	MARC0059175	1.37e-07	0.0109975		14	54867498		14	54763846	54764009		103652	103489		CDC45	cell division cycle 45 homolog (S. cerevisiae)
X288786	ALGA0077603	1.37e-07	0.0109975		14	54680715		14	54763846	54764009		-83131	-83294		CDC45	cell division cycle 45 homolog (S. cerevisiae)
X288786	ASGA0063406	3.45e-07	0.0237997		14	55429701		14	54763846	54764009		665855	665692		CDC45	cell division cycle 45 homolog (S. cerevisiae)
X288786	H3GA0040220	6.05e-07	0.0379455		14	54744215		14	54763846	54764009		-19631	-19794		CDC45	cell division cycle 45 homolog (S. cerevisiae)
X288786	ASGA0063385	6.43e-07	0.0399321		14	54569926		14	54763846	54764009		-193920	-194083		CDC45	cell division cycle 45 homolog (S. cerevisiae)
X288786	ALGA0077597	6.43e-07	0.0399321		14	54540354		14	54763846	54764009		-223492	-223655		CDC45	cell division cycle 45 homolog (S. cerevisiae)
X288786	ALGA0077602	6.43e-07	0.0399321		14	54595488		14	54763846	54764009		-168358	-168521		CDC45	cell division cycle 45 homolog (S. cerevisiae)
X293781	ASGA0016121	7.44e-11	1.71e-05		3	119168370		3	119265543	119265046		-97173	-96676		CENPA	centromere protein A
X313214	ASGA0084877	5.06e-08	0.00481936		15	38003706		15	37780770	37782093		222936	221613		CLN8	ceroid-lipofuscinosis, neuronal 8 (epilepsy, progressive with mental retardation)
X313214	ASGA0069274	3.18e-07	0.0221866		15	37205130		15	37780770	37782093		-575640	-576963		CLN8	ceroid-lipofuscinosis, neuronal 8 (epilepsy, progressive with mental retardation)
X299381	ALGA0048131	7.63e-16	5.73e-10		8	75636244		8	75910851	75910719		-274607	-274475		CXCL11	chemokine (C-X-C motif) ligand 11
X299381	ALGA0048133	7.63e-16	5.73e-10		8	75648737		8	75910851	75910719		-262114	-261982		CXCL11	chemokine (C-X-C motif) ligand 11
X299381	ASGA0038965	1.77e-14	9.85e-09		8	75961264		8	75910851	75910719		50413	50545		CXCL11	chemokine (C-X-C motif) ligand 11
X299381	ALGA0048121	1.8e-14	9.95e-09		8	75242202		8	75910851	75910719		-668649	-668517		CXCL11	chemokine (C-X-C motif) ligand 11
X299381	MARC0003681	2.93e-13	1.22e-07		8	75926938		8	75910851	75910719		16087	16219		CXCL11	chemokine (C-X-C motif) ligand 11
X299381	ASGA0038962	8.94e-13	3.34e-07		8	75909321		8	75910851	75910719		-1530	-1398		CXCL11	chemokine (C-X-C motif) ligand 11
X299381	MARC0000132	1.61e-10	3.32e-05		8	76109453		8	75910851	75910719		198602	198734		CXCL11	chemokine (C-X-C motif) ligand 11
X299381	ALGA0121925	1.57e-09	0.000243088		8	75247249		8	75910851	75910719		-663602	-663470		CXCL11	chemokine (C-X-C motif) ligand 11
X299381	ALGA0048135	7.42e-08	0.00661949		8	75754513		8	75910851	75910719		-156338	-156206		CXCL11	chemokine (C-X-C motif) ligand 11
X299381	MARC0048399	2.39e-07	0.0175256		8	76613797		8	75910851	75910719		702946	703078		CXCL11	chemokine (C-X-C motif) ligand 11
X299381	ASGA0038983	7e-07	0.0428525		8	76392559		8	75910851	75910719		481708	481840		CXCL11	chemokine (C-X-C motif) ligand 11
X288695	MARC0086017	4.45e-08	0.00432068		12	53795262		12	54268271	54268692		-473009	-473430		CXCL16	chemokine (C-X-C motif) ligand 16
X288695	ALGA0122229	1.65e-07	0.0128234		12	53515054		12	54268271	54268692		-753217	-753638		CXCL16	chemokine (C-X-C motif) ligand 16
X288695	ASGA0096457	4.65e-07	0.0306185		12	53515120		12	54268271	54268692		-753151	-753572		CXCL16	chemokine (C-X-C motif) ligand 16
X295829	DRGA0006105	8.68e-08	0.00753252		5	86480453		5	86460629	86460471		19824	19982		CHPT1	choline phosphotransferase 1
X295829	DRGA0006108	8.68e-08	0.00753252		5	86459812		5	86460629	86460471		-817	-659		CHPT1	choline phosphotransferase 1
X295829	MARC0028672	8.68e-08	0.00753252		5	86390225		5	86460629	86460471		-70404	-70246		CHPT1	choline phosphotransferase 1
X296762	ALGA0110359	9.59e-10	0.000157229		6	75417134		6	75979209	75979644		-562075	-562510		C1orf130	chromosome 1 open reading frame 130
X296762	ALGA0116054	2.89e-09	0.000415384		6	76056354		6	75979209	75979644		77145	76710		C1orf130	chromosome 1 open reading frame 130
X296762	MARC0060007	1.13e-08	0.0013521		6	76220720		6	75979209	75979644		241511	241076		C1orf130	chromosome 1 open reading frame 130
X296762	ALGA0105614	4.56e-08	0.00440883		6	76094812		6	75979209	75979644		115603	115168		C1orf130	chromosome 1 open reading frame 130
X296762	ASGA0089070	4.56e-08	0.00440883		6	75914092		6	75979209	75979644		-65117	-65552		C1orf130	chromosome 1 open reading frame 130
X296762	ASGA0091476	4.56e-08	0.00440883		6	75952956		6	75979209	75979644		-26253	-26688		C1orf130	chromosome 1 open reading frame 130
X296762	ASGA0096986	4.56e-08	0.00440883		6	75922604		6	75979209	75979644		-56605	-57040		C1orf130	chromosome 1 open reading frame 130
X296762	ASGA0101699	4.56e-08	0.00440883		6	76292118		6	75979209	75979644		312909	312474		C1orf130	chromosome 1 open reading frame 130
X296762	ASGA0104276	4.56e-08	0.00440883		6	75849757		6	75979209	75979644		-129452	-129887		C1orf130	chromosome 1 open reading frame 130
X296762	H3GA0053444	4.56e-08	0.00440883		6	75892637		6	75979209	75979644		-86572	-87007		C1orf130	chromosome 1 open reading frame 130
X296762	MARC0021944	5.86e-08	0.0054303		6	75839337		6	75979209	75979644		-139872	-140307		C1orf130	chromosome 1 open reading frame 130
X296762	ASGA0091523	5.94e-08	0.00549019		6	75745501		6	75979209	75979644		-233708	-234143		C1orf130	chromosome 1 open reading frame 130
X296762	MARC0016395	6.34e-08	0.00579393		6	76784428		6	75979209	75979644		805219	804784		C1orf130	chromosome 1 open reading frame 130
X296762	ASGA0092182	7.48e-08	0.00666483		6	75507418		6	75979209	75979644		-471791	-472226		C1orf130	chromosome 1 open reading frame 130
X296762	MARC0002557	7.48e-08	0.00666483		6	75463989		6	75979209	75979644		-515220	-515655		C1orf130	chromosome 1 open reading frame 130
X296762	MARC0055894	1.13e-07	0.00939912		6	76253052		6	75979209	75979644		273843	273408		C1orf130	chromosome 1 open reading frame 130
X296762	ASGA0106407	1.23e-07	0.0100554		6	76929882		6	75979209	75979644		950673	950238		C1orf130	chromosome 1 open reading frame 130
X296762	ALGA0107099	2.39e-07	0.0175297		6	75464653		6	75979209	75979644		-514556	-514991		C1orf130	chromosome 1 open reading frame 130
X296762	MARC0085667	2.39e-07	0.0175297		6	75360539		6	75979209	75979644		-618670	-619105		C1orf130	chromosome 1 open reading frame 130
X296762	ALGA0114870	2.96e-07	0.0209374		6	75396505		6	75979209	75979644		-582704	-583139		C1orf130	chromosome 1 open reading frame 130
X296762	MARC0073390	2.96e-07	0.0209374		6	75522933		6	75979209	75979644		-456276	-456711		C1orf130	chromosome 1 open reading frame 130
X297349	H3GA0055887	5.74e-08	0.00533849		6	143770523		6	143476025	143476196		294498	294327		C1orf168	chromosome 1 open reading frame 168
X297349	ASGA0029999	1.77e-07	0.0135545		6	144089138		6	143476025	143476196		613113	612942		C1orf168	chromosome 1 open reading frame 168
X297349	ALGA0037484	3.62e-07	0.0247973		6	143241088		6	143476025	143476196		-234937	-235108		C1orf168	chromosome 1 open reading frame 168
X301014	ASGA0044722	3.66e-21	8.55e-15		9	137794975		9	138216369	138216784		-421394	-421809		C1orf21	chromosome 1 open reading frame 21
X301014	ASGA0044741	5.59e-20	9.73e-14		9	138029681		9	138216369	138216784		-186688	-187103		C1orf21	chromosome 1 open reading frame 21
X301014	H3GA0028334	1.32e-18	1.67e-12		9	137862578		9	138216369	138216784		-353791	-354206		C1orf21	chromosome 1 open reading frame 21
X301014	ALGA0055238	1.32e-18	1.67e-12		9	137849872		9	138216369	138216784		-366497	-366912		C1orf21	chromosome 1 open reading frame 21
X301014	ALGA0055303	6.57e-18	7.42e-12		9	139041276		9	138216369	138216784		824907	824492		C1orf21	chromosome 1 open reading frame 21
X301014	ASGA0044735	2.14e-16	1.84e-10		9	138080106		9	138216369	138216784		-136263	-136678		C1orf21	chromosome 1 open reading frame 21
X301014	ASGA0044703	3.24e-13	1.34e-07		9	137636813		9	138216369	138216784		-579556	-579971		C1orf21	chromosome 1 open reading frame 21
X322315	ASGA0044741	2.27e-12	7.69e-07		9	138029681		9	138224508	138225015		-194827	-195334		C1orf21	chromosome 1 open reading frame 21
X322315	ASGA0044722	5.73e-12	1.77e-06		9	137794975		9	138224508	138225015		-429533	-430040		C1orf21	chromosome 1 open reading frame 21
X322315	H3GA0028334	1.25e-11	3.53e-06		9	137862578		9	138224508	138225015		-361930	-362437		C1orf21	chromosome 1 open reading frame 21
X322315	ALGA0055238	1.25e-11	3.53e-06		9	137849872		9	138224508	138225015		-374636	-375143		C1orf21	chromosome 1 open reading frame 21
X301014	ASGA0044752	6.7e-11	1.56e-05		9	138529187		9	138216369	138216784		312818	312403		C1orf21	chromosome 1 open reading frame 21
X301014	ASGA0044757	6.7e-11	1.56e-05		9	138583644		9	138216369	138216784		367275	366860		C1orf21	chromosome 1 open reading frame 21
X301014	ALGA0055275	6.7e-11	1.56e-05		9	138556358		9	138216369	138216784		339989	339574		C1orf21	chromosome 1 open reading frame 21
X301014	ASGA0101427	9.07e-11	2.03e-05		9	138806752		9	138216369	138216784		590383	589968		C1orf21	chromosome 1 open reading frame 21
X322315	ASGA0044735	3.21e-10	6.08e-05		9	138080106		9	138224508	138225015		-144402	-144909		C1orf21	chromosome 1 open reading frame 21
X301014	ASGA0098826	3.41e-10	6.39e-05		9	138902760		9	138216369	138216784		686391	685976		C1orf21	chromosome 1 open reading frame 21
X322315	ALGA0055303	2.51e-09	0.000367369		9	139041276		9	138224508	138225015		816768	816261		C1orf21	chromosome 1 open reading frame 21
X322315	ASGA0044752	5.88e-09	0.000769762		9	138529187		9	138224508	138225015		304679	304172		C1orf21	chromosome 1 open reading frame 21
X322315	ASGA0044757	5.88e-09	0.000769762		9	138583644		9	138224508	138225015		359136	358629		C1orf21	chromosome 1 open reading frame 21
X322315	ALGA0055275	5.88e-09	0.000769762		9	138556358		9	138224508	138225015		331850	331343		C1orf21	chromosome 1 open reading frame 21
X322315	ASGA0101427	1.06e-08	0.00128849		9	138806752		9	138224508	138225015		582244	581737		C1orf21	chromosome 1 open reading frame 21
X322315	ASGA0098826	1.51e-08	0.00173394		9	138902760		9	138224508	138225015		678252	677745		C1orf21	chromosome 1 open reading frame 21
X322315	ASGA0044703	1.66e-08	0.00187734		9	137636813		9	138224508	138225015		-587695	-588202		C1orf21	chromosome 1 open reading frame 21
X301014	ASGA0090084	2.01e-08	0.00220419		9	138094635		9	138216369	138216784		-121734	-122149		C1orf21	chromosome 1 open reading frame 21
X322315	MARC0062878	8.28e-08	0.00725656		9	138222849		9	138224508	138225015		-1659	-2166		C1orf21	chromosome 1 open reading frame 21
X322315	MARC0064130	8.28e-08	0.00725656		9	138222135		9	138224508	138225015		-2373	-2880		C1orf21	chromosome 1 open reading frame 21
X301014	ASGA0044768	8.67e-08	0.00752349		9	138754600		9	138216369	138216784		538231	537816		C1orf21	chromosome 1 open reading frame 21
X301014	DRGA0009831	8.67e-08	0.00752349		9	138774846		9	138216369	138216784		558477	558062		C1orf21	chromosome 1 open reading frame 21
X301014	DRGA0009832	8.67e-08	0.00752349		9	138760952		9	138216369	138216784		544583	544168		C1orf21	chromosome 1 open reading frame 21
X301014	DRGA0009836	8.67e-08	0.00752349		9	138782856		9	138216369	138216784		566487	566072		C1orf21	chromosome 1 open reading frame 21
X301014	MARC0067842	1.86e-07	0.0141669		9	138227990		9	138216369	138216784		11621	11206		C1orf21	chromosome 1 open reading frame 21
X322315	ASGA0044768	5.19e-07	0.0334513		9	138754600		9	138224508	138225015		530092	529585		C1orf21	chromosome 1 open reading frame 21
X322315	DRGA0009831	5.19e-07	0.0334513		9	138774846		9	138224508	138225015		550338	549831		C1orf21	chromosome 1 open reading frame 21
X322315	DRGA0009832	5.19e-07	0.0334513		9	138760952		9	138224508	138225015		536444	535937		C1orf21	chromosome 1 open reading frame 21
X322315	DRGA0009836	5.19e-07	0.0334513		9	138782856		9	138224508	138225015		558348	557841		C1orf21	chromosome 1 open reading frame 21
X301014	ALGA0055294	5.66e-07	0.0358923		9	139019524		9	138216369	138216784		803155	802740		C1orf21	chromosome 1 open reading frame 21
X322315	ASGA0090084	6.36e-07	0.0395653		9	138094635		9	138224508	138225015		-129873	-130380		C1orf21	chromosome 1 open reading frame 21
X301116	ASGA0085873	1.4e-17	1.49e-11		10	16744185		10	15903739	15904251		840446	839934		C1orf55	chromosome 1 open reading frame 55
X301116	ASGA0046705	1.12e-16	1.02e-10		10	15903969		10	15903739	15904251		230	-282		C1orf55	chromosome 1 open reading frame 55
X301116	ASGA0082325	6.47e-13	2.49e-07		10	16146266		10	15903739	15904251		242527	242015		C1orf55	chromosome 1 open reading frame 55
X301116	ALGA0120573	3.4e-09	0.000480104		10	16675099		10	15903739	15904251		771360	770848		C1orf55	chromosome 1 open reading frame 55
X301116	ALGA0057334	1.64e-08	0.00185148		10	16834168		10	15903739	15904251		930429	929917		C1orf55	chromosome 1 open reading frame 55
X301116	MARC0063547	9.39e-08	0.00804714		10	15801639		10	15903739	15904251		-102100	-102612		C1orf55	chromosome 1 open reading frame 55
X301116	ALGA0118632	3.18e-07	0.0221871		10	16603480		10	15903739	15904251		699741	699229		C1orf55	chromosome 1 open reading frame 55
X301116	ALGA0119392	3.18e-07	0.0221871		10	16597161		10	15903739	15904251		693422	692910		C1orf55	chromosome 1 open reading frame 55
X301116	ASGA0046696	3.18e-07	0.0221871		10	15974236		10	15903739	15904251		70497	69985		C1orf55	chromosome 1 open reading frame 55
X301116	ASGA0092473	3.18e-07	0.0221871		10	16592389		10	15903739	15904251		688650	688138		C1orf55	chromosome 1 open reading frame 55
X301116	ASGA0095916	3.18e-07	0.0221871		10	15819132		10	15903739	15904251		-84607	-85119		C1orf55	chromosome 1 open reading frame 55
X301116	H3GA0029351	3.18e-07	0.0221871		10	15992149		10	15903739	15904251		88410	87898		C1orf55	chromosome 1 open reading frame 55
X301116	MARC0028567	3.18e-07	0.0221871		10	16723801		10	15903739	15904251		820062	819550		C1orf55	chromosome 1 open reading frame 55
X300811	DBWU0001059	1.02e-14	5.94e-09		9	146264946		9	146264650	146265441		296	-495		C1orf74	chromosome 1 open reading frame 74
X300811	ALGA0055767	4.51e-11	1.1e-05		9	146231324		9	146264650	146265441		-33326	-34117		C1orf74	chromosome 1 open reading frame 74
X300018	ASGA0105559	3.59e-08	0.00361352		9	7570272		9	7447759	7447426		122513	122846		C11orf51	chromosome 11 open reading frame 51
X300018	ALGA0122079	4.02e-08	0.00397425		9	7245993		9	7447759	7447426		-201766	-201433		C11orf51	chromosome 11 open reading frame 51
X300018	M1GA0025592	5.38e-08	0.0050598		9	7238788		9	7447759	7447426		-208971	-208638		C11orf51	chromosome 11 open reading frame 51
X300018	CASI0010079	3.73e-07	0.0254234		9	7273496		9	7447759	7447426		-174263	-173930		C11orf51	chromosome 11 open reading frame 51
X300018	ASGA0082248	4.01e-07	0.0269936		9	7449894		9	7447759	7447426		2135	2468		C11orf51	chromosome 11 open reading frame 51
X300018	H3GA0052765	4.01e-07	0.0269936		9	7480997		9	7447759	7447426		33238	33571		C11orf51	chromosome 11 open reading frame 51
X300018	MARC0037038	4.01e-07	0.0269936		9	7469352		9	7447759	7447426		21593	21926		C11orf51	chromosome 11 open reading frame 51
X300018	M1GA0012522	4.49e-07	0.0297732		9	7069360		9	7447759	7447426		-378399	-378066		C11orf51	chromosome 11 open reading frame 51
X300018	ASGA0085663	5.24e-07	0.0337099		9	7534515		9	7447759	7447426		86756	87089		C11orf51	chromosome 11 open reading frame 51
X300018	H3GA0055365	5.83e-07	0.036794		9	7629459		9	7447759	7447426		181700	182033		C11orf51	chromosome 11 open reading frame 51
X317937	ASGA0049857	1.17e-14	6.72e-09		11	12339098		11	12284955	12285107		54143	53991		C13orf38	chromosome 13 open reading frame 38
X317937	H3GA0031355	2.61e-14	1.39e-08		11	12363638		11	12284955	12285107		78683	78531		C13orf38	chromosome 13 open reading frame 38
X317937	ASGA0049838	2.15e-11	5.77e-06		11	12207142		11	12284955	12285107		-77813	-77965		C13orf38	chromosome 13 open reading frame 38
X317937	DRGA0010843	2.15e-11	5.77e-06		11	12319020		11	12284955	12285107		34065	33913		C13orf38	chromosome 13 open reading frame 38
X317937	ALGA0060833	5.38e-08	0.00506023		11	11590497		11	12284955	12285107		-694458	-694610		C13orf38	chromosome 13 open reading frame 38
X317937	ALGA0060899	3.06e-07	0.0214862		11	12474017		11	12284955	12285107		189062	188910		C13orf38	chromosome 13 open reading frame 38
X317937	DRGA0010836	4.09e-07	0.0274923		11	12061139		11	12284955	12285107		-223816	-223968		C13orf38	chromosome 13 open reading frame 38
X302293	MARC0005177	3.05e-10	5.82e-05		12	44549704		12	44383104	44383321		166600	166383		C17orf75	chromosome 17 open reading frame 75
X302293	ASGA0054735	7.83e-09	0.000981875		12	44488080		12	44383104	44383321		104976	104759		C17orf75	chromosome 17 open reading frame 75
X302293	ALGA0066551	4.25e-07	0.0284383		12	44178964		12	44383104	44383321		-204140	-204357		C17orf75	chromosome 17 open reading frame 75
X301981	ASGA0052835	4.76e-08	0.00457373		12	8013844		12	8000975	7999800		12869	14044		C17orf80	chromosome 17 open reading frame 80
X292997	ASGA0014717	5.93e-38	3.01e-30		3	58240635		3	58238986	58239561		1649	1074		C2orf64	chromosome 2 open reading frame 64
X292997	H3GA0009638	3.38e-25	1.94e-18		3	58273218		3	58238986	58239561		34232	33657		C2orf64	chromosome 2 open reading frame 64
X292997	ALGA0121347	1.08e-15	7.8e-10		3	58775367		3	58238986	58239561		536381	535806		C2orf64	chromosome 2 open reading frame 64
X292997	ALGA0019149	3.72e-13	1.52e-07		3	58257265		3	58238986	58239561		18279	17704		C2orf64	chromosome 2 open reading frame 64
X292997	ALGA0104287	1.05e-10	2.32e-05		3	59172123		3	58238986	58239561		933137	932562		C2orf64	chromosome 2 open reading frame 64
X292997	ASGA0089809	6.05e-09	0.000788689		3	58664523		3	58238986	58239561		425537	424962		C2orf64	chromosome 2 open reading frame 64
X292997	DRGA0003904	3.95e-07	0.0266504		3	57935001		3	58238986	58239561		-303985	-304560		C2orf64	chromosome 2 open reading frame 64
X292997	ASGA0014715	4.3e-07	0.0286831		3	58150077		3	58238986	58239561		-88909	-89484		C2orf64	chromosome 2 open reading frame 64
X306731	ASGA0076896	8.09e-07	0.0483766		17	44855282		17	44907375	44908136		-52093	-52854		C20orf4	chromosome 20 open reading frame 4
X295039	ASGA0024188	2.8e-20	5.18e-14		5	8326004		5	8368938	8369392		-42934	-43388		C22orf33	chromosome 22 open reading frame 33
X295039	MARC0075453	1.96e-11	5.31e-06		5	8372949		5	8368938	8369392		4011	3557		C22orf33	chromosome 22 open reading frame 33
X295039	ALGA0030323	3.59e-10	6.7e-05		5	8566339		5	8368938	8369392		197401	196947		C22orf33	chromosome 22 open reading frame 33
X295039	ALGA0030257	6.59e-08	0.005982		5	7992138		5	8368938	8369392		-376800	-377254		C22orf33	chromosome 22 open reading frame 33
X304506	ASGA0063406	3.64e-08	0.00364832		14	55429701		14	54676550	54676012		753151	753689		C22orf39	chromosome 22 open reading frame 39
X304506	ASGA0063388	5.19e-08	0.00492124		14	54791585		14	54676550	54676012		115035	115573		C22orf39	chromosome 22 open reading frame 39
X304506	ASGA0063392	5.19e-08	0.00492124		14	54837567		14	54676550	54676012		161017	161555		C22orf39	chromosome 22 open reading frame 39
X304506	MARC0059175	5.19e-08	0.00492124		14	54867498		14	54676550	54676012		190948	191486		C22orf39	chromosome 22 open reading frame 39
X304506	ALGA0077603	5.19e-08	0.00492124		14	54680715		14	54676550	54676012		4165	4703		C22orf39	chromosome 22 open reading frame 39
X304506	H3GA0040220	5.42e-08	0.00509921		14	54744215		14	54676550	54676012		67665	68203		C22orf39	chromosome 22 open reading frame 39
X304506	ASGA0063385	5.66e-08	0.00528508		14	54569926		14	54676550	54676012		-106624	-106086		C22orf39	chromosome 22 open reading frame 39
X304506	ALGA0077597	5.66e-08	0.00528508		14	54540354		14	54676550	54676012		-136196	-135658		C22orf39	chromosome 22 open reading frame 39
X304506	ALGA0077602	5.66e-08	0.00528508		14	54595488		14	54676550	54676012		-81062	-80524		C22orf39	chromosome 22 open reading frame 39
X304506	ALGA0077618	7.47e-08	0.00665752		14	55252411		14	54676550	54676012		575861	576399		C22orf39	chromosome 22 open reading frame 39
X304506	ASGA0063395	1.19e-07	0.00976998		14	55003669		14	54676550	54676012		327119	327657		C22orf39	chromosome 22 open reading frame 39
X304506	ASGA0063408	3.21e-07	0.0223552		14	55466479		14	54676550	54676012		789929	790467		C22orf39	chromosome 22 open reading frame 39
X304506	ASGA0063411	3.39e-07	0.0234399		14	55492906		14	54676550	54676012		816356	816894		C22orf39	chromosome 22 open reading frame 39
X303383	INRA0040397	9.51e-12	2.76e-06		13	73507671		13	73382374	73381838		125297	125833		C3orf24	chromosome 3 open reading frame 24
X303383	ALGA0070735	1.01e-11	2.92e-06		13	73285195		13	73382374	73381838		-97179	-96643		C3orf24	chromosome 3 open reading frame 24
X303383	ALGA0070711	1.05e-11	3.02e-06		13	73023057		13	73382374	73381838		-359317	-358781		C3orf24	chromosome 3 open reading frame 24
X303383	MARC0041198	1.87e-08	0.00207607		13	72420875		13	73382374	73381838		-961499	-960963		C3orf24	chromosome 3 open reading frame 24
X303383	ALGA0070746	3.77e-08	0.00375904		13	73529988		13	73382374	73381838		147614	148150		C3orf24	chromosome 3 open reading frame 24
X303383	ASGA0057975	4.35e-08	0.00424371		13	73107395		13	73382374	73381838		-274979	-274443		C3orf24	chromosome 3 open reading frame 24
X303383	DIAS0000744	4.35e-08	0.00424371		13	73139546		13	73382374	73381838		-242828	-242292		C3orf24	chromosome 3 open reading frame 24
X303383	MARC0037089	4.35e-08	0.00424371		13	73121216		13	73382374	73381838		-261158	-260622		C3orf24	chromosome 3 open reading frame 24
X303383	ALGA0070717	4.35e-08	0.00424371		13	73058596		13	73382374	73381838		-323778	-323242		C3orf24	chromosome 3 open reading frame 24
X303383	ALGA0070727	4.35e-08	0.00424371		13	73179575		13	73382374	73381838		-202799	-202263		C3orf24	chromosome 3 open reading frame 24
X303383	ALGA0070736	4.52e-08	0.00437201		13	73342777		13	73382374	73381838		-39597	-39061		C3orf24	chromosome 3 open reading frame 24
X299801	ASGA0104722	2.07e-13	9.04e-08		8	129823450		8	129988056	129988267		-164606	-164817		C4orf17	chromosome 4 open reading frame 17
X299801	ASGA0039832	3.27e-08	0.00333832		8	130909240		8	129988056	129988267		921184	920973		C4orf17	chromosome 4 open reading frame 17
X299801	M1GA0012048	1.32e-07	0.0106407		8	130012979		8	129988056	129988267		24923	24712		C4orf17	chromosome 4 open reading frame 17
X299801	M1GA0012054	1.42e-07	0.0112885		8	130985932		8	129988056	129988267		997876	997665		C4orf17	chromosome 4 open reading frame 17
X299801	ALGA0113806	7.58e-07	0.0457808		8	129878095		8	129988056	129988267		-109961	-110172		C4orf17	chromosome 4 open reading frame 17
X299809	MARC0026632	4.69e-38	2.48e-30		8	131295589		8	131181411	131181819		114178	113770		C4orf37	chromosome 4 open reading frame 37
X299809	INRA0030531	6.76e-24	3.04e-17		8	131517760		8	131181411	131181819		336349	335941		C4orf37	chromosome 4 open reading frame 37
X299809	H3GA0025469	2.32e-20	4.38e-14		8	131484411		8	131181411	131181819		303000	302592		C4orf37	chromosome 4 open reading frame 37
X299809	ASGA0094415	1e-09	0.000163476		8	131837615		8	131181411	131181819		656204	655796		C4orf37	chromosome 4 open reading frame 37
X299809	ASGA0039832	3.56e-08	0.00358867		8	130909240		8	131181411	131181819		-272171	-272579		C4orf37	chromosome 4 open reading frame 37
X299809	ALGA0107284	4.18e-08	0.0041082		8	131690829		8	131181411	131181819		509418	509010		C4orf37	chromosome 4 open reading frame 37
X299809	M1GA0012054	5.63e-07	0.0357409		8	130985932		8	131181411	131181819		-195479	-195887		C4orf37	chromosome 4 open reading frame 37
X306316	H3GA0054415	1.09e-21	2.9e-15		16	74388983		16	74307323	74307974		81660	81009		C5orf4	chromosome 5 open reading frame 4
X306316	ASGA0074025	2.02e-21	5.1e-15		16	74299091		16	74307323	74307974		-8232	-8883		C5orf4	chromosome 5 open reading frame 4
X306316	ASGA0074026	3.03e-20	5.55e-14		16	74341578		16	74307323	74307974		34255	33604		C5orf4	chromosome 5 open reading frame 4
X306316	H3GA0046992	4.12e-14	2.1e-08		16	74145099		16	74307323	74307974		-162224	-162875		C5orf4	chromosome 5 open reading frame 4
X306316	M1GA0021139	7.86e-13	2.96e-07		16	74197529		16	74307323	74307974		-109794	-110445		C5orf4	chromosome 5 open reading frame 4
X306316	SIRI0001384	7.86e-13	2.96e-07		16	74231671		16	74307323	74307974		-75652	-76303		C5orf4	chromosome 5 open reading frame 4
X306316	ALGA0091441	2.77e-12	9.19e-07		16	73584467		16	74307323	74307974		-722856	-723507		C5orf4	chromosome 5 open reading frame 4
X306316	DBWU0000826	6.29e-12	1.93e-06		16	74120005		16	74307323	74307974		-187318	-187969		C5orf4	chromosome 5 open reading frame 4
X306316	ALGA0091434	2.6e-09	0.000378922		16	73510780		16	74307323	74307974		-796543	-797194		C5orf4	chromosome 5 open reading frame 4
X290759	DRGA0000669	4.53e-07	0.0299594		1	45509110		1	45818842	45819355		-309732	-310245		C6orf170	chromosome 6 open reading frame 170
X290759	ALGA0002843	4.53e-07	0.0299594		1	45471872		1	45818842	45819355		-346970	-347483		C6orf170	chromosome 6 open reading frame 170
X290759	ALGA0002851	4.53e-07	0.0299594		1	45551460		1	45818842	45819355		-267382	-267895		C6orf170	chromosome 6 open reading frame 170
X290759	ALGA0002853	4.53e-07	0.0299594		1	45615037		1	45818842	45819355		-203805	-204318		C6orf170	chromosome 6 open reading frame 170
X291026	ASGA0099145	2.41e-07	0.0176387		1	85509876		1	85731571	85731237		-221695	-221361		C6orf186	chromosome 6 open reading frame 186
X290613	ASGA0001260	2.71e-07	0.0194336		1	17256410		1	17192065	17191293		64345	65117		C6orf211	chromosome 6 open reading frame 211
X297967	DIAS0000369	2.95e-08	0.00305815		7	39330435		7	39642120	39641914		-311685	-311479		C6orf64	chromosome 6 open reading frame 64
X297967	H3GA0020954	2.49e-07	0.0181178		7	38954060		7	39642120	39641914		-688060	-687854		C6orf64	chromosome 6 open reading frame 64
X307284	ALGA0105387	8.42e-11	1.9e-05		18	47041773		18	47156484	47155889		-114711	-114116		C7orf41	chromosome 7 open reading frame 41
X307284	ASGA0082712	8.42e-11	1.9e-05		18	47045445		18	47156484	47155889		-111039	-110444		C7orf41	chromosome 7 open reading frame 41
X307284	ASGA0079874	7.2e-10	0.000122435		18	47275562		18	47156484	47155889		119078	119673		C7orf41	chromosome 7 open reading frame 41
X307284	H3GA0050863	1.26e-09	0.000200252		18	47183098		18	47156484	47155889		26614	27209		C7orf41	chromosome 7 open reading frame 41
X307284	MARC0056637	3.48e-09	0.000490127		18	47355692		18	47156484	47155889		199208	199803		C7orf41	chromosome 7 open reading frame 41
X292559	ASGA0100357	1.68e-14	9.38e-09		3	364888		3	742490	743075		-377602	-378187		C7orf50	chromosome 7 open reading frame 50
X301191	ASGA0098326	4.59e-07	0.0302915		10	32076865		10	31339797	31339510		737068	737355		C9orf3	chromosome 9 open reading frame 3
X307842	H3GA0052016	7.07e-07	0.0432366		X	126597053		X	126706351	126705943		-109298	-108890		CXorf48	chromosome X open reading frame 48
X307842	INRA0057098	7.07e-07	0.0432366		X	126568824		X	126706351	126705943		-137527	-137119		CXorf48	chromosome X open reading frame 48
X297175	ASGA0085935	3.77e-08	0.00375578		6	69081503		6	69080130	69080282		1373	1221		CELA2A	chymotrypsin-like elastase family, member 2A
X297175	ASGA0100599	3.77e-08	0.00375578		6	69082195		6	69080130	69080282		2065	1913		CELA2A	chymotrypsin-like elastase family, member 2A
X302900	ASGA0056484	8.03e-09	0.00100395		13	20291430		13	20265186	20264465		26244	26965		CMTM6	CKLF-like MARVEL transmembrane domain containing 6
X312706	ALGA0113919	2.82e-08	0.0029413		9	7613299		9	7599926	7598595		13373	14704		CLPB	ClpB caseinolytic peptidase B homolog (E. coli)
X297119	ASGA0084295	7.31e-14	3.53e-08		6	156412331		6	156282206	156281995		130125	130336		CCDC30	coiled-coil domain containing 30
X297119	ASGA0084771	7.31e-14	3.53e-08		6	156404803		6	156282206	156281995		122597	122808		CCDC30	coiled-coil domain containing 30
X297119	MARC0073504	1.14e-13	5.27e-08		6	156370237		6	156282206	156281995		88031	88242		CCDC30	coiled-coil domain containing 30
X297119	MARC0100762	3.63e-11	9.12e-06		6	156285129		6	156282206	156281995		2923	3134		CCDC30	coiled-coil domain containing 30
X297119	ASGA0098932	5.93e-11	1.4e-05		6	156211132		6	156282206	156281995		-71074	-70863		CCDC30	coiled-coil domain containing 30
X297119	DIAS0003656	7.52e-11	1.72e-05		6	155983691		6	156282206	156281995		-298515	-298304		CCDC30	coiled-coil domain containing 30
X297119	ASGA0089364	1.26e-10	2.71e-05		6	155985335		6	156282206	156281995		-296871	-296660		CCDC30	coiled-coil domain containing 30
X297119	ASGA0102579	3.74e-10	6.93e-05		6	156397022		6	156282206	156281995		114816	115027		CCDC30	coiled-coil domain containing 30
X297119	MARC0011531	4.84e-10	8.71e-05		6	155598139		6	156282206	156281995		-684067	-683856		CCDC30	coiled-coil domain containing 30
X297119	MARC0041927	7.67e-10	0.000129516		6	156282160		6	156282206	156281995		-46	165		CCDC30	coiled-coil domain containing 30
X297119	ALGA0106402	1.03e-09	0.000168091		6	156282160		6	156282206	156281995		-46	165		CCDC30	coiled-coil domain containing 30
X297119	MARC0043200	1.03e-09	0.000168091		6	156269199		6	156282206	156281995		-13007	-12796		CCDC30	coiled-coil domain containing 30
X297119	ASGA0030351	1.77e-09	0.000269413		6	155463113		6	156282206	156281995		-819093	-818882		CCDC30	coiled-coil domain containing 30
X297119	CASI0008589	3.2e-09	0.000455141		6	157126627		6	156282206	156281995		844421	844632		CCDC30	coiled-coil domain containing 30
X297119	MARC0065489	6.01e-09	0.000783242		6	156197571		6	156282206	156281995		-84635	-84424		CCDC30	coiled-coil domain containing 30
X297119	MARC0109147	6.11e-09	0.000794355		6	156179469		6	156282206	156281995		-102737	-102526		CCDC30	coiled-coil domain containing 30
X297119	ASGA0030357	7.25e-09	0.000920848		6	155441353		6	156282206	156281995		-840853	-840642		CCDC30	coiled-coil domain containing 30
X297119	MARC0017341	1.16e-08	0.00138761		6	155982054		6	156282206	156281995		-300152	-299941		CCDC30	coiled-coil domain containing 30
X297119	ALGA0121238	7.16e-08	0.00641789		6	157059815		6	156282206	156281995		777609	777820		CCDC30	coiled-coil domain containing 30
X297119	M1GA0026819	3.25e-07	0.0226019		6	156572072		6	156282206	156281995		289866	290077		CCDC30	coiled-coil domain containing 30
X306373	ASGA0091940	6.12e-08	0.00563384		16	51424924		16	51395912	51396373		29012	28551		LOC100516579	coiled-coil domain-containing protein 125-like
X291900	ASGA0074230	1.7e-07	0.0131407		16	77743350		16	78050174	78050353		-306824	-307003		LOC100515590	coiled-coil domain-containing protein 69-like
X291900	ALGA0091814	2.78e-07	0.019866		16	78013471		16	78050174	78050353		-36703	-36882		LOC100515590	coiled-coil domain-containing protein 69-like
X291900	MARC0054053	5.82e-07	0.0367619		16	77939638		16	78050174	78050353		-110536	-110715		LOC100515590	coiled-coil domain-containing protein 69-like
X331249	ALGA0110874	7.51e-22	2.1e-15		13	1896748		13	1925959	1926252		-29211	-29504		LOC100517188	collagen alpha-4(VI) chain-like
X331249	MARC0013154	2.9e-09	0.000417135		13	1848660		13	1925959	1926252		-77299	-77592		LOC100517188	collagen alpha-4(VI) chain-like
X331249	ALGA0067424	2.9e-09	0.000417135		13	1822139		13	1925959	1926252		-103820	-104113		LOC100517188	collagen alpha-4(VI) chain-like
X318307	ASGA0024190	7.52e-09	0.0009477		5	8337858		5	8417635	8417086		-79777	-79228		CSF2RB	colony stimulating factor 2 receptor, beta, low-affinity (granulocyte-macrophage)
X318307	H3GA0015534	4.36e-08	0.00424596		5	8552404		5	8417635	8417086		134769	135318		CSF2RB	colony stimulating factor 2 receptor, beta, low-affinity (granulocyte-macrophage)
X318307	ALGA0030301	5.49e-08	0.00514546		5	8464300		5	8417635	8417086		46665	47214		CSF2RB	colony stimulating factor 2 receptor, beta, low-affinity (granulocyte-macrophage)
X318307	ASGA0024230	3.87e-07	0.0262134		5	8674209		5	8417635	8417086		256574	257123		CSF2RB	colony stimulating factor 2 receptor, beta, low-affinity (granulocyte-macrophage)
X300985	ASGA0045611	1.44e-17	1.52e-11		9	74299834		9	74207539	74207951		92295	91883		C4BPA	complement component 4 binding protein, alpha
X300985	ASGA0045603	2.26e-16	1.93e-10		9	74120442		9	74207539	74207951		-87097	-87509		C4BPA	complement component 4 binding protein, alpha
X300985	INRA0032026	3.8e-16	3.1e-10		9	74801766		9	74207539	74207951		594227	593815		C4BPA	complement component 4 binding protein, alpha
X300985	ALGA0053664	4.56e-16	3.59e-10		9	75194568		9	74207539	74207951		987029	986617		C4BPA	complement component 4 binding protein, alpha
X300985	ALGA0056169	1.63e-13	7.25e-08		9	74269682		9	74207539	74207951		62143	61731		C4BPA	complement component 4 binding protein, alpha
X300985	MARC0008852	2.76e-13	1.17e-07		9	74619021		9	74207539	74207951		411482	411070		C4BPA	complement component 4 binding protein, alpha
X300985	ASGA0045549	5.53e-11	1.32e-05		9	73603058		9	74207539	74207951		-604481	-604893		C4BPA	complement component 4 binding protein, alpha
X300985	ALGA0056119	1.49e-08	0.0017158		9	73545919		9	74207539	74207951		-661620	-662032		C4BPA	complement component 4 binding protein, alpha
X300985	ALGA0056155	2.37e-07	0.0173605		9	73923049		9	74207539	74207951		-284490	-284902		C4BPA	complement component 4 binding protein, alpha
X296909	ALGA0037484	3.1e-13	1.29e-07		6	143241088		6	143205113	143205861		35975	35227		C8B	complement component 8, beta polypeptide
X296909	ALGA0037450	9.89e-11	2.19e-05		6	143081104		6	143205113	143205861		-124009	-124757		C8B	complement component 8, beta polypeptide
X296909	ASGA0095712	5.48e-09	0.000725353		6	143814685		6	143205113	143205861		609572	608824		C8B	complement component 8, beta polypeptide
X296909	ALGA0037491	5.8e-08	0.00539486		6	143263519		6	143205113	143205861		58406	57658		C8B	complement component 8, beta polypeptide
X306210	MARC0009418	9.34e-12	2.72e-06		16	26019525		16	25807300	25807033		212225	212492		C9	complement component 9
X306210	H3GA0046318	3.54e-10	6.62e-05		16	25606710		16	25807300	25807033		-200590	-200323		C9	complement component 9
X306210	ALGA0089813	2.4e-09	0.000353264		16	25999742		16	25807300	25807033		192442	192709		C9	complement component 9
X306210	ASGA0072745	4.08e-09	0.000561837		16	26154317		16	25807300	25807033		347017	347284		C9	complement component 9
X306210	ASGA0072747	5.72e-09	0.000752065		16	26175331		16	25807300	25807033		368031	368298		C9	complement component 9
X306210	ASGA0072720	1.4e-08	0.00162087		16	25759785		16	25807300	25807033		-47515	-47248		C9	complement component 9
X306210	ASGA0072736	1.4e-08	0.00162087		16	26077922		16	25807300	25807033		270622	270889		C9	complement component 9
X306210	DRGA0015980	5.14e-08	0.00487798		16	25960781		16	25807300	25807033		153481	153748		C9	complement component 9
X306210	ASGA0072743	4.6e-07	0.0303504		16	26247215		16	25807300	25807033		439915	440182		C9	complement component 9
X306210	H3GA0046322	7.06e-07	0.0431942		16	25701333		16	25807300	25807033		-105967	-105700		C9	complement component 9
X300586	ALGA0117195	1.88e-10	3.81e-05		9	117851340		9	117840856	117840651		10484	10689		COG5	component of oligomeric golgi complex 5
X300586	ASGA0105497	1.82e-07	0.0138732		9	118021130		9	117840856	117840651		180274	180479		COG5	component of oligomeric golgi complex 5
X300586	MARC0035219	3.81e-07	0.0258538		9	118070358		9	117840856	117840651		229502	229707		COG5	component of oligomeric golgi complex 5
X301054	ASGA0090778	1.64e-10	3.38e-05		10	175359		10	171630	171996		3729	3363		COG7	component of oligomeric golgi complex 7
X301054	ASGA0094144	2.7e-10	5.22e-05		10	184863		10	171630	171996		13233	12867		COG7	component of oligomeric golgi complex 7
X301054	MARC0026604	1.01e-08	0.00122977		10	241937		10	171630	171996		70307	69941		COG7	component of oligomeric golgi complex 7
X326223	H3GA0029163	9.97e-12	2.88e-06		10	10995624		10	11097338	11097954		-101714	-102330		MAL13P1.315	conserved Plasmodium protein, unknown function
X326223	ALGA0056924	3.03e-10	5.79e-05		10	11062697		10	11097338	11097954		-34641	-35257		MAL13P1.315	conserved Plasmodium protein, unknown function
X326223	M1GA0013676	7e-10	0.000119558		10	10952503		10	11097338	11097954		-144835	-145451		MAL13P1.315	conserved Plasmodium protein, unknown function
X302795	ALGA0067317	4.29e-12	1.36e-06		12	63058856		12	63034911	63034592		23945	24264		COPS3	COP9 constitutive photomorphogenic homolog subunit 3 (Arabidopsis)
X302795	ASGA0055477	5.47e-11	1.31e-05		12	63132521		12	63034911	63034592		97610	97929		COPS3	COP9 constitutive photomorphogenic homolog subunit 3 (Arabidopsis)
X302795	H3GA0035092	5.47e-11	1.31e-05		12	63107526		12	63034911	63034592		72615	72934		COPS3	COP9 constitutive photomorphogenic homolog subunit 3 (Arabidopsis)
X302795	ALGA0067326	2.2e-09	0.000327416		12	63239985		12	63034911	63034592		205074	205393		COPS3	COP9 constitutive photomorphogenic homolog subunit 3 (Arabidopsis)
X302795	MARC0114025	8.78e-09	0.00108395		12	63095062		12	63034911	63034592		60151	60470		COPS3	COP9 constitutive photomorphogenic homolog subunit 3 (Arabidopsis)
X302795	ASGA0102924	9e-09	0.00110765		12	62962634		12	63034911	63034592		-72277	-71958		COPS3	COP9 constitutive photomorphogenic homolog subunit 3 (Arabidopsis)
X302795	ALGA0104971	6.85e-08	0.00618369		12	62850561		12	63034911	63034592		-184350	-184031		COPS3	COP9 constitutive photomorphogenic homolog subunit 3 (Arabidopsis)
X302795	ASGA0101684	4.97e-07	0.0323112		12	62914506		12	63034911	63034592		-120405	-120086		COPS3	COP9 constitutive photomorphogenic homolog subunit 3 (Arabidopsis)
X301092	MARC0014251	7.34e-07	0.0445882		10	15049365		10	15382452	15382599		-333087	-333234		CNIH3	cornichon homolog 3 (Drosophila)
X310221	MARC0047736	6.03e-19	8.23e-13		18	46190367		18	46648825	46648683		-458458	-458316		CRHR2	corticotropin releasing hormone receptor 2
X310221	ASGA0103845	2.21e-14	1.2e-08		18	46199686		18	46648825	46648683		-449139	-448997		CRHR2	corticotropin releasing hormone receptor 2
X310221	ASGA0079783	1.72e-10	3.53e-05		18	46374852		18	46648825	46648683		-273973	-273831		CRHR2	corticotropin releasing hormone receptor 2
X310221	ALGA0098207	2.69e-09	0.00039025		18	46605249		18	46648825	46648683		-43576	-43434		CRHR2	corticotropin releasing hormone receptor 2
X310221	ASGA0090003	6.42e-09	0.000827702		18	46396446		18	46648825	46648683		-252379	-252237		CRHR2	corticotropin releasing hormone receptor 2
X310221	ALGA0116124	9.17e-09	0.00112629		18	46399533		18	46648825	46648683		-249292	-249150		CRHR2	corticotropin releasing hormone receptor 2
X310221	DBWU0000187	1.67e-07	0.0129272		18	46589140		18	46648825	46648683		-59685	-59543		CRHR2	corticotropin releasing hormone receptor 2
X310221	MARC0056637	4.63e-07	0.0305274		18	47355692		18	46648825	46648683		706867	707009		CRHR2	corticotropin releasing hormone receptor 2
X310221	ALGA0098249	5.07e-07	0.0328892		18	47226689		18	46648825	46648683		577864	578006		CRHR2	corticotropin releasing hormone receptor 2
X302895	ASGA0084273	3.61e-12	1.16e-06		13	24674376		13	24874828	24874431		-200452	-200055		CTDSPL	CTD (carboxy-terminal domain, RNA polymerase II, polypeptide A) small phosphatase-like
X302895	MARC0056939	6.61e-12	2.02e-06		13	24932222		13	24874828	24874431		57394	57791		CTDSPL	CTD (carboxy-terminal domain, RNA polymerase II, polypeptide A) small phosphatase-like
X302895	ALGA0103510	8.35e-09	0.00103994		13	24475615		13	24874828	24874431		-399213	-398816		CTDSPL	CTD (carboxy-terminal domain, RNA polymerase II, polypeptide A) small phosphatase-like
X302895	ASGA0056663	1.13e-07	0.00934708		13	25357626		13	24874828	24874431		482798	483195		CTDSPL	CTD (carboxy-terminal domain, RNA polymerase II, polypeptide A) small phosphatase-like
X302895	DIAS0002601	5.65e-07	0.0358238		13	24845637		13	24874828	24874431		-29191	-28794		CTDSPL	CTD (carboxy-terminal domain, RNA polymerase II, polypeptide A) small phosphatase-like
X296067	DIAS0004340	3.37e-15	2.2e-09		6	13364819		6	13344694	13345092		20125	19727		CLEC18A	C-type lectin domain family 18, member A
X296067	MARC0113959	4.35e-10	7.92e-05		6	12961310		6	13344694	13345092		-383384	-383782		CLEC18A	C-type lectin domain family 18, member A
X300351	ASGA0104324	1.45e-15	1.01e-09		9	31188355		9	30789778	30789279		398577	399076		CWC15	CWC15 spliceosome-associated protein homolog (S. cerevisiae)
X300351	ALGA0052184	2.96e-09	0.000424697		9	30648688		9	30789778	30789279		-141090	-140591		CWC15	CWC15 spliceosome-associated protein homolog (S. cerevisiae)
X300351	M1GA0012871	6.33e-09	0.000818518		9	30772077		9	30789778	30789279		-17701	-17202		CWC15	CWC15 spliceosome-associated protein homolog (S. cerevisiae)
X300351	ASGA0090600	1.19e-07	0.00976413		9	31321651		9	30789778	30789279		531873	532372		CWC15	CWC15 spliceosome-associated protein homolog (S. cerevisiae)
X295635	MARC0036560	2.52e-09	0.000369569		5	68326348		5	68315045	68314683		11303	11665		CCND2	cyclin D2
X295635	H3GA0016584	1.18e-07	0.00970968		5	68341184		5	68315045	68314683		26139	26501		CCND2	cyclin D2
X331324	ALGA0110467	9.85e-20	1.62e-13		3	121972266		3	121555723	121555172		416543	417094		CNNM3	cyclin M3
X331324	ASGA0016238	9.85e-20	1.62e-13		3	121379081		3	121555723	121555172		-176642	-176091		CNNM3	cyclin M3
X331324	ALGA0021115	9.85e-20	1.62e-13		3	121597942		3	121555723	121555172		42219	42770		CNNM3	cyclin M3
X331324	M1GA0004770	1.94e-16	1.68e-10		3	122346000		3	121555723	121555172		790277	790828		CNNM3	cyclin M3
X331324	DRGA0004220	3e-15	1.97e-09		3	121361078		3	121555723	121555172		-194645	-194094		CNNM3	cyclin M3
X331324	MARC0043998	6.43e-10	0.000111027		3	121035255		3	121555723	121555172		-520468	-519917		CNNM3	cyclin M3
X331324	ALGA0103469	3.44e-09	0.000485657		3	121924158		3	121555723	121555172		368435	368986		CNNM3	cyclin M3
X331324	ASGA0016244	4.8e-09	0.000645472		3	121560658		3	121555723	121555172		4935	5486		CNNM3	cyclin M3
X331324	ASGA0016256	1.35e-08	0.00157738		3	122263608		3	121555723	121555172		707885	708436		CNNM3	cyclin M3
X331324	ASGA0094314	7.81e-07	0.0469354		3	121746335		3	121555723	121555172		190612	191163		CNNM3	cyclin M3
X331324	H3GA0055522	7.81e-07	0.0469354		3	121746257		3	121555723	121555172		190534	191085		CNNM3	cyclin M3
X334261	MARC0036731	7.21e-12	2.17e-06		15	86481724		15	87076454	87077198		-594730	-595474		CYBRD1	cytochrome b reductase 1
X314422	MARC0036731	8.54e-12	2.52e-06		15	86481724		15	87078540	87079399		-596816	-597675		CYBRD1	cytochrome b reductase 1
X334261	MARC0098380	1.48e-11	4.1e-06		15	86750223		15	87076454	87077198		-326231	-326975		CYBRD1	cytochrome b reductase 1
X334261	H3GA0044555	2.25e-11	6.01e-06		15	86788545		15	87076454	87077198		-287909	-288653		CYBRD1	cytochrome b reductase 1
X334261	H3GA0044561	3.24e-11	8.25e-06		15	86927282		15	87076454	87077198		-149172	-149916		CYBRD1	cytochrome b reductase 1
X334261	ASGA0069914	1.16e-10	2.52e-05		15	86976928		15	87076454	87077198		-99526	-100270		CYBRD1	cytochrome b reductase 1
X334261	ALGA0086015	1.16e-10	2.52e-05		15	87042257		15	87076454	87077198		-34197	-34941		CYBRD1	cytochrome b reductase 1
X314422	H3GA0044555	8.43e-10	0.000140691		15	86788545		15	87078540	87079399		-289995	-290854		CYBRD1	cytochrome b reductase 1
X314422	MARC0098380	1.27e-09	0.000201564		15	86750223		15	87078540	87079399		-328317	-329176		CYBRD1	cytochrome b reductase 1
X314422	H3GA0044561	1.79e-09	0.000272554		15	86927282		15	87078540	87079399		-151258	-152117		CYBRD1	cytochrome b reductase 1
X314422	ASGA0069914	2.72e-09	0.000394269		15	86976928		15	87078540	87079399		-101612	-102471		CYBRD1	cytochrome b reductase 1
X314422	ALGA0086015	2.72e-09	0.000394269		15	87042257		15	87078540	87079399		-36283	-37142		CYBRD1	cytochrome b reductase 1
X313504	MARC0036731	3.8e-07	0.0258421		15	86481724		15	87075641	87075766		-593917	-594042		CYBRD1	cytochrome b reductase 1
X292748	MARC0110831	5.51e-08	0.00516684		3	25162049		3	24726685	24726533		435364	435516		LOC100524613	cytochrome b-c1 complex subunit 2, mitochondrial-like
X292748	ASGA0099261	6.54e-07	0.0405235		3	24299990		3	24726685	24726533		-426695	-426543		LOC100524613	cytochrome b-c1 complex subunit 2, mitochondrial-like
X292748	ASGA0101242	6.54e-07	0.0405235		3	24418411		3	24726685	24726533		-308274	-308122		LOC100524613	cytochrome b-c1 complex subunit 2, mitochondrial-like
X304978	MARC0040955	2.46e-20	4.63e-14		14	116538288		14	116112601	116112961		425687	425327		CYP2C34	Cytochrome P450 2C32 Fragment [Source:UniProtKB/TrEMBL;Acc:Q28971]
X304978	ALGA0117921	5.59e-19	7.69e-13		14	115960354		14	116112601	116112961		-152247	-152607		CYP2C34	Cytochrome P450 2C32 Fragment [Source:UniProtKB/TrEMBL;Acc:Q28971]
X304978	ALGA0080776	5.59e-19	7.69e-13		14	116383375		14	116112601	116112961		270774	270414		CYP2C34	Cytochrome P450 2C32 Fragment [Source:UniProtKB/TrEMBL;Acc:Q28971]
X304978	ALGA0080788	6.23e-19	8.48e-13		14	116520823		14	116112601	116112961		408222	407862		CYP2C34	Cytochrome P450 2C32 Fragment [Source:UniProtKB/TrEMBL;Acc:Q28971]
X304978	ASGA0065848	1.56e-18	1.95e-12		14	115834469		14	116112601	116112961		-278132	-278492		CYP2C34	Cytochrome P450 2C32 Fragment [Source:UniProtKB/TrEMBL;Acc:Q28971]
X304978	ALGA0080773	1.62e-18	2.02e-12		14	116331877		14	116112601	116112961		219276	218916		CYP2C34	Cytochrome P450 2C32 Fragment [Source:UniProtKB/TrEMBL;Acc:Q28971]
X304978	ALGA0080732	2.74e-18	3.29e-12		14	115729764		14	116112601	116112961		-382837	-383197		CYP2C34	Cytochrome P450 2C32 Fragment [Source:UniProtKB/TrEMBL;Acc:Q28971]
X304978	ASGA0065838	1.39e-17	1.47e-11		14	115122766		14	116112601	116112961		-989835	-990195		CYP2C34	Cytochrome P450 2C32 Fragment [Source:UniProtKB/TrEMBL;Acc:Q28971]
X304978	ASGA0092332	1.39e-17	1.47e-11		14	115241948		14	116112601	116112961		-870653	-871013		CYP2C34	Cytochrome P450 2C32 Fragment [Source:UniProtKB/TrEMBL;Acc:Q28971]
X304978	H3GA0041842	1.39e-17	1.47e-11		14	115222301		14	116112601	116112961		-890300	-890660		CYP2C34	Cytochrome P450 2C32 Fragment [Source:UniProtKB/TrEMBL;Acc:Q28971]
X304978	ALGA0080726	1.39e-17	1.47e-11		14	115295550		14	116112601	116112961		-817051	-817411		CYP2C34	Cytochrome P450 2C32 Fragment [Source:UniProtKB/TrEMBL;Acc:Q28971]
X304978	H3GA0041837	1.84e-17	1.91e-11		14	115190272		14	116112601	116112961		-922329	-922689		CYP2C34	Cytochrome P450 2C32 Fragment [Source:UniProtKB/TrEMBL;Acc:Q28971]
X304978	ASGA0065840	2.53e-17	2.59e-11		14	115447844		14	116112601	116112961		-664757	-665117		CYP2C34	Cytochrome P450 2C32 Fragment [Source:UniProtKB/TrEMBL;Acc:Q28971]
X304978	ALGA0080725	1.05e-16	9.59e-11		14	115284002		14	116112601	116112961		-828599	-828959		CYP2C34	Cytochrome P450 2C32 Fragment [Source:UniProtKB/TrEMBL;Acc:Q28971]
X304978	H3GA0041864	4.94e-16	3.86e-10		14	116406028		14	116112601	116112961		293427	293067		CYP2C34	Cytochrome P450 2C32 Fragment [Source:UniProtKB/TrEMBL;Acc:Q28971]
X304978	DRGA0014459	5.62e-13	2.2e-07		14	116309545		14	116112601	116112961		196944	196584		CYP2C34	Cytochrome P450 2C32 Fragment [Source:UniProtKB/TrEMBL;Acc:Q28971]
X304978	INRA0046441	7.72e-13	2.92e-07		14	115742329		14	116112601	116112961		-370272	-370632		CYP2C34	Cytochrome P450 2C32 Fragment [Source:UniProtKB/TrEMBL;Acc:Q28971]
X304978	H3GA0041844	8.35e-13	3.13e-07		14	115580357		14	116112601	116112961		-532244	-532604		CYP2C34	Cytochrome P450 2C32 Fragment [Source:UniProtKB/TrEMBL;Acc:Q28971]
X304978	DIAS0000134	9.16e-13	3.41e-07		14	115648697		14	116112601	116112961		-463904	-464264		CYP2C34	Cytochrome P450 2C32 Fragment [Source:UniProtKB/TrEMBL;Acc:Q28971]
X304978	H3GA0041845	9.86e-13	3.65e-07		14	115608690		14	116112601	116112961		-503911	-504271		CYP2C34	Cytochrome P450 2C32 Fragment [Source:UniProtKB/TrEMBL;Acc:Q28971]
X304978	ALGA0080728	2.06e-11	5.55e-06		14	115466785		14	116112601	116112961		-645816	-646176		CYP2C34	Cytochrome P450 2C32 Fragment [Source:UniProtKB/TrEMBL;Acc:Q28971]
X304978	ALGA0080829	5.05e-10	9.02e-05		14	116932140		14	116112601	116112961		819539	819179		CYP2C34	Cytochrome P450 2C32 Fragment [Source:UniProtKB/TrEMBL;Acc:Q28971]
X304978	ASGA0065917	3.15e-08	0.00323848		14	116719950		14	116112601	116112961		607349	606989		CYP2C34	Cytochrome P450 2C32 Fragment [Source:UniProtKB/TrEMBL;Acc:Q28971]
X304978	ASGA0065921	3.15e-08	0.00323848		14	116740764		14	116112601	116112961		628163	627803		CYP2C34	Cytochrome P450 2C32 Fragment [Source:UniProtKB/TrEMBL;Acc:Q28971]
X304978	H3GA0041906	3.15e-08	0.00323848		14	116796765		14	116112601	116112961		684164	683804		CYP2C34	Cytochrome P450 2C32 Fragment [Source:UniProtKB/TrEMBL;Acc:Q28971]
X304978	DRGA0014462	3.29e-08	0.00336009		14	117091767		14	116112601	116112961		979166	978806		CYP2C34	Cytochrome P450 2C32 Fragment [Source:UniProtKB/TrEMBL;Acc:Q28971]
X304978	H3GA0041895	3.29e-08	0.00336009		14	116650528		14	116112601	116112961		537927	537567		CYP2C34	Cytochrome P450 2C32 Fragment [Source:UniProtKB/TrEMBL;Acc:Q28971]
X304978	H3GA0041897	3.29e-08	0.00336009		14	116664345		14	116112601	116112961		551744	551384		CYP2C34	Cytochrome P450 2C32 Fragment [Source:UniProtKB/TrEMBL;Acc:Q28971]
X304978	ALGA0080802	3.29e-08	0.00336009		14	116602344		14	116112601	116112961		489743	489383		CYP2C34	Cytochrome P450 2C32 Fragment [Source:UniProtKB/TrEMBL;Acc:Q28971]
X304978	ALGA0080825	3.29e-08	0.00336009		14	116759572		14	116112601	116112961		646971	646611		CYP2C34	Cytochrome P450 2C32 Fragment [Source:UniProtKB/TrEMBL;Acc:Q28971]
X304978	ALGA0080826	3.29e-08	0.00336009		14	116773141		14	116112601	116112961		660540	660180		CYP2C34	Cytochrome P450 2C32 Fragment [Source:UniProtKB/TrEMBL;Acc:Q28971]
X304978	H3GA0041907	4.15e-08	0.00408557		14	116855028		14	116112601	116112961		742427	742067		CYP2C34	Cytochrome P450 2C32 Fragment [Source:UniProtKB/TrEMBL;Acc:Q28971]
X304978	DIAS0001032	4.34e-08	0.00423364		14	116827002		14	116112601	116112961		714401	714041		CYP2C34	Cytochrome P450 2C32 Fragment [Source:UniProtKB/TrEMBL;Acc:Q28971]
X304780	H3GA0041845	2.68e-11	6.99e-06		14	115608690		14	116334226	116334736		-725536	-726046		CYP2C42	Cytochrome P450 2C42 Fragment (EC 1.14.14.1)(CYPIIC42) [Source:UniProtKB/Swiss-Prot;Acc:P79402]
X304780	ALGA0080829	3.16e-10	6.01e-05		14	116932140		14	116334226	116334736		597914	597404		CYP2C42	Cytochrome P450 2C42 Fragment (EC 1.14.14.1)(CYPIIC42) [Source:UniProtKB/Swiss-Prot;Acc:P79402]
X304780	DRGA0014459	4.89e-09	0.000656595		14	116309545		14	116334226	116334736		-24681	-25191		CYP2C42	Cytochrome P450 2C42 Fragment (EC 1.14.14.1)(CYPIIC42) [Source:UniProtKB/Swiss-Prot;Acc:P79402]
X304780	H3GA0041864	1.01e-08	0.001225		14	116406028		14	116334226	116334736		71802	71292		CYP2C42	Cytochrome P450 2C42 Fragment (EC 1.14.14.1)(CYPIIC42) [Source:UniProtKB/Swiss-Prot;Acc:P79402]
X304780	MARC0040955	2.24e-08	0.00242024		14	116538288		14	116334226	116334736		204062	203552		CYP2C42	Cytochrome P450 2C42 Fragment (EC 1.14.14.1)(CYPIIC42) [Source:UniProtKB/Swiss-Prot;Acc:P79402]
X304780	ALGA0080773	2.26e-08	0.00244011		14	116331877		14	116334226	116334736		-2349	-2859		CYP2C42	Cytochrome P450 2C42 Fragment (EC 1.14.14.1)(CYPIIC42) [Source:UniProtKB/Swiss-Prot;Acc:P79402]
X304780	ALGA0117921	3.38e-08	0.00343234		14	115960354		14	116334226	116334736		-373872	-374382		CYP2C42	Cytochrome P450 2C42 Fragment (EC 1.14.14.1)(CYPIIC42) [Source:UniProtKB/Swiss-Prot;Acc:P79402]
X304780	ALGA0080776	3.38e-08	0.00343234		14	116383375		14	116334226	116334736		49149	48639		CYP2C42	Cytochrome P450 2C42 Fragment (EC 1.14.14.1)(CYPIIC42) [Source:UniProtKB/Swiss-Prot;Acc:P79402]
X304780	ALGA0080788	1.09e-07	0.00908692		14	116520823		14	116334226	116334736		186597	186087		CYP2C42	Cytochrome P450 2C42 Fragment (EC 1.14.14.1)(CYPIIC42) [Source:UniProtKB/Swiss-Prot;Acc:P79402]
X304780	ASGA0065840	2.1e-07	0.0157137		14	115447844		14	116334226	116334736		-886382	-886892		CYP2C42	Cytochrome P450 2C42 Fragment (EC 1.14.14.1)(CYPIIC42) [Source:UniProtKB/Swiss-Prot;Acc:P79402]
X304686	MARC0040955	5.48e-25	3.03e-18		14	116538288		14	116244318	116244868		293970	293420		CYP2C49	cytochrome P450 2C49 [Source:RefSeq peptide;Acc:NP_999585]
X304686	ALGA0117921	3.07e-23	1.21e-16		14	115960354		14	116244318	116244868		-283964	-284514		CYP2C49	cytochrome P450 2C49 [Source:RefSeq peptide;Acc:NP_999585]
X304686	ALGA0080776	3.07e-23	1.21e-16		14	116383375		14	116244318	116244868		139057	138507		CYP2C49	cytochrome P450 2C49 [Source:RefSeq peptide;Acc:NP_999585]
X304686	ASGA0065848	6.05e-23	2.25e-16		14	115834469		14	116244318	116244868		-409849	-410399		CYP2C49	cytochrome P450 2C49 [Source:RefSeq peptide;Acc:NP_999585]
X304686	ALGA0080788	1.01e-22	3.59e-16		14	116520823		14	116244318	116244868		276505	275955		CYP2C49	cytochrome P450 2C49 [Source:RefSeq peptide;Acc:NP_999585]
X304686	ALGA0080732	1.85e-22	6.13e-16		14	115729764		14	116244318	116244868		-514554	-515104		CYP2C49	cytochrome P450 2C49 [Source:RefSeq peptide;Acc:NP_999585]
X304686	ALGA0080773	2.87e-22	8.91e-16		14	116331877		14	116244318	116244868		87559	87009		CYP2C49	cytochrome P450 2C49 [Source:RefSeq peptide;Acc:NP_999585]
X304686	ALGA0080726	3.38e-21	7.96e-15		14	115295550		14	116244318	116244868		-948768	-949318		CYP2C49	cytochrome P450 2C49 [Source:RefSeq peptide;Acc:NP_999585]
X304686	ASGA0065840	1.09e-20	2.23e-14		14	115447844		14	116244318	116244868		-796474	-797024		CYP2C49	cytochrome P450 2C49 [Source:RefSeq peptide;Acc:NP_999585]
X304686	ALGA0080725	2.53e-20	4.74e-14		14	115284002		14	116244318	116244868		-960316	-960866		CYP2C49	cytochrome P450 2C49 [Source:RefSeq peptide;Acc:NP_999585]
X304686	H3GA0041864	2.61e-19	3.8e-13		14	116406028		14	116244318	116244868		161710	161160		CYP2C49	cytochrome P450 2C49 [Source:RefSeq peptide;Acc:NP_999585]
X304686	H3GA0041844	1.73e-15	1.2e-09		14	115580357		14	116244318	116244868		-663961	-664511		CYP2C49	cytochrome P450 2C49 [Source:RefSeq peptide;Acc:NP_999585]
X304686	INRA0046441	1.89e-15	1.29e-09		14	115742329		14	116244318	116244868		-501989	-502539		CYP2C49	cytochrome P450 2C49 [Source:RefSeq peptide;Acc:NP_999585]
X304686	DRGA0014459	2.17e-15	1.47e-09		14	116309545		14	116244318	116244868		65227	64677		CYP2C49	cytochrome P450 2C49 [Source:RefSeq peptide;Acc:NP_999585]
X304686	DIAS0000134	2.59e-15	1.71e-09		14	115648697		14	116244318	116244868		-595621	-596171		CYP2C49	cytochrome P450 2C49 [Source:RefSeq peptide;Acc:NP_999585]
X304686	H3GA0041845	3.6e-15	2.32e-09		14	115608690		14	116244318	116244868		-635628	-636178		CYP2C49	cytochrome P450 2C49 [Source:RefSeq peptide;Acc:NP_999585]
X304686	ALGA0080728	1.53e-13	6.85e-08		14	115466785		14	116244318	116244868		-777533	-778083		CYP2C49	cytochrome P450 2C49 [Source:RefSeq peptide;Acc:NP_999585]
X304686	ALGA0080829	1.02e-11	2.95e-06		14	116932140		14	116244318	116244868		687822	687272		CYP2C49	cytochrome P450 2C49 [Source:RefSeq peptide;Acc:NP_999585]
X304686	ASGA0065917	4.43e-09	0.00060366		14	116719950		14	116244318	116244868		475632	475082		CYP2C49	cytochrome P450 2C49 [Source:RefSeq peptide;Acc:NP_999585]
X304686	ASGA0065921	4.43e-09	0.00060366		14	116740764		14	116244318	116244868		496446	495896		CYP2C49	cytochrome P450 2C49 [Source:RefSeq peptide;Acc:NP_999585]
X304686	DRGA0014464	4.43e-09	0.00060366		14	117140679		14	116244318	116244868		896361	895811		CYP2C49	cytochrome P450 2C49 [Source:RefSeq peptide;Acc:NP_999585]
X304686	DRGA0014465	4.43e-09	0.00060366		14	117231943		14	116244318	116244868		987625	987075		CYP2C49	cytochrome P450 2C49 [Source:RefSeq peptide;Acc:NP_999585]
X304686	H3GA0041906	4.43e-09	0.00060366		14	116796765		14	116244318	116244868		552447	551897		CYP2C49	cytochrome P450 2C49 [Source:RefSeq peptide;Acc:NP_999585]
X304686	DRGA0014462	4.55e-09	0.000616284		14	117091767		14	116244318	116244868		847449	846899		CYP2C49	cytochrome P450 2C49 [Source:RefSeq peptide;Acc:NP_999585]
X304686	H3GA0041895	4.55e-09	0.000616284		14	116650528		14	116244318	116244868		406210	405660		CYP2C49	cytochrome P450 2C49 [Source:RefSeq peptide;Acc:NP_999585]
X304686	H3GA0041897	4.55e-09	0.000616284		14	116664345		14	116244318	116244868		420027	419477		CYP2C49	cytochrome P450 2C49 [Source:RefSeq peptide;Acc:NP_999585]
X304686	MARC0026910	4.55e-09	0.000616284		14	117218440		14	116244318	116244868		974122	973572		CYP2C49	cytochrome P450 2C49 [Source:RefSeq peptide;Acc:NP_999585]
X304686	ALGA0080802	4.55e-09	0.000616284		14	116602344		14	116244318	116244868		358026	357476		CYP2C49	cytochrome P450 2C49 [Source:RefSeq peptide;Acc:NP_999585]
X304686	ALGA0080825	4.55e-09	0.000616284		14	116759572		14	116244318	116244868		515254	514704		CYP2C49	cytochrome P450 2C49 [Source:RefSeq peptide;Acc:NP_999585]
X304686	ALGA0080826	4.55e-09	0.000616284		14	116773141		14	116244318	116244868		528823	528273		CYP2C49	cytochrome P450 2C49 [Source:RefSeq peptide;Acc:NP_999585]
X304686	H3GA0041907	5.38e-09	0.000713314		14	116855028		14	116244318	116244868		610710	610160		CYP2C49	cytochrome P450 2C49 [Source:RefSeq peptide;Acc:NP_999585]
X304686	DIAS0001032	5.53e-09	0.000731203		14	116827002		14	116244318	116244868		582684	582134		CYP2C49	cytochrome P450 2C49 [Source:RefSeq peptide;Acc:NP_999585]
X296954	DIAS0004575	1.11e-10	2.42e-05		6	139944638		6	139892067	139891791		52571	52847		LOC100525112	cytochrome P450 2J2-like
X296954	H3GA0019026	1.11e-10	2.42e-05		6	139912090		6	139892067	139891791		20023	20299		LOC100525112	cytochrome P450 2J2-like
X296954	ALGA0115609	2.74e-10	5.3e-05		6	140397044		6	139892067	139891791		504977	505253		LOC100525112	cytochrome P450 2J2-like
X296954	ALGA0037249	2e-08	0.00219884		6	139303054		6	139892067	139891791		-589013	-588737		LOC100525112	cytochrome P450 2J2-like
X296954	MARC0005246	7.7e-08	0.00682552		6	139965340		6	139892067	139891791		73273	73549		LOC100525112	cytochrome P450 2J2-like
X296954	ALGA0037261	2.75e-07	0.0197089		6	139875001		6	139892067	139891791		-17066	-16790		LOC100525112	cytochrome P450 2J2-like
X297251	ALGA0108400	2.69e-11	6.99e-06		6	152237845		6	152001832	152002023		236013	235822		CYP4A24	cytochrome P450 4A24
X297251	MARC0050722	4.03e-09	0.000556178		6	151492786		6	152001832	152002023		-509046	-509237		CYP4A24	cytochrome P450 4A24
X297251	MARC0017939	9.96e-08	0.00845729		6	152540445		6	152001832	152002023		538613	538422		CYP4A24	cytochrome P450 4A24
X297279	ASGA0104109	2.23e-07	0.0165509		6	152485189		6	152001832	152002023		483357	483166		LOC100526057	cytochrome P450 4A24-like
X293488	ASGA0015618	1.96e-13	8.59e-08		3	108363845		3	108394598	108394008		-30753	-30163		CYP1B1	cytochrome P450, family 1, subfamily B, polypeptide 1
X293488	H3GA0010240	3.19e-13	1.32e-07		3	108191640		3	108394598	108394008		-202958	-202368		CYP1B1	cytochrome P450, family 1, subfamily B, polypeptide 1
X293488	MARC0076097	3.55e-12	1.14e-06		3	107940572		3	108394598	108394008		-454026	-453436		CYP1B1	cytochrome P450, family 1, subfamily B, polypeptide 1
X293488	ASGA0103553	4.91e-12	1.54e-06		3	107790011		3	108394598	108394008		-604587	-603997		CYP1B1	cytochrome P450, family 1, subfamily B, polypeptide 1
X293488	MARC0098994	8.02e-12	2.38e-06		3	108243592		3	108394598	108394008		-151006	-150416		CYP1B1	cytochrome P450, family 1, subfamily B, polypeptide 1
X293488	ALGA0020472	3.02e-11	7.74e-06		3	109299266		3	108394598	108394008		904668	905258		CYP1B1	cytochrome P450, family 1, subfamily B, polypeptide 1
X293488	MARC0089576	3.02e-11	7.74e-06		3	109118738		3	108394598	108394008		724140	724730		CYP1B1	cytochrome P450, family 1, subfamily B, polypeptide 1
X293488	DRGA0004115	1e-10	2.22e-05		3	107581089		3	108394598	108394008		-813509	-812919		CYP1B1	cytochrome P450, family 1, subfamily B, polypeptide 1
X293488	ASGA0015640	1.33e-10	2.82e-05		3	109372252		3	108394598	108394008		977654	978244		CYP1B1	cytochrome P450, family 1, subfamily B, polypeptide 1
X293488	CASI0005144	1.91e-10	3.85e-05		3	108533274		3	108394598	108394008		138676	139266		CYP1B1	cytochrome P450, family 1, subfamily B, polypeptide 1
X293488	H3GA0010236	1.38e-09	0.000216323		3	107631574		3	108394598	108394008		-763024	-762434		CYP1B1	cytochrome P450, family 1, subfamily B, polypeptide 1
X293488	DRGA0004116	1.38e-09	0.000217161		3	107669187		3	108394598	108394008		-725411	-724821		CYP1B1	cytochrome P450, family 1, subfamily B, polypeptide 1
X293488	MARC0012871	1.38e-09	0.000217161		3	107675679		3	108394598	108394008		-718919	-718329		CYP1B1	cytochrome P450, family 1, subfamily B, polypeptide 1
X293488	MARC0053416	5.06e-09	0.000677023		3	107709318		3	108394598	108394008		-685280	-684690		CYP1B1	cytochrome P450, family 1, subfamily B, polypeptide 1
X293488	ASGA0015603	7e-09	0.000892491		3	108135422		3	108394598	108394008		-259176	-258586		CYP1B1	cytochrome P450, family 1, subfamily B, polypeptide 1
X293488	H3GA0010238	1.73e-08	0.00194146		3	108161243		3	108394598	108394008		-233355	-232765		CYP1B1	cytochrome P450, family 1, subfamily B, polypeptide 1
X293488	ASGA0015627	2.9e-08	0.00301858		3	108750236		3	108394598	108394008		355638	356228		CYP1B1	cytochrome P450, family 1, subfamily B, polypeptide 1
X293488	DBWU0001074	8.86e-08	0.00766491		3	109333048		3	108394598	108394008		938450	939040		CYP1B1	cytochrome P450, family 1, subfamily B, polypeptide 1
X293488	ASGA0015594	2.45e-07	0.017857		3	107543683		3	108394598	108394008		-850915	-850325		CYP1B1	cytochrome P450, family 1, subfamily B, polypeptide 1
X293488	H3GA0010233	2.45e-07	0.017857		3	107562488		3	108394598	108394008		-832110	-831520		CYP1B1	cytochrome P450, family 1, subfamily B, polypeptide 1
X293488	MARC0056166	6.5e-07	0.0403311		3	108496582		3	108394598	108394008		101984	102574		CYP1B1	cytochrome P450, family 1, subfamily B, polypeptide 1
X296662	DIAS0000101	8.83e-21	1.86e-14		6	44985575		6	44977367	44978111		8208	7464		CYP2B6	cytochrome P450, family 2, subfamily B, polypeptide 6
X310080	MARC0040955	4.15e-14	2.11e-08		14	116538288		14	116369075	116368872		169213	169416		CYP2C19	cytochrome P450, family 2, subfamily C, polypeptide 19
X310080	ALGA0080773	2.12e-13	9.25e-08		14	116331877		14	116369075	116368872		-37198	-36995		CYP2C19	cytochrome P450, family 2, subfamily C, polypeptide 19
X310080	ALGA0117921	4.15e-13	1.68e-07		14	115960354		14	116369075	116368872		-408721	-408518		CYP2C19	cytochrome P450, family 2, subfamily C, polypeptide 19
X310080	ALGA0080776	4.15e-13	1.68e-07		14	116383375		14	116369075	116368872		14300	14503		CYP2C19	cytochrome P450, family 2, subfamily C, polypeptide 19
X310080	ALGA0080788	9.55e-13	3.55e-07		14	116520823		14	116369075	116368872		151748	151951		CYP2C19	cytochrome P450, family 2, subfamily C, polypeptide 19
X310080	ASGA0065840	5.67e-11	1.35e-05		14	115447844		14	116369075	116368872		-921231	-921028		CYP2C19	cytochrome P450, family 2, subfamily C, polypeptide 19
X310080	H3GA0041864	3.74e-10	6.94e-05		14	116406028		14	116369075	116368872		36953	37156		CYP2C19	cytochrome P450, family 2, subfamily C, polypeptide 19
X310080	ASGA0065848	4.02e-09	0.000554995		14	115834469		14	116369075	116368872		-534606	-534403		CYP2C19	cytochrome P450, family 2, subfamily C, polypeptide 19
X310080	ALGA0080732	4.57e-09	0.000618414		14	115729764		14	116369075	116368872		-639311	-639108		CYP2C19	cytochrome P450, family 2, subfamily C, polypeptide 19
X310080	H3GA0041845	2.9e-08	0.00301358		14	115608690		14	116369075	116368872		-760385	-760182		CYP2C19	cytochrome P450, family 2, subfamily C, polypeptide 19
X310080	DRGA0014459	1.06e-07	0.00886123		14	116309545		14	116369075	116368872		-59530	-59327		CYP2C19	cytochrome P450, family 2, subfamily C, polypeptide 19
X304570	MARC0040955	6.54e-13	2.52e-07		14	116538288		14	116344612	116344443		193676	193845		LOC785540	cytochrome P450, family 2, subfamily C, polypeptide 19-like
X304570	ALGA0080773	1.85e-12	6.46e-07		14	116331877		14	116344612	116344443		-12735	-12566		LOC785540	cytochrome P450, family 2, subfamily C, polypeptide 19-like
X304570	ALGA0080788	5.6e-12	1.73e-06		14	116520823		14	116344612	116344443		176211	176380		LOC785540	cytochrome P450, family 2, subfamily C, polypeptide 19-like
X304570	ALGA0117921	5.9e-12	1.82e-06		14	115960354		14	116344612	116344443		-384258	-384089		LOC785540	cytochrome P450, family 2, subfamily C, polypeptide 19-like
X304570	ALGA0080776	5.9e-12	1.82e-06		14	116383375		14	116344612	116344443		38763	38932		LOC785540	cytochrome P450, family 2, subfamily C, polypeptide 19-like
X327115	MARC0040955	4.66e-11	1.13e-05		14	116538288		14	116346629	116345981		191659	192307		LOC522146	cytochrome P450, family 2, subfamily C, polypeptide 19-like
X327115	ALGA0080773	2.6e-10	5.06e-05		14	116331877		14	116346629	116345981		-14752	-14104		LOC522146	cytochrome P450, family 2, subfamily C, polypeptide 19-like
X304570	ASGA0065840	3.36e-10	6.31e-05		14	115447844		14	116344612	116344443		-896768	-896599		LOC785540	cytochrome P450, family 2, subfamily C, polypeptide 19-like
X327115	ALGA0117921	3.99e-10	7.33e-05		14	115960354		14	116346629	116345981		-386275	-385627		LOC522146	cytochrome P450, family 2, subfamily C, polypeptide 19-like
X327115	ALGA0080776	3.99e-10	7.33e-05		14	116383375		14	116346629	116345981		36746	37394		LOC522146	cytochrome P450, family 2, subfamily C, polypeptide 19-like
X327115	ALGA0080788	1.98e-09	0.000297671		14	116520823		14	116346629	116345981		174194	174842		LOC522146	cytochrome P450, family 2, subfamily C, polypeptide 19-like
X304570	H3GA0041864	2.24e-09	0.000332215		14	116406028		14	116344612	116344443		61416	61585		LOC785540	cytochrome P450, family 2, subfamily C, polypeptide 19-like
X327115	ASGA0065840	2.21e-08	0.00239196		14	115447844		14	116346629	116345981		-898785	-898137		LOC522146	cytochrome P450, family 2, subfamily C, polypeptide 19-like
X304570	ASGA0065848	2.75e-08	0.00287769		14	115834469		14	116344612	116344443		-510143	-509974		LOC785540	cytochrome P450, family 2, subfamily C, polypeptide 19-like
X304570	ALGA0080732	2.94e-08	0.00305264		14	115729764		14	116344612	116344443		-614848	-614679		LOC785540	cytochrome P450, family 2, subfamily C, polypeptide 19-like
X327115	H3GA0041864	4.07e-08	0.00401997		14	116406028		14	116346629	116345981		59399	60047		LOC522146	cytochrome P450, family 2, subfamily C, polypeptide 19-like
X327115	ASGA0065848	4.33e-08	0.00422771		14	115834469		14	116346629	116345981		-512160	-511512		LOC522146	cytochrome P450, family 2, subfamily C, polypeptide 19-like
X327115	ALGA0080732	4.53e-08	0.00438823		14	115729764		14	116346629	116345981		-616865	-616217		LOC522146	cytochrome P450, family 2, subfamily C, polypeptide 19-like
X304570	H3GA0041845	2.46e-07	0.0179209		14	115608690		14	116344612	116344443		-735922	-735753		LOC785540	cytochrome P450, family 2, subfamily C, polypeptide 19-like
X304570	DRGA0014459	4.81e-07	0.0315241		14	116309545		14	116344612	116344443		-35067	-34898		LOC785540	cytochrome P450, family 2, subfamily C, polypeptide 19-like
X289489	ALGA0037249	6.63e-11	1.55e-05		6	139303054		6	139936607	139936092		-633553	-633038		CYP2J2	cytochrome P450, family 2, subfamily J, polypeptide 2
X289489	ALGA0037242	2.82e-10	5.43e-05		6	139288814		6	139936607	139936092		-647793	-647278		CYP2J2	cytochrome P450, family 2, subfamily J, polypeptide 2
X289489	DIAS0004575	6e-07	0.037669		6	139944638		6	139936607	139936092		8031	8546		CYP2J2	cytochrome P450, family 2, subfamily J, polypeptide 2
X289489	H3GA0019026	6e-07	0.037669		6	139912090		6	139936607	139936092		-24517	-24002		CYP2J2	cytochrome P450, family 2, subfamily J, polypeptide 2
X330264	ALGA0103643	1.81e-07	0.0138649		X	46745547		X	47334114	47334735		-588567	-589188		CYP4F11	cytochrome P450, family 4, subfamily F, polypeptide 11
X330264	CAIL0000254	1.81e-07	0.0138649		X	46583822		X	47334114	47334735		-750292	-750913		CYP4F11	cytochrome P450, family 4, subfamily F, polypeptide 11
X330264	CASI0005731	1.81e-07	0.0138649		X	46709947		X	47334114	47334735		-624167	-624788		CYP4F11	cytochrome P450, family 4, subfamily F, polypeptide 11
X330264	INRA0061544	1.81e-07	0.0138649		X	46763140		X	47334114	47334735		-570974	-571595		CYP4F11	cytochrome P450, family 4, subfamily F, polypeptide 11
X330264	ALGA0110178	4.72e-07	0.0310025		X	47420384		X	47334114	47334735		86270	85649		CYP4F11	cytochrome P450, family 4, subfamily F, polypeptide 11
X330264	ASGA0098428	4.72e-07	0.0310025		X	46683760		X	47334114	47334735		-650354	-650975		CYP4F11	cytochrome P450, family 4, subfamily F, polypeptide 11
X330264	CASI0005642	4.72e-07	0.0310025		X	46709850		X	47334114	47334735		-624264	-624885		CYP4F11	cytochrome P450, family 4, subfamily F, polypeptide 11
X330264	H3GA0052592	4.72e-07	0.0310025		X	46614790		X	47334114	47334735		-719324	-719945		CYP4F11	cytochrome P450, family 4, subfamily F, polypeptide 11
X330264	MARC0095030	4.72e-07	0.0310025		X	47338233		X	47334114	47334735		4119	3498		CYP4F11	cytochrome P450, family 4, subfamily F, polypeptide 11
X310079	ALGA0013916	3.93e-09	0.000544814		2	61822605		2	61525144	61524655		297461	297950		CYP4F3	cytochrome P450, family 4, subfamily F, polypeptide 3
X305363	ALGA0085228	4.13e-07	0.0277297		15	53120380		15	53762787	53762601		-642407	-642221		CYP4V2	cytochrome P450, family 4, subfamily V, polypeptide 2
X310911	DRGA0015126	6.05e-07	0.0379592		15	53632632		15	53762800	53762600		-130168	-129968		CYP4V2	cytochrome P450, family 4, subfamily V, polypeptide 2
X292966	MARC0057813	5.13e-12	1.6e-06		3	48519675		3	49105428	49104922		-585753	-585247		CIAO1	cytosolic iron-sulfur protein assembly 1
X292966	MARC0027911	7.14e-12	2.15e-06		3	49877554		3	49105428	49104922		772126	772632		CIAO1	cytosolic iron-sulfur protein assembly 1
X292966	H3GA0009450	8.32e-12	2.46e-06		3	49321597		3	49105428	49104922		216169	216675		CIAO1	cytosolic iron-sulfur protein assembly 1
X292966	ALGA0018863	1.39e-11	3.88e-06		3	49578962		3	49105428	49104922		473534	474040		CIAO1	cytosolic iron-sulfur protein assembly 1
X292966	ALGA0018791	7.83e-11	1.78e-05		3	48500096		3	49105428	49104922		-605332	-604826		CIAO1	cytosolic iron-sulfur protein assembly 1
X292966	ASGA0014433	1.1e-10	2.4e-05		3	49187285		3	49105428	49104922		81857	82363		CIAO1	cytosolic iron-sulfur protein assembly 1
X292966	ALGA0018694	2.48e-09	0.000363405		3	48135017		3	49105428	49104922		-970411	-969905		CIAO1	cytosolic iron-sulfur protein assembly 1
X292966	ASGA0091198	3.12e-09	0.000444279		3	48809979		3	49105428	49104922		-295449	-294943		CIAO1	cytosolic iron-sulfur protein assembly 1
X292966	MARC0062909	3.17e-09	0.000451079		3	49132861		3	49105428	49104922		27433	27939		CIAO1	cytosolic iron-sulfur protein assembly 1
X292966	ASGA0014479	1.31e-08	0.0015347		3	49285128		3	49105428	49104922		179700	180206		CIAO1	cytosolic iron-sulfur protein assembly 1
X292966	ALGA0120757	7.54e-08	0.00670421		3	49521686		3	49105428	49104922		416258	416764		CIAO1	cytosolic iron-sulfur protein assembly 1
X292966	ALGA0018729	4.2e-07	0.0281066		3	48438940		3	49105428	49104922		-666488	-665982		CIAO1	cytosolic iron-sulfur protein assembly 1
X292966	ASGA0014354	6.16e-07	0.0385767		3	48167093		3	49105428	49104922		-938335	-937829		CIAO1	cytosolic iron-sulfur protein assembly 1
X304405	ASGA0063005	1.94e-38	1.08e-30		14	44245682		14	44475621	44473515		-229939	-227833		DAO	D-amino-acid oxidase
X304405	DIAS0000018	1.91e-37	9.28e-30		14	44167271		14	44475621	44473515		-308350	-306244		DAO	D-amino-acid oxidase
X304405	ASGA0062983	6.21e-35	2.22e-27		14	43958699		14	44475621	44473515		-516922	-514816		DAO	D-amino-acid oxidase
X304405	MARC0015488	2.9e-34	9.05e-27		14	44026768		14	44475621	44473515		-448853	-446747		DAO	D-amino-acid oxidase
X304405	ASGA0062986	1.13e-33	3.06e-26		14	43990421		14	44475621	44473515		-485200	-483094		DAO	D-amino-acid oxidase
X304405	ASGA0063064	7.38e-31	1.17e-23		14	45364905		14	44475621	44473515		889284	891390		DAO	D-amino-acid oxidase
X304405	ALGA0077177	8e-23	2.91e-16		14	44504632		14	44475621	44473515		29011	31117		DAO	D-amino-acid oxidase
X304405	H3GA0039929	9.85e-23	3.54e-16		14	43896953		14	44475621	44473515		-578668	-576562		DAO	D-amino-acid oxidase
X304405	MARC0009931	1.5e-22	5.11e-16		14	44862887		14	44475621	44473515		387266	389372		DAO	D-amino-acid oxidase
X304405	H3GA0039952	1.74e-22	5.83e-16		14	44344959		14	44475621	44473515		-130662	-128556		DAO	D-amino-acid oxidase
X304405	ASGA0062984	3.38e-22	1.03e-15		14	43971751		14	44475621	44473515		-503870	-501764		DAO	D-amino-acid oxidase
X304405	ALGA0077162	6.73e-22	1.9e-15		14	44266792		14	44475621	44473515		-208829	-206723		DAO	D-amino-acid oxidase
X304405	ASGA0063049	4.08e-21	9.44e-15		14	45220408		14	44475621	44473515		744787	746893		DAO	D-amino-acid oxidase
X304405	H3GA0039993	4.08e-21	9.44e-15		14	45447617		14	44475621	44473515		971996	974102		DAO	D-amino-acid oxidase
X304405	H3GA0039918	4.6e-21	1.05e-14		14	43827858		14	44475621	44473515		-647763	-645657		DAO	D-amino-acid oxidase
X304405	H3GA0039920	4.6e-21	1.05e-14		14	43842051		14	44475621	44473515		-633570	-631464		DAO	D-amino-acid oxidase
X304405	MARC0094155	4.71e-21	1.07e-14		14	44652281		14	44475621	44473515		176660	178766		DAO	D-amino-acid oxidase
X304405	ASGA0063037	1.61e-20	3.17e-14		14	44977107		14	44475621	44473515		501486	503592		DAO	D-amino-acid oxidase
X304405	MARC0041093	1.61e-20	3.17e-14		14	45074974		14	44475621	44473515		599353	601459		DAO	D-amino-acid oxidase
X304405	ASGA0063038	1.9e-20	3.67e-14		14	44793367		14	44475621	44473515		317746	319852		DAO	D-amino-acid oxidase
X304405	ASGA0063039	2.02e-20	3.88e-14		14	45124568		14	44475621	44473515		648947	651053		DAO	D-amino-acid oxidase
X304405	MARC0023222	3.05e-20	5.57e-14		14	44118459		14	44475621	44473515		-357162	-355056		DAO	D-amino-acid oxidase
X304405	H3GA0039956	3.06e-20	5.58e-14		14	44386099		14	44475621	44473515		-89522	-87416		DAO	D-amino-acid oxidase
X304405	ALGA0077202	4.71e-20	8.36e-14		14	45068764		14	44475621	44473515		593143	595249		DAO	D-amino-acid oxidase
X304405	H3GA0039917	1.04e-19	1.7e-13		14	43804320		14	44475621	44473515		-671301	-669195		DAO	D-amino-acid oxidase
X304405	H3GA0039987	2.43e-19	3.62e-13		14	45302791		14	44475621	44473515		827170	829276		DAO	D-amino-acid oxidase
X304405	ASGA0063055	9.19e-19	1.2e-12		14	45280090		14	44475621	44473515		804469	806575		DAO	D-amino-acid oxidase
X304405	MARC0040756	2.42e-13	1.04e-07		14	43524181		14	44475621	44473515		-951440	-949334		DAO	D-amino-acid oxidase
X304405	MARC0096886	2.42e-13	1.04e-07		14	43572939		14	44475621	44473515		-902682	-900576		DAO	D-amino-acid oxidase
X304405	ALGA0077120	2.42e-13	1.04e-07		14	43501877		14	44475621	44473515		-973744	-971638		DAO	D-amino-acid oxidase
X304405	ALGA0077129	2.42e-13	1.04e-07		14	43664740		14	44475621	44473515		-810881	-808775		DAO	D-amino-acid oxidase
X304405	ASGA0062949	5.95e-09	0.000776588		14	43688399		14	44475621	44473515		-787222	-785116		DAO	D-amino-acid oxidase
X304405	ALGA0077221	6.35e-09	0.000820932		14	45403817		14	44475621	44473515		928196	930302		DAO	D-amino-acid oxidase
X304405	ASGA0062997	3.99e-08	0.00395049		14	44194605		14	44475621	44473515		-281016	-278910		DAO	D-amino-acid oxidase
X304405	ALGA0120234	1.18e-07	0.00974333		14	44774569		14	44475621	44473515		298948	301054		DAO	D-amino-acid oxidase
X312299	ASGA0057265	3.74e-07	0.0254436		13	38310437		13	38472118	38471364		-161681	-160927		DCP1A	DCP1 decapping enzyme homolog A (S. cerevisiae)
X312299	MARC0068597	5.39e-07	0.0344891		13	39402310		13	38472118	38471364		930192	930946		DCP1A	DCP1 decapping enzyme homolog A (S. cerevisiae)
X294380	ALGA0026937	9.12e-20	1.52e-13		4	103490318		4	103530355	103530110		-40037	-39792		DCST1	DC-STAMP domain containing 1
X294380	M1GA0006136	9.12e-20	1.52e-13		4	103502238		4	103530355	103530110		-28117	-27872		DCST1	DC-STAMP domain containing 1
X294380	DIAS0001387	3.03e-17	3.06e-11		4	103518593		4	103530355	103530110		-11762	-11517		DCST1	DC-STAMP domain containing 1
X294380	ALGA0026983	6.07e-14	2.98e-08		4	104097585		4	103530355	103530110		567230	567475		DCST1	DC-STAMP domain containing 1
X294380	ALGA0026978	2.55e-13	1.09e-07		4	104068028		4	103530355	103530110		537673	537918		DCST1	DC-STAMP domain containing 1
X294380	H3GA0013556	3.27e-12	1.07e-06		4	103315122		4	103530355	103530110		-215233	-214988		DCST1	DC-STAMP domain containing 1
X294380	ALGA0026920	7.31e-10	0.000124073		4	102915830		4	103530355	103530110		-614525	-614280		DCST1	DC-STAMP domain containing 1
X294380	ALGA0026955	3.14e-09	0.000446568		4	103772294		4	103530355	103530110		241939	242184		DCST1	DC-STAMP domain containing 1
X294380	H3GA0013562	7.63e-08	0.00676996		4	103638424		4	103530355	103530110		108069	108314		DCST1	DC-STAMP domain containing 1
X294380	H3GA0013577	1.18e-07	0.00973146		4	103751451		4	103530355	103530110		221096	221341		DCST1	DC-STAMP domain containing 1
X294380	DIAS0000761	1.25e-07	0.0101453		4	104450564		4	103530355	103530110		920209	920454		DCST1	DC-STAMP domain containing 1
X294380	DBWU0001050	1.26e-07	0.0102432		4	103449369		4	103530355	103530110		-80986	-80741		DCST1	DC-STAMP domain containing 1
X294380	ALGA0026931	1.37e-07	0.0109814		4	103369581		4	103530355	103530110		-160774	-160529		DCST1	DC-STAMP domain containing 1
X294380	H3GA0013596	2.1e-07	0.0157246		4	104214239		4	103530355	103530110		683884	684129		DCST1	DC-STAMP domain containing 1
X294380	MARC0019317	2.66e-07	0.0191233		4	104329129		4	103530355	103530110		798774	799019		DCST1	DC-STAMP domain containing 1
X294380	MARC0105246	3.39e-07	0.0234014		4	104268806		4	103530355	103530110		738451	738696		DCST1	DC-STAMP domain containing 1
X294380	M1GA0006146	5.83e-07	0.0367782		4	103738752		4	103530355	103530110		208397	208642		DCST1	DC-STAMP domain containing 1
X294380	H3GA0013569	6.26e-07	0.0390706		4	103689898		4	103530355	103530110		159543	159788		DCST1	DC-STAMP domain containing 1
X294380	H3GA0013593	6.43e-07	0.0399277		4	104206214		4	103530355	103530110		675859	676104		DCST1	DC-STAMP domain containing 1
X309178	ALGA0113919	8.29e-07	0.0493929		9	7613299		9	7599830	7598595		13469	14704		DCAF16	DDB1 and CUL4 associated factor 16
X332163	MARC0006983	2.2e-33	5.41e-26		12	15320259		12	15309136	15308757		11123	11502		DCAF7	DDB1 and CUL4 associated factor 7
X332163	MARC0114829	2.2e-33	5.41e-26		12	15080993		12	15309136	15308757		-228143	-227764		DCAF7	DDB1 and CUL4 associated factor 7
X332163	DIAS0004710	1.84e-25	1.1e-18		12	15174493		12	15309136	15308757		-134643	-134264		DCAF7	DDB1 and CUL4 associated factor 7
X332163	M1GA0016298	1.52e-24	7.76e-18		12	15103206		12	15309136	15308757		-205930	-205551		DCAF7	DDB1 and CUL4 associated factor 7
X332163	SIRI0001034	3.3e-22	1.02e-15		12	15425754		12	15309136	15308757		116618	116997		DCAF7	DDB1 and CUL4 associated factor 7
X332163	MARC0013841	1.04e-14	6.05e-09		12	15191936		12	15309136	15308757		-117200	-116821		DCAF7	DDB1 and CUL4 associated factor 7
X332163	ASGA0053416	1.24e-13	5.7e-08		12	15019532		12	15309136	15308757		-289604	-289225		DCAF7	DDB1 and CUL4 associated factor 7
X332163	ASGA0053410	2.77e-13	1.17e-07		12	15006310		12	15309136	15308757		-302826	-302447		DCAF7	DDB1 and CUL4 associated factor 7
X332163	MARC0053300	1.58e-12	5.59e-07		12	16283006		12	15309136	15308757		973870	974249		DCAF7	DDB1 and CUL4 associated factor 7
X332163	MARC0097207	2.02e-11	5.45e-06		12	16200087		12	15309136	15308757		890951	891330		DCAF7	DDB1 and CUL4 associated factor 7
X332163	DRGA0011632	6.92e-11	1.6e-05		12	15060605		12	15309136	15308757		-248531	-248152		DCAF7	DDB1 and CUL4 associated factor 7
X332163	ASGA0053428	8.68e-11	1.95e-05		12	15141877		12	15309136	15308757		-167259	-166880		DCAF7	DDB1 and CUL4 associated factor 7
X332163	MARC0090361	9.89e-11	2.19e-05		12	15376980		12	15309136	15308757		67844	68223		DCAF7	DDB1 and CUL4 associated factor 7
X332163	ASGA0085478	1.14e-10	2.48e-05		12	15365718		12	15309136	15308757		56582	56961		DCAF7	DDB1 and CUL4 associated factor 7
X332163	MARC0014203	1.45e-10	3.03e-05		12	14863231		12	15309136	15308757		-445905	-445526		DCAF7	DDB1 and CUL4 associated factor 7
X332163	MARC0055019	1.45e-10	3.03e-05		12	14784682		12	15309136	15308757		-524454	-524075		DCAF7	DDB1 and CUL4 associated factor 7
X332163	ALGA0065221	1.19e-09	0.000189882		12	14702901		12	15309136	15308757		-606235	-605856		DCAF7	DDB1 and CUL4 associated factor 7
X332163	ALGA0105006	3.22e-09	0.000457504		12	14344553		12	15309136	15308757		-964583	-964204		DCAF7	DDB1 and CUL4 associated factor 7
X332163	ALGA0065308	7.2e-09	0.000914912		12	15235766		12	15309136	15308757		-73370	-72991		DCAF7	DDB1 and CUL4 associated factor 7
X332163	MARC0070276	8.02e-09	0.00100354		12	14557386		12	15309136	15308757		-751750	-751371		DCAF7	DDB1 and CUL4 associated factor 7
X332163	ASGA0053449	1.58e-08	0.00179201		12	15263133		12	15309136	15308757		-46003	-45624		DCAF7	DDB1 and CUL4 associated factor 7
X332163	MARC0005477	1.58e-08	0.00179201		12	15263133		12	15309136	15308757		-46003	-45624		DCAF7	DDB1 and CUL4 associated factor 7
X332163	DIAS0002084	3.69e-07	0.025199		12	15315430		12	15309136	15308757		6294	6673		DCAF7	DDB1 and CUL4 associated factor 7
X306700	ALGA0094522	5.48e-10	9.66e-05		17	37389070		17	36852454	36852654		536616	536416		DDRGK1	DDRGK domain containing 1
X306700	ASGA0076378	7.46e-09	0.000941666		17	36387032		17	36852454	36852654		-465422	-465622		DDRGK1	DDRGK domain containing 1
X306700	ASGA0076384	7.46e-09	0.000941666		17	36432789		17	36852454	36852654		-419665	-419865		DDRGK1	DDRGK domain containing 1
X306700	H3GA0048628	3.51e-07	0.0241766		17	37623168		17	36852454	36852654		770714	770514		DDRGK1	DDRGK domain containing 1
X307022	ASGA0077055	7.54e-08	0.00670421		17	47280841		17	47454083	47454629		-173242	-173788		DHX35	DEAH (Asp-Glu-Ala-His) box polypeptide 35
X307022	DRGA0016747	1.8e-07	0.0137926		17	47167117		17	47454083	47454629		-286966	-287512		DHX35	DEAH (Asp-Glu-Ala-His) box polypeptide 35
X331887	H3GA0039584	7.28e-07	0.0442631		14	29836825		14	29910724	29911416		-73899	-74591		DHX37	DEAH (Asp-Glu-Ala-His) box polypeptide 37
X301336	ASGA0082882	3.35e-11	8.48e-06		10	32207568		10	31966134	31964900		241434	242668		DAPK1	death-associated protein kinase 1
X321678	ASGA0082882	1.65e-09	0.000253288		10	32207568		10	31964601	31963879		242967	243689		DAPK1	death-associated protein kinase 1
X301336	ALGA0058002	5.06e-08	0.00481936		10	31648344		10	31966134	31964900		-317790	-316556		DAPK1	death-associated protein kinase 1
X301336	ASGA0047254	7.48e-08	0.00666314		10	31626520		10	31966134	31964900		-339614	-338380		DAPK1	death-associated protein kinase 1
X301336	ALGA0058010	1.07e-07	0.00892424		10	31688938		10	31966134	31964900		-277196	-275962		DAPK1	death-associated protein kinase 1
X322469	ASGA0004184	3.44e-12	1.11e-06		1	118954335		1	118994093	118993525		-39758	-39190		DAPK2	death-associated protein kinase 2
X304759	H3GA0043199	1.31e-11	3.68e-06		14	147675477		14	148035540	148035318		-360063	-359841		DOCK1	dedicator of cytokinesis 1
X304759	ALGA0083066	1.81e-11	4.93e-06		14	147788275		14	148035540	148035318		-247265	-247043		DOCK1	dedicator of cytokinesis 1
X304759	ALGA0083017	2.64e-11	6.89e-06		14	147701408		14	148035540	148035318		-334132	-333910		DOCK1	dedicator of cytokinesis 1
X304759	ASGA0067844	1.23e-10	2.65e-05		14	147818992		14	148035540	148035318		-216548	-216326		DOCK1	dedicator of cytokinesis 1
X318661	H3GA0032360	4.89e-08	0.00468375		11	74978970		11	75075054	75074374		-96084	-95404		DOCK9	dedicator of cytokinesis 9
X288538	H3GA0003484	1.15e-12	4.19e-07		1	213014666		1	212702677	212703774		311989	310892		DET1	de-etiolated homolog 1 (Arabidopsis)
X297930	MARC0014540	6.08e-08	0.00559622		7	43442829		7	43767060	43766823		-324231	-323994		LOC100153487	deoxyribonucleoside 5'-monophosphate N-glycosidase-like
X297930	ASGA0033098	1.4e-07	0.0111973		7	43400560		7	43767060	43766823		-366500	-366263		LOC100153487	deoxyribonucleoside 5'-monophosphate N-glycosidase-like
X297930	H3GA0021228	1.4e-07	0.0111973		7	43613216		7	43767060	43766823		-153844	-153607		LOC100153487	deoxyribonucleoside 5'-monophosphate N-glycosidase-like
X296325	ALGA0119163	8.12e-07	0.0485315		6	40937247		6	40230490	40231059		706757	706188		DMKN	dermokine
X293954	ALGA0024478	6.62e-11	1.54e-05		4	35633751		4	35615743	35616168		18008	17583		DPYS	dihydropyrimidinase
X293954	H3GA0012483	6.62e-11	1.54e-05		4	35675562		4	35615743	35616168		59819	59394		DPYS	dihydropyrimidinase
X293954	ASGA0019214	1.85e-10	3.77e-05		4	35388725		4	35615743	35616168		-227018	-227443		DPYS	dihydropyrimidinase
X293954	ASGA0019218	1.85e-10	3.77e-05		4	35407672		4	35615743	35616168		-208071	-208496		DPYS	dihydropyrimidinase
X293954	INRA0013549	1.85e-10	3.77e-05		4	35303851		4	35615743	35616168		-311892	-312317		DPYS	dihydropyrimidinase
X293954	H3GA0012475	9.04e-10	0.00014925		4	35236996		4	35615743	35616168		-378747	-379172		DPYS	dihydropyrimidinase
X293954	ALGA0024468	3.7e-09	0.000517301		4	35508183		4	35615743	35616168		-107560	-107985		DPYS	dihydropyrimidinase
X293954	ALGA0024466	4.78e-09	0.000643229		4	35426130		4	35615743	35616168		-189613	-190038		DPYS	dihydropyrimidinase
X293954	MARC0011595	8.75e-09	0.00108128		4	35583583		4	35615743	35616168		-32160	-32585		DPYS	dihydropyrimidinase
X293954	ASGA0019230	3.4e-08	0.00345139		4	35530467		4	35615743	35616168		-85276	-85701		DPYS	dihydropyrimidinase
X293954	ASGA0019268	3.48e-07	0.0239745		4	36595519		4	35615743	35616168		979776	979351		DPYS	dihydropyrimidinase
X319854	ALGA0075175	5.54e-11	1.32e-05		14	11711730		14	11709540	11710291		2190	1439		DPYSL2	dihydropyrimidinase-like 2
X319854	H3GA0038865	1.72e-10	3.53e-05		14	11610007		14	11709540	11710291		-99533	-100284		DPYSL2	dihydropyrimidinase-like 2
X319854	H3GA0038870	1.78e-10	3.64e-05		14	11622467		14	11709540	11710291		-87073	-87824		DPYSL2	dihydropyrimidinase-like 2
X319854	H3GA0038873	2.09e-10	4.17e-05		14	11665739		14	11709540	11710291		-43801	-44552		DPYSL2	dihydropyrimidinase-like 2
X319854	ASGA0061212	1.56e-07	0.012244		14	11492536		14	11709540	11710291		-217004	-217755		DPYSL2	dihydropyrimidinase-like 2
X319854	INRA0042505	2.24e-07	0.0165654		14	11420615		14	11709540	11710291		-288925	-289676		DPYSL2	dihydropyrimidinase-like 2
X319854	ALGA0075125	2.24e-07	0.0165654		14	11396187		14	11709540	11710291		-313353	-314104		DPYSL2	dihydropyrimidinase-like 2
X319854	ASGA0061207	5.08e-07	0.0329325		14	11345116		14	11709540	11710291		-364424	-365175		DPYSL2	dihydropyrimidinase-like 2
X319854	DRGA0013545	6.75e-07	0.0415943		14	11463494		14	11709540	11710291		-246046	-246797		DPYSL2	dihydropyrimidinase-like 2
X319854	ALGA0075124	6.75e-07	0.0415943		14	11371587		14	11709540	11710291		-337953	-338704		DPYSL2	dihydropyrimidinase-like 2
X312530	ASGA0023629	4.63e-10	8.36e-05		4	143324874		4	143206469	143209100		118405	115774		DDAH1	dimethylarginine dimethylaminohydrolase 1
X312530	H3GA0014976	1.39e-08	0.00160887		4	142523205		4	143206469	143209100		-683264	-685895		DDAH1	dimethylarginine dimethylaminohydrolase 1
X312530	ALGA0029695	6.31e-08	0.00576555		4	142384587		4	143206469	143209100		-821882	-824513		DDAH1	dimethylarginine dimethylaminohydrolase 1
X312530	SIRI0000494	1.59e-07	0.0124386		4	143265138		4	143206469	143209100		58669	56038		DDAH1	dimethylarginine dimethylaminohydrolase 1
X294865	ASGA0023629	1.81e-07	0.0138421		4	143324874		4	143206146	143206492		118728	118382		DDAH1	dimethylarginine dimethylaminohydrolase 1
X294865	H3GA0014976	6.14e-07	0.0384188		4	142523205		4	143206146	143206492		-682941	-683287		DDAH1	dimethylarginine dimethylaminohydrolase 1
X324465	M1GA0010112	1.82e-08	0.00202561		7	40441888		7	40414068	40413503		27820	28385		DAAM2	dishevelled associated activator of morphogenesis 2
X324465	ALGA0040717	4.77e-08	0.00457882		7	41004531		7	40414068	40413503		590463	591028		DAAM2	dishevelled associated activator of morphogenesis 2
X324465	H3GA0021114	1.34e-07	0.010765		7	40927407		7	40414068	40413503		513339	513904		DAAM2	dishevelled associated activator of morphogenesis 2
X324465	ASGA0032963	1.45e-07	0.0114894		7	40847468		7	40414068	40413503		433400	433965		DAAM2	dishevelled associated activator of morphogenesis 2
X324465	ALGA0040721	6.73e-07	0.041519		7	40889035		7	40414068	40413503		474967	475532		DAAM2	dishevelled associated activator of morphogenesis 2
X311448	DIAS0000371	3.18e-07	0.0221833		14	81222592		14	81220549	81218690		2043	3902		DNAJB12	DnaJ (Hsp40) homolog, subfamily B, member 12
X312460	DIAS0002519	3.85e-16	3.14e-10		2	20211847		2	20062297	20061566		149550	150281		DNAJC1	DnaJ (Hsp40) homolog, subfamily C, member 1
X295126	MARC0045745	1.55e-07	0.012118		5	15546400		5	15729951	15730792		-183551	-184392		DNAJC22	DnaJ (Hsp40) homolog, subfamily C, member 22
X295126	DIAS0001069	3.87e-07	0.0262134		5	15454352		5	15729951	15730792		-275599	-276440		DNAJC22	DnaJ (Hsp40) homolog, subfamily C, member 22
X301035	H3GA0055083	8.47e-11	1.91e-05		9	150157651		9	150135247	150135481		22404	22170		DDC	dopa decarboxylase (aromatic L-amino acid decarboxylase)
X301710	MARC0060595	2.51e-07	0.0182329		11	69281758		11	69709209	69708908		-427451	-427150		DCT	dopachrome tautomerase (dopachrome delta-isomerase, tyrosine-related protein 2)
X301710	MARC0041786	3.91e-07	0.0264236		11	69644086		11	69709209	69708908		-65123	-64822		DCT	dopachrome tautomerase (dopachrome delta-isomerase, tyrosine-related protein 2)
X301710	SIRI0001279	3.91e-07	0.0264236		11	69697414		11	69709209	69708908		-11795	-11494		DCT	dopachrome tautomerase (dopachrome delta-isomerase, tyrosine-related protein 2)
X301710	ASGA0051243	7.85e-07	0.0471111		11	69450907		11	69709209	69708908		-258302	-258001		DCT	dopachrome tautomerase (dopachrome delta-isomerase, tyrosine-related protein 2)
X309418	ALGA0106257	1.36e-07	0.0108922		6	37878246		6	37902114	37902879		-23868	-24633		DPY19L3	dpy-19-like 3 (C. elegans)
X309418	ALGA0118620	1.36e-07	0.0108922		6	37864878		6	37902114	37902879		-37236	-38001		DPY19L3	dpy-19-like 3 (C. elegans)
X309418	ASGA0094054	1.36e-07	0.0108922		6	37865637		6	37902114	37902879		-36477	-37242		DPY19L3	dpy-19-like 3 (C. elegans)
X309418	ALGA0119353	1.55e-07	0.0121489		6	37983742		6	37902114	37902879		81628	80863		DPY19L3	dpy-19-like 3 (C. elegans)
X309418	ASGA0101871	1.55e-07	0.0121489		6	37779571		6	37902114	37902879		-122543	-123308		DPY19L3	dpy-19-like 3 (C. elegans)
X309418	ALGA0112932	2.62e-07	0.0189044		6	37917319		6	37902114	37902879		15205	14440		DPY19L3	dpy-19-like 3 (C. elegans)
X309418	ALGA0117717	2.62e-07	0.0189044		6	37716718		6	37902114	37902879		-185396	-186161		DPY19L3	dpy-19-like 3 (C. elegans)
X309418	MARC0037155	4.47e-07	0.0296497		6	37916163		6	37902114	37902879		14049	13284		DPY19L3	dpy-19-like 3 (C. elegans)
X301224	ALGA0119795	7.15e-08	0.00640925		10	35527226		10	36327849	36328158		-800623	-800932		DCTN3	dynactin 3 (p22)
X301224	H3GA0029854	1.21e-07	0.00987284		10	35677320		10	36327849	36328158		-650529	-650838		DCTN3	dynactin 3 (p22)
X301224	ASGA0099723	1.86e-07	0.0141831		10	36301246		10	36327849	36328158		-26603	-26912		DCTN3	dynactin 3 (p22)
X297649	ASGA0031245	1.26e-08	0.00148313		7	12276313		7	12191837	12191457		84476	84856		DTNBP1	dystrobrevin binding protein 1
X297635	ALGA0038650	6.15e-08	0.00565034		7	12306184		7	12191837	12191535		114347	114649		DTNBP1	dystrobrevin binding protein 1
X297635	ASGA0031245	6.27e-08	0.00573915		7	12276313		7	12191837	12191535		84476	84778		DTNBP1	dystrobrevin binding protein 1
X297649	ALGA0038650	2.47e-07	0.0179823		7	12306184		7	12191837	12191457		114347	114727		DTNBP1	dystrobrevin binding protein 1
X297635	MARC0025042	3.54e-07	0.0243235		7	12829776		7	12191837	12191535		637939	638241		DTNBP1	dystrobrevin binding protein 1
X297635	MARC0017974	6.04e-07	0.0379067		7	12092523		7	12191837	12191535		-99314	-99012		DTNBP1	dystrobrevin binding protein 1
X293644	MARC0003746	2.22e-09	0.00032859		3	120077370		3	120264195	120264408		-186825	-187038		DTNB	dystrobrevin, beta
X298719	DRGA0008161	1.12e-09	0.000179717		7	116838146		7	117122535	117122276		-284389	-284130		EML5	echinoderm microtubule associated protein like 5
X313769	H3GA0022960	3.03e-08	0.00313435		7	117207276		7	117011874	117011019		195402	196257		EML5	echinoderm microtubule associated protein like 5
X298719	ASGA0036064	3.13e-08	0.00322271		7	116747860		7	117122535	117122276		-374675	-374416		EML5	echinoderm microtubule associated protein like 5
X313769	ASGA0036092	1.96e-07	0.0148057		7	117272199		7	117011874	117011019		260325	261180		EML5	echinoderm microtubule associated protein like 5
X298719	ASGA0036089	2.78e-07	0.0198685		7	117195566		7	117122535	117122276		73031	73290		EML5	echinoderm microtubule associated protein like 5
X298719	ALGA0044663	4.1e-07	0.0275316		7	116810336		7	117122535	117122276		-312199	-311940		EML5	echinoderm microtubule associated protein like 5
X303950	DRGA0013483	8.27e-11	1.87e-05		14	8472448		14	8434195	8433819		38253	38629		ENTPD4	ectonucleoside triphosphate diphosphohydrolase 4
X290667	ALGA0002394	1.05e-23	4.64e-17		1	35569792		1	35386966	35386787		182826	183005		ENPP3	ectonucleotide pyrophosphatase/phosphodiesterase 3
X290667	ASGA0002137	3.51e-20	6.37e-14		1	35590847		1	35386966	35386787		203881	204060		ENPP3	ectonucleotide pyrophosphatase/phosphodiesterase 3
X290667	H3GA0001406	4e-17	3.97e-11		1	36355140		1	35386966	35386787		968174	968353		ENPP3	ectonucleotide pyrophosphatase/phosphodiesterase 3
X290667	ALGA0002423	3.5e-16	2.88e-10		1	35816392		1	35386966	35386787		429426	429605		ENPP3	ectonucleotide pyrophosphatase/phosphodiesterase 3
X290667	ASGA0002183	2.75e-14	1.45e-08		1	36301067		1	35386966	35386787		914101	914280		ENPP3	ectonucleotide pyrophosphatase/phosphodiesterase 3
X290667	H3GA0001397	4.64e-13	1.86e-07		1	36156801		1	35386966	35386787		769835	770014		ENPP3	ectonucleotide pyrophosphatase/phosphodiesterase 3
X290667	ALGA0002395	5.75e-13	2.25e-07		1	35420201		1	35386966	35386787		33235	33414		ENPP3	ectonucleotide pyrophosphatase/phosphodiesterase 3
X290667	MARC0098037	7.24e-12	2.18e-06		1	35734593		1	35386966	35386787		347627	347806		ENPP3	ectonucleotide pyrophosphatase/phosphodiesterase 3
X290667	ASGA0097094	2.39e-11	6.35e-06		1	36145839		1	35386966	35386787		758873	759052		ENPP3	ectonucleotide pyrophosphatase/phosphodiesterase 3
X290667	ASGA0002142	3.41e-10	6.4e-05		1	35640935		1	35386966	35386787		253969	254148		ENPP3	ectonucleotide pyrophosphatase/phosphodiesterase 3
X290667	INRA0001633	2.5e-08	0.00265718		1	35387799		1	35386966	35386787		833	1012		ENPP3	ectonucleotide pyrophosphatase/phosphodiesterase 3
X297906	H3GA0021339	1.99e-24	1e-17		7	47119440		7	47170752	47171581		-51312	-52141		LOC100157006	ectonucleotide pyrophosphatase/phosphodiesterase family member 4-like
X297906	ASGA0033307	5.92e-17	5.73e-11		7	47934829		7	47170752	47171581		764077	763248		LOC100157006	ectonucleotide pyrophosphatase/phosphodiesterase family member 4-like
X297906	ASGA0033285	1.02e-16	9.31e-11		7	47813410		7	47170752	47171581		642658	641829		LOC100157006	ectonucleotide pyrophosphatase/phosphodiesterase family member 4-like
X297906	ASGA0033314	1.02e-16	9.31e-11		7	48120121		7	47170752	47171581		949369	948540		LOC100157006	ectonucleotide pyrophosphatase/phosphodiesterase family member 4-like
X297906	INRA0025296	1.29e-16	1.16e-10		7	47735793		7	47170752	47171581		565041	564212		LOC100157006	ectonucleotide pyrophosphatase/phosphodiesterase family member 4-like
X297906	H3GA0021302	1.04e-14	6.05e-09		7	46433394		7	47170752	47171581		-737358	-738187		LOC100157006	ectonucleotide pyrophosphatase/phosphodiesterase family member 4-like
X297906	ALGA0040963	1.04e-14	6.05e-09		7	46536868		7	47170752	47171581		-633884	-634713		LOC100157006	ectonucleotide pyrophosphatase/phosphodiesterase family member 4-like
X297906	ALGA0041025	6.97e-08	0.00627403		7	47094332		7	47170752	47171581		-76420	-77249		LOC100157006	ectonucleotide pyrophosphatase/phosphodiesterase family member 4-like
X297906	ASGA0033254	1.82e-07	0.0138891		7	46996404		7	47170752	47171581		-174348	-175177		LOC100157006	ectonucleotide pyrophosphatase/phosphodiesterase family member 4-like
X297906	ASGA0033288	3.21e-07	0.0223437		7	47860357		7	47170752	47171581		689605	688776		LOC100157006	ectonucleotide pyrophosphatase/phosphodiesterase family member 4-like
X316623	H3GA0046303	5.8e-08	0.00539347		16	24940106		16	24902435	24903096		37671	37010		EGFLAM	EGF-like, fibronectin type III and laminin G domains
X316623	ALGA0116885	2e-07	0.0150251		16	25044903		16	24902435	24903096		142468	141807		EGFLAM	EGF-like, fibronectin type III and laminin G domains
X316623	ASGA0072710	2.82e-07	0.0201102		16	25593220		16	24902435	24903096		690785	690124		EGFLAM	EGF-like, fibronectin type III and laminin G domains
X316623	DRGA0015975	2.82e-07	0.0201102		16	25531209		16	24902435	24903096		628774	628113		EGFLAM	EGF-like, fibronectin type III and laminin G domains
X316623	MARC0050220	5.36e-07	0.0343507		16	25164268		16	24902435	24903096		261833	261172		EGFLAM	EGF-like, fibronectin type III and laminin G domains
X302052	MARC0007643	4.6e-07	0.0303961		12	18786983		12	18759168	18759721		27815	27262		EFTUD2	elongation factor Tu GTP binding domain containing 2
X302052	ALGA0106234	4.8e-07	0.0314386		12	18709977		12	18759168	18759721		-49191	-49744		EFTUD2	elongation factor Tu GTP binding domain containing 2
X302052	ALGA0065470	4.8e-07	0.0314386		12	18740754		12	18759168	18759721		-18414	-18967		EFTUD2	elongation factor Tu GTP binding domain containing 2
X308907	ALGA0112053	1.27e-07	0.0103082		16	31716578		16	31763054	31763476		-46476	-46898		EMB	embigin
X308907	ALGA0112424	1.27e-07	0.0103082		16	30976457		16	31763054	31763476		-786597	-787019		EMB	embigin
X308907	ASGA0072858	1.27e-07	0.0103082		16	31412543		16	31763054	31763476		-350511	-350933		EMB	embigin
X308907	ASGA0072860	1.27e-07	0.0103082		16	31425059		16	31763054	31763476		-337995	-338417		EMB	embigin
X308907	ASGA0084351	1.27e-07	0.0103082		16	30956011		16	31763054	31763476		-807043	-807465		EMB	embigin
X308907	MARC0045601	1.27e-07	0.0103082		16	31263203		16	31763054	31763476		-499851	-500273		EMB	embigin
X308907	MARC0105959	1.27e-07	0.0103082		16	31731092		16	31763054	31763476		-31962	-32384		EMB	embigin
X308907	MARC0112978	1.27e-07	0.0103082		16	30967633		16	31763054	31763476		-795421	-795843		EMB	embigin
X308728	ALGA0124539	1.02e-12	3.78e-07		5	66065316		5	66182723	66182467		-117407	-117151		EMG1	EMG1 nucleolar protein homolog (S. cerevisiae)
X313589	ALGA0124539	3.66e-11	9.19e-06		5	66065316		5	66182723	66182467		-117407	-117151		EMG1	EMG1 nucleolar protein homolog (S. cerevisiae)
X313589	ALGA0032317	6.57e-11	1.53e-05		5	65226733		5	66182723	66182467		-955990	-955734		EMG1	EMG1 nucleolar protein homolog (S. cerevisiae)
X308728	ALGA0032317	2.16e-10	4.28e-05		5	65226733		5	66182723	66182467		-955990	-955734		EMG1	EMG1 nucleolar protein homolog (S. cerevisiae)
X308728	MARC0078145	4.95e-10	8.85e-05		5	66454607		5	66182723	66182467		271884	272140		EMG1	EMG1 nucleolar protein homolog (S. cerevisiae)
X313589	MARC0078145	1.19e-09	0.000189619		5	66454607		5	66182723	66182467		271884	272140		EMG1	EMG1 nucleolar protein homolog (S. cerevisiae)
X313589	ASGA0025833	1.48e-09	0.000230564		5	66355133		5	66182723	66182467		172410	172666		EMG1	EMG1 nucleolar protein homolog (S. cerevisiae)
X313589	MARC0100616	6.34e-08	0.00578955		5	65209371		5	66182723	66182467		-973352	-973096		EMG1	EMG1 nucleolar protein homolog (S. cerevisiae)
X308728	ALGA0101441	4.19e-07	0.028013		5	66015525		5	66182723	66182467		-167198	-166942		EMG1	EMG1 nucleolar protein homolog (S. cerevisiae)
X308728	ASGA0025833	5.87e-07	0.0370156		5	66355133		5	66182723	66182467		172410	172666		EMG1	EMG1 nucleolar protein homolog (S. cerevisiae)
X301641	ASGA0050097	6.49e-11	1.52e-05		11	18734530		11	18329665	18330214		404865	404316		LOC100516290	emopamil-binding protein-like
X301641	INRA0035564	5.98e-10	0.000104209		11	18868868		11	18329665	18330214		539203	538654		LOC100516290	emopamil-binding protein-like
X301641	ASGA0096940	8.7e-10	0.000144622		11	19306043		11	18329665	18330214		976378	975829		LOC100516290	emopamil-binding protein-like
X301641	ALGA0061180	3.47e-08	0.00351965		11	18711784		11	18329665	18330214		382119	381570		LOC100516290	emopamil-binding protein-like
X301641	H3GA0031494	4.16e-08	0.00409082		11	18764524		11	18329665	18330214		434859	434310		LOC100516290	emopamil-binding protein-like
X301119	ALGA0057340	3.32e-08	0.00338257		10	16855449		10	16231864	16231559		623585	623890		ENAH	enabled homolog (Drosophila)
X301119	MARC0040002	6.19e-08	0.00568077		10	16677072		10	16231864	16231559		445208	445513		ENAH	enabled homolog (Drosophila)
X301119	H3GA0029376	6.49e-08	0.0059032		10	17082514		10	16231864	16231559		850650	850955		ENAH	enabled homolog (Drosophila)
X301119	MARC0037829	6.49e-08	0.0059032		10	16967625		10	16231864	16231559		735761	736066		ENAH	enabled homolog (Drosophila)
X301119	MARC0048684	6.49e-08	0.0059032		10	16942280		10	16231864	16231559		710416	710721		ENAH	enabled homolog (Drosophila)
X301119	ALGA0057373	6.49e-08	0.0059032		10	17018794		10	16231864	16231559		786930	787235		ENAH	enabled homolog (Drosophila)
X301119	ALGA0118982	8.29e-08	0.00726547		10	15659632		10	16231864	16231559		-572232	-571927		ENAH	enabled homolog (Drosophila)
X301119	H3GA0056199	8.29e-08	0.00726547		10	15686329		10	16231864	16231559		-545535	-545230		ENAH	enabled homolog (Drosophila)
X301119	ALGA0103302	9.05e-08	0.00780847		10	16173744		10	16231864	16231559		-58120	-57815		ENAH	enabled homolog (Drosophila)
X301119	ALGA0118632	1.44e-07	0.0114273		10	16603480		10	16231864	16231559		371616	371921		ENAH	enabled homolog (Drosophila)
X301119	ALGA0119392	1.44e-07	0.0114273		10	16597161		10	16231864	16231559		365297	365602		ENAH	enabled homolog (Drosophila)
X301119	ASGA0046696	1.44e-07	0.0114273		10	15974236		10	16231864	16231559		-257628	-257323		ENAH	enabled homolog (Drosophila)
X301119	ASGA0092473	1.44e-07	0.0114273		10	16592389		10	16231864	16231559		360525	360830		ENAH	enabled homolog (Drosophila)
X301119	ASGA0095916	1.44e-07	0.0114273		10	15819132		10	16231864	16231559		-412732	-412427		ENAH	enabled homolog (Drosophila)
X301119	H3GA0029351	1.44e-07	0.0114273		10	15992149		10	16231864	16231559		-239715	-239410		ENAH	enabled homolog (Drosophila)
X301119	MARC0028567	1.44e-07	0.0114273		10	16723801		10	16231864	16231559		491937	492242		ENAH	enabled homolog (Drosophila)
X301119	ASGA0046705	1.7e-07	0.0131484		10	15903969		10	16231864	16231559		-327895	-327590		ENAH	enabled homolog (Drosophila)
X301119	ALGA0120573	2.74e-07	0.0196007		10	16675099		10	16231864	16231559		443235	443540		ENAH	enabled homolog (Drosophila)
X301119	ASGA0082325	3.81e-07	0.0258696		10	16146266		10	16231864	16231559		-85598	-85293		ENAH	enabled homolog (Drosophila)
X301119	ALGA0057334	5.23e-07	0.0336817		10	16834168		10	16231864	16231559		602304	602609		ENAH	enabled homolog (Drosophila)
X313844	H3GA0026870	1.3e-14	7.44e-09		9	30522283		9	30951340	30951524		-429057	-429241		ENDOD1	endonuclease domain containing 1
X313844	M1GA0012871	6.46e-13	2.49e-07		9	30772077		9	30951340	30951524		-179263	-179447		ENDOD1	endonuclease domain containing 1
X313844	ALGA0052196	1.35e-12	4.86e-07		9	30703515		9	30951340	30951524		-247825	-248009		ENDOD1	endonuclease domain containing 1
X313844	ALGA0052184	9.06e-12	2.65e-06		9	30648688		9	30951340	30951524		-302652	-302836		ENDOD1	endonuclease domain containing 1
X313844	MARC0083961	1.07e-09	0.000172645		9	30447236		9	30951340	30951524		-504104	-504288		ENDOD1	endonuclease domain containing 1
X313844	H3GA0026887	2.14e-09	0.000318437		9	30634139		9	30951340	30951524		-317201	-317385		ENDOD1	endonuclease domain containing 1
X313844	ASGA0104324	1.11e-08	0.00133623		9	31188355		9	30951340	30951524		237015	236831		ENDOD1	endonuclease domain containing 1
X290770	ALGA0002618	5.24e-08	0.00495513		1	39497951		1	39591759	39592534		-93808	-94583		ECHDC1	enoyl CoA hydratase domain containing 1
X290770	ASGA0002301	4.16e-07	0.0278666		1	39114174		1	39591759	39592534		-477585	-478360		ECHDC1	enoyl CoA hydratase domain containing 1
X301439	ALGA0118434	5.27e-07	0.0338754		10	65816108		10	65807171	65807484		8937	8624		ECHDC3	enoyl CoA hydratase domain containing 3
X304850	M1GA0020152	1.45e-08	0.00166771		14	153180977		14	153777926	153778123		-596949	-597146		ECHS1	enoyl CoA hydratase, short chain, 1, mitochondrial
X304850	INRA0048614	5.12e-08	0.0048622		14	152927262		14	153777926	153778123		-850664	-850861		ECHS1	enoyl CoA hydratase, short chain, 1, mitochondrial
X304850	MARC0033858	5.12e-08	0.0048622		14	153153998		14	153777926	153778123		-623928	-624125		ECHS1	enoyl CoA hydratase, short chain, 1, mitochondrial
X304850	M1GA0020167	5.61e-08	0.00524449		14	153745177		14	153777926	153778123		-32749	-32946		ECHS1	enoyl CoA hydratase, short chain, 1, mitochondrial
X304850	UMB10000045	5.61e-08	0.00524449		14	153479067		14	153777926	153778123		-298859	-299056		ECHS1	enoyl CoA hydratase, short chain, 1, mitochondrial
X304850	ASGA0068286	4.72e-07	0.0310013		14	152918637		14	153777926	153778123		-859289	-859486		ECHS1	enoyl CoA hydratase, short chain, 1, mitochondrial
X304850	M1GA0020121	4.76e-07	0.0312331		14	152887883		14	153777926	153778123		-890043	-890240		ECHS1	enoyl CoA hydratase, short chain, 1, mitochondrial
X304850	ALGA0083385	4.76e-07	0.0312331		14	152978092		14	153777926	153778123		-799834	-800031		ECHS1	enoyl CoA hydratase, short chain, 1, mitochondrial
X304850	ASGA0068302	5.17e-07	0.0333807		14	153194876		14	153777926	153778123		-583050	-583247		ECHS1	enoyl CoA hydratase, short chain, 1, mitochondrial
X304850	ASGA0068308	5.17e-07	0.0333807		14	153274578		14	153777926	153778123		-503348	-503545		ECHS1	enoyl CoA hydratase, short chain, 1, mitochondrial
X304850	H3GA0043620	5.17e-07	0.0333807		14	153244381		14	153777926	153778123		-533545	-533742		ECHS1	enoyl CoA hydratase, short chain, 1, mitochondrial
X304850	H3GA0043632	5.17e-07	0.0333807		14	153764519		14	153777926	153778123		-13407	-13604		ECHS1	enoyl CoA hydratase, short chain, 1, mitochondrial
X304850	H3GA0043634	5.17e-07	0.0333807		14	153786761		14	153777926	153778123		8835	8638		ECHS1	enoyl CoA hydratase, short chain, 1, mitochondrial
X304850	INRA0048622	5.17e-07	0.0333807		14	153114220		14	153777926	153778123		-663706	-663903		ECHS1	enoyl CoA hydratase, short chain, 1, mitochondrial
X304850	M1GA0020149	5.17e-07	0.0333807		14	153135935		14	153777926	153778123		-641991	-642188		ECHS1	enoyl CoA hydratase, short chain, 1, mitochondrial
X331647	H3GA0030476	6.39e-07	0.0397375		10	63403234		10	63533056	63531595		-129822	-128361		LOC100140422	envelope glycoprotein-like
X331647	ALGA0059548	8.4e-07	0.0499088		10	63377069		10	63533056	63531595		-155987	-154526		LOC100140422	envelope glycoprotein-like
X323189	ALGA0001580	2.94e-08	0.00305315		1	22056966		1	22135258	22135825		-78292	-78859		EPM2A	epilepsy, progressive myoclonus type 2A, Lafora disease (laforin)
X303989	ASGA0061346	2.71e-12	9.02e-07		14	12399361		14	12473123	12473597		-73762	-74236		EPHX2	epoxide hydrolase 2, cytoplasmic
X304020	ALGA0075436	1.47e-07	0.0116128		14	13324630		14	12473123	12473597		851507	851033		EPHX2	epoxide hydrolase 2, cytoplasmic
X304020	ASGA0061480	2.95e-07	0.0208492		14	13356571		14	12473123	12473597		883448	882974		EPHX2	epoxide hydrolase 2, cytoplasmic
X304020	ASGA0061346	5.18e-07	0.0334471		14	12399361		14	12473123	12473597		-73762	-74236		EPHX2	epoxide hydrolase 2, cytoplasmic
X303937	ALGA0074679	7.09e-08	0.00636768		14	6893498		14	6786979	6787705		106519	105793		EPB49	erythrocyte membrane protein band 4.9 (dematin)
X301675	ALGA0061286	3.1e-12	1.02e-06		11	21082412		11	21011440	21011718		70972	70694		ESD	esterase D
X301675	ALGA0061227	2.27e-11	6.06e-06		11	20214374		11	21011440	21011718		-797066	-797344		ESD	esterase D
X301675	MARC0063374	7.37e-11	1.7e-05		11	20062267		11	21011440	21011718		-949173	-949451		ESD	esterase D
X301675	ALGA0061214	7.37e-11	1.7e-05		11	20049479		11	21011440	21011718		-961961	-962239		ESD	esterase D
X301675	SIRI0001207	8.6e-10	0.000143267		11	21264860		11	21011440	21011718		253420	253142		ESD	esterase D
X301612	ALGA0061286	1.03e-09	0.000167737		11	21082412		11	21011440	21011669		70972	70743		ESD	esterase D
X301612	ALGA0061227	6.15e-09	0.000798481		11	20214374		11	21011440	21011669		-797066	-797295		ESD	esterase D
X301675	ALGA0061244	7.22e-08	0.00646186		11	20495264		11	21011440	21011718		-516176	-516454		ESD	esterase D
X301612	MARC0063374	9.5e-08	0.00813227		11	20062267		11	21011440	21011669		-949173	-949402		ESD	esterase D
X301612	ALGA0061214	9.5e-08	0.00813227		11	20049479		11	21011440	21011669		-961961	-962190		ESD	esterase D
X301612	SIRI0001207	2.54e-07	0.018409		11	21264860		11	21011440	21011669		253420	253191		ESD	esterase D
X309164	ALGA0112705	2.79e-10	5.37e-05		3	118454750		3	118691324	118691115		-236574	-236365		EIF2B4	eukaryotic translation initiation factor 2B, subunit 4 delta, 67kDa
X309164	MARC0072394	2.79e-10	5.37e-05		3	118456072		3	118691324	118691115		-235252	-235043		EIF2B4	eukaryotic translation initiation factor 2B, subunit 4 delta, 67kDa
X309164	ALGA0104583	1.01e-09	0.000164121		3	118634047		3	118691324	118691115		-57277	-57068		EIF2B4	eukaryotic translation initiation factor 2B, subunit 4 delta, 67kDa
X309164	DBWU0000918	3.03e-08	0.00313329		3	118300203		3	118691324	118691115		-391121	-390912		EIF2B4	eukaryotic translation initiation factor 2B, subunit 4 delta, 67kDa
X309164	ASGA0016042	6.58e-08	0.00597028		3	118779014		3	118691324	118691115		87690	87899		EIF2B4	eukaryotic translation initiation factor 2B, subunit 4 delta, 67kDa
X309164	MARC0041218	3.65e-07	0.0249475		3	118746225		3	118691324	118691115		54901	55110		EIF2B4	eukaryotic translation initiation factor 2B, subunit 4 delta, 67kDa
X319130	ALGA0070206	1.17e-18	1.5e-12		13	58652792		13	58776199	58775501		-123407	-122709		EIF4E3	eukaryotic translation initiation factor 4E family member 3
X319130	ASGA0057619	2.46e-17	2.52e-11		13	58542282		13	58776199	58775501		-233917	-233219		EIF4E3	eukaryotic translation initiation factor 4E family member 3
X319130	ASGA0057621	2.46e-17	2.52e-11		13	58558615		13	58776199	58775501		-217584	-216886		EIF4E3	eukaryotic translation initiation factor 4E family member 3
X319130	ASGA0091807	3.04e-17	3.06e-11		13	58237822		13	58776199	58775501		-538377	-537679		EIF4E3	eukaryotic translation initiation factor 4E family member 3
X319130	ALGA0106058	4.72e-17	4.63e-11		13	58259276		13	58776199	58775501		-516923	-516225		EIF4E3	eukaryotic translation initiation factor 4E family member 3
X319130	ASGA0100375	4.72e-17	4.63e-11		13	58259092		13	58776199	58775501		-517107	-516409		EIF4E3	eukaryotic translation initiation factor 4E family member 3
X319130	ASGA0089386	1.17e-16	1.06e-10		13	58382960		13	58776199	58775501		-393239	-392541		EIF4E3	eukaryotic translation initiation factor 4E family member 3
X319130	H3GA0036481	1.7e-16	1.49e-10		13	58105869		13	58776199	58775501		-670330	-669632		EIF4E3	eukaryotic translation initiation factor 4E family member 3
X319130	ASGA0057632	1.57e-14	8.81e-09		13	58712778		13	58776199	58775501		-63421	-62723		EIF4E3	eukaryotic translation initiation factor 4E family member 3
X319130	H3GA0036502	1.57e-14	8.81e-09		13	58758618		13	58776199	58775501		-17581	-16883		EIF4E3	eukaryotic translation initiation factor 4E family member 3
X319130	MARC0036149	1.57e-14	8.81e-09		13	58794358		13	58776199	58775501		18159	18857		EIF4E3	eukaryotic translation initiation factor 4E family member 3
X319130	INRA0040229	2.8e-14	1.47e-08		13	58595593		13	58776199	58775501		-180606	-179908		EIF4E3	eukaryotic translation initiation factor 4E family member 3
X303454	ALGA0070206	3.44e-13	1.42e-07		13	58652792		13	58776496	58776200		-123704	-123408		EIF4E3	eukaryotic translation initiation factor 4E family member 3
X303454	ASGA0057632	4.15e-12	1.32e-06		13	58712778		13	58776496	58776200		-63718	-63422		EIF4E3	eukaryotic translation initiation factor 4E family member 3
X303454	H3GA0036502	4.15e-12	1.32e-06		13	58758618		13	58776496	58776200		-17878	-17582		EIF4E3	eukaryotic translation initiation factor 4E family member 3
X303454	MARC0036149	4.15e-12	1.32e-06		13	58794358		13	58776496	58776200		17862	18158		EIF4E3	eukaryotic translation initiation factor 4E family member 3
X303454	ASGA0057619	4.23e-12	1.35e-06		13	58542282		13	58776496	58776200		-234214	-233918		EIF4E3	eukaryotic translation initiation factor 4E family member 3
X303454	ASGA0057621	4.23e-12	1.35e-06		13	58558615		13	58776496	58776200		-217881	-217585		EIF4E3	eukaryotic translation initiation factor 4E family member 3
X303454	ASGA0091807	4.74e-12	1.49e-06		13	58237822		13	58776496	58776200		-538674	-538378		EIF4E3	eukaryotic translation initiation factor 4E family member 3
X303454	H3GA0036481	4.78e-12	1.5e-06		13	58105869		13	58776496	58776200		-670627	-670331		EIF4E3	eukaryotic translation initiation factor 4E family member 3
X303454	ALGA0106058	4.99e-12	1.56e-06		13	58259276		13	58776496	58776200		-517220	-516924		EIF4E3	eukaryotic translation initiation factor 4E family member 3
X303454	ASGA0100375	4.99e-12	1.56e-06		13	58259092		13	58776496	58776200		-517404	-517108		EIF4E3	eukaryotic translation initiation factor 4E family member 3
X303454	INRA0040229	7.23e-12	2.17e-06		13	58595593		13	58776496	58776200		-180903	-180607		EIF4E3	eukaryotic translation initiation factor 4E family member 3
X303454	ASGA0089386	1.43e-11	3.98e-06		13	58382960		13	58776496	58776200		-393536	-393240		EIF4E3	eukaryotic translation initiation factor 4E family member 3
X319130	ALGA0070249	1.39e-10	2.93e-05		13	58977959		13	58776199	58775501		201760	202458		EIF4E3	eukaryotic translation initiation factor 4E family member 3
X303454	ALGA0070249	2.08e-10	4.16e-05		13	58977959		13	58776496	58776200		201463	201759		EIF4E3	eukaryotic translation initiation factor 4E family member 3
X303454	H3GA0036541	2.15e-10	4.25e-05		13	59590863		13	58776496	58776200		814367	814663		EIF4E3	eukaryotic translation initiation factor 4E family member 3
X319130	H3GA0036541	3.07e-10	5.86e-05		13	59590863		13	58776199	58775501		814664	815362		EIF4E3	eukaryotic translation initiation factor 4E family member 3
X319130	ALGA0114145	4.72e-10	8.5e-05		13	59015422		13	58776199	58775501		239223	239921		EIF4E3	eukaryotic translation initiation factor 4E family member 3
X319130	ALGA0070276	4.72e-10	8.5e-05		13	59614285		13	58776199	58775501		838086	838784		EIF4E3	eukaryotic translation initiation factor 4E family member 3
X303454	ALGA0114145	5.1e-10	9.1e-05		13	59015422		13	58776496	58776200		238926	239222		EIF4E3	eukaryotic translation initiation factor 4E family member 3
X303454	H3GA0036536	2.02e-09	0.000302902		13	59658064		13	58776496	58776200		881568	881864		EIF4E3	eukaryotic translation initiation factor 4E family member 3
X303454	ALGA0120055	2.36e-09	0.000347286		13	59086640		13	58776496	58776200		310144	310440		EIF4E3	eukaryotic translation initiation factor 4E family member 3
X319130	ALGA0120055	2.37e-09	0.000348847		13	59086640		13	58776199	58775501		310441	311139		EIF4E3	eukaryotic translation initiation factor 4E family member 3
X319130	H3GA0036536	2.7e-09	0.000391767		13	59658064		13	58776199	58775501		881865	882563		EIF4E3	eukaryotic translation initiation factor 4E family member 3
X319130	ALGA0070243	4.78e-09	0.000643229		13	58951621		13	58776199	58775501		175422	176120		EIF4E3	eukaryotic translation initiation factor 4E family member 3
X303454	ALGA0070276	5.82e-09	0.000763706		13	59614285		13	58776496	58776200		837789	838085		EIF4E3	eukaryotic translation initiation factor 4E family member 3
X319130	MARC0036431	7.7e-09	0.000967293		13	58914547		13	58776199	58775501		138348	139046		EIF4E3	eukaryotic translation initiation factor 4E family member 3
X303454	ALGA0070243	2.17e-08	0.00236032		13	58951621		13	58776496	58776200		175125	175421		EIF4E3	eukaryotic translation initiation factor 4E family member 3
X303454	MARC0036431	4.15e-08	0.00408622		13	58914547		13	58776496	58776200		138051	138347		EIF4E3	eukaryotic translation initiation factor 4E family member 3
X309508	ALGA0047920	6.87e-12	2.09e-06		8	57960254		8	58344950	58343864		-384696	-383610		EXOC1	exocyst complex component 1
X309508	INRA0029832	9.4e-12	2.73e-06		8	58466955		8	58344950	58343864		122005	123091		EXOC1	exocyst complex component 1
X309508	MARC0052300	9.4e-12	2.73e-06		8	58144111		8	58344950	58343864		-200839	-199753		EXOC1	exocyst complex component 1
[truncated: 4,879 more rows]
