# Supplementary material for: Genetically regulated hepatic transcripts and pathways orchestrate haematological, biochemical and body composition traits
Source: Sci Rep. 2016 Dec 21;6:39614. doi: 10.1038/srep39614 (PMC5175187; doi:10.1038/srep39614)
Supplement: Supplementary Table 4 [file srep39614-s4.xls]

## Sheet: Tabelle1
Genetically regulated hepatic transcripts and pathways orchestrate haematological, biochemical and body composition traits
Siriluck Ponsuksili1, Nares Trakooljul2, Frieder Hadlich1, Fiete Haack1, Eduard Murani2 and Klaus Wimmers2*
1 Research Unit ‘Functional Genome Analysis’, Leibniz Institute for Farm Animal Biology (FBN), Wilhelm-Stahl-Allee 2, D-18196 Dummerstorf, Germany
2 Research Unit ‘Genomics’, Leibniz Institute for Farm Animal Biology (FBN), Wilhelm-Stahl-Allee 2, D-18196 Dummerstorf, Germany
Corresponding author:
Klaus Wimmers
Leibniz Institute for Farm Animal Biology
Wilhelm-Stahl-Allee 2
18196 Dummerstorf, Germany
Phone: +49 38208 68700
Fax: +49 38208 68702
Email: wimmers@fbn-dummertorf.de
Supplementary table 4.
Genetic regulation of liver transcripts (cis eQTL) which were also correlated with haematological traits
ID_gene	ID_SNP	p-value	FDR	*Distance		Haematological class	Haematological traits	correlation coefficient	p_value	FDR			SSC_10_2	start_position	end_position	Gene_Symbol	Description of genes
X294865	H3GA0014976	6.14e-07	0.0384188	-682941		erythrocytes	HCT	0.217927	0.00025095	0.00964342			4	143206146	143206492	DDAH1	dimethylarginine dimethylaminohydrolase 1
X309878	H3GA0055493	6.08e-10	0.000105587	176727		erythrocytes	HCT	-0.257583	1.3674e-05	0.00133266			13	205628271	205628392	SOD1	superoxide dismutase 1, soluble
X303937	ALGA0074679	7.09e-08	0.00636768	106519		erythrocytes	HCT	0.23065	0.0001041	0.00532201			14	6786979	6787705	EPB49	erythrocyte membrane protein band 4.9 (dematin)
X323835	ALGA0084851	3.31e-12	1.07e-06	-267720		erythrocytes	HCT	0.229848	0.0001102	0.00552196			15	38018491	38019293	ARHGEF10	Rho guanine nucleotide exchange factor (GEF) 10
X323835	H3GA0052429	1.68e-09	0.000256729	23415		erythrocytes	HCT	0.229848	0.0001102	0.00552196			15	38018491	38019293	ARHGEF10	Rho guanine nucleotide exchange factor (GEF) 10
X323835	ASGA0099655	5.14e-09	0.000685353	-183189		erythrocytes	HCT	0.229848	0.0001102	0.00552196			15	38018491	38019293	ARHGEF10	Rho guanine nucleotide exchange factor (GEF) 10
X323835	ASGA0069300	3.1e-07	0.0217231	-483875		erythrocytes	HCT	0.229848	0.0001102	0.00552196			15	38018491	38019293	ARHGEF10	Rho guanine nucleotide exchange factor (GEF) 10
X313504	MARC0036731	3.8e-07	0.0258421	-593917		erythrocytes	HCT	0.233725	8.353e-05	0.004593			15	87075641	87075766	CYBRD1	cytochrome b reductase 1
X310662	ASGA0090623	5.6e-07	0.0355845	78846		erythrocytes	HCT	-0.237846	6.19e-05	0.00376982			X	12895078	12894760	LOC100514999	PREDICTED: Sus scrofa similar to MGC160032 protein (LOC100157214), mRNA
X290543	H3GA0001174	2.88e-08	0.00300125	-408106		erythrocytes	HGB	0.227554	0.00015345	0.00694343			1	29612835	29612157	PERP	PERP, TP53 apoptosis effector
X293676	ALGA0119782	1.59e-09	0.000245631	392852		erythrocytes	HGB	-0.220613	0.00024544	0.00951373			3	62821064	62820778	TMSB10	thymosin beta 10
X294865	ASGA0023629	1.81e-07	0.0138421	118728		erythrocytes	HGB	0.239141	6.78189e-05	0.00400479			4	143206146	143206492	DDAH1	dimethylarginine dimethylaminohydrolase 1
X331453	ASGA0100146	1.09e-07	0.00904861	-57385		erythrocytes	HGB	0.223291	0.00020512	0.00842611			6	8576706	8577132	MAF	v-maf musculoaponeurotic fibrosarcoma oncogene homolog (avian)
X299687	MARC0052366	2.24e-24	1.1e-17	17629		erythrocytes	HGB	0.308063	2.17268e-07	6.88526e-05			8	115972159	115972737	UGT8	UDP glycosyltransferase 8
X334311	MARC0052366	1.76e-27	1.54e-20	16806		erythrocytes	HGB	0.292933	8.77845e-07	0.0001841			8	115972982	115974066	UGT8	UDP glycosyltransferase 8
X301092	MARC0014251	7.34e-07	0.0445882	-333087		erythrocytes	HGB	0.274985	4.15774e-06	0.00057113			10	15382452	15382599	CNIH3	cornichon homolog 3 (Drosophila)
X318823	ASGA0097706	7.88e-14	3.76e-08	41536		erythrocytes	HGB	0.298329	5.38378e-07	0.00013078			11	87074256	87073918	PARP4	poly (ADP-ribose) polymerase family, member 4
X301969	SIRI0000812	6.26e-17	6.02e-11	84898		erythrocytes	HGB	0.245828	4.15486e-05	0.00287948			12	12220018	12219743	ARSG	arylsulfatase G
X302710	ASGA0082658	1.09e-09	0.000176153	-136165		erythrocytes	HGB	-0.235038	9.0987e-05	0.00485483			12	49267848	49268059	GLOD4	glyoxalase domain containing 4
X303937	ALGA0074679	7.09e-08	0.00636768	106519		erythrocytes	HGB	0.222135	0.00022169	0.00889119			14	6786979	6787705	EPB49	erythrocyte membrane protein band 4.9 (dematin)
X326029	MARC0044482	3.3e-07	0.0229233	32990		erythrocytes	HGB	-0.290067	1.13349e-06	0.00022217			17	10870249	10869525	LOC100519341	indoleamine 2,3-dioxygenase 2-like
X310662	ASGA0090623	5.6e-07	0.0355845	78846		erythrocytes	HGB	-0.220591	0.00024581	0.00952035			X	12895078	12894760	LOC100514999	PREDICTED: Sus scrofa similar to MGC160032 protein (LOC100157214), mRNA
X288520	ALGA0004442	2.12e-24	1.05e-17	-236523		erythrocytes	MCH	0.257008	1.775e-05	0.00158788			1	87084719	87083864	TRAF3IP2	TRAF3 interacting protein 2
X316393	ALGA0014165	1.75e-24	8.86e-18	61652		erythrocytes	MCH	0.22999	0.00012969	0.00618275			2	87562908	87562369	LOC100520232	Ssc_hash_S31130453 1569346 MARC 3PIG Sus scrofa cDNA 5prime, mRNA sequence /clone_end=5prime /gb=DY434291 /gi=87235594 /ug=Ssc.22390 /len=538
X319432	ALGA0023872	5.28e-08	0.00499269	867426		erythrocytes	MCH	0.25591	1.933e-05	0.00168584			4	20005067	20004448		Ssc_hash_S17516219 BX670788 Sus Scrofa library (scac) Sus scrofa cDNA clone scac0033.o.06 3prim, mRNA sequence /clone=scac0033.o.06 /clone_end=3prime /gb=BX670788 /gi=90243525 /ug=Ssc.42425 /len=634
X296325	ALGA0119163	8.12e-07	0.0485315	706757		erythrocytes	MCH	0.255	2.07389e-05	0.00176761			6	40230490	40231059	DMKN	dermokine
X296662	DIAS0000101	8.83e-21	1.86e-14	8208		erythrocytes	MCH	0.221762	0.00022731	0.00902914			6	44977367	44978111	CYP2B6	cytochrome P450, family 2, subfamily B, polypeptide 6
X289987	ALGA0103016	4.65e-07	0.0306346	-997753		erythrocytes	MCH	-0.236136	8.415e-05	0.00461522			9	4735737	4736536	CH242-369B20.1	OTTSUSG00000000920
X300599	H3GA0027653	2.01e-14	1.11e-08	180730		erythrocytes	MCH	0.271806	5.41584e-06	0.00069508			9	67368275	67368502	THYN1	thymocyte nuclear protein 1
X327623	ASGA0047602	7.83e-08	0.00692097	791162		erythrocytes	MCH	0.244862	4.46333e-05	0.00302131			10	38238389	38238220	ACO1	aconitase 1, soluble
X312383	MARC0004566	6.93e-09	0.000885359	98758		erythrocytes	MCH	0.233029	0.00010487	0.0053446			13	37298730	37297687	ABHD14B	abhydrolase domain containing 14B
X307089	ASGA0105404	7.83e-09	0.000981875	-99958		erythrocytes	MCH	0.245684	4.19962e-05	0.00290109			18	4999087	4999611	ACTR3B	ARP3 actin-related protein 3 homolog B (yeast)
X290476	ASGA0095734	1.54e-10	3.21e-05	-382734		erythrocytes	MCHC	0.219884	0.00025764	0.00980793			1	10901201	10900659	LOC100156691	general transcription factor IIH subunit 5-like
X290543	DRGA0000334	8.07e-10	0.000135526	-393995		erythrocytes	MCHC	0.245297	4.322e-05	0.002959			1	29612835	29612157	PERP	PERP, TP53 apoptosis effector
X294374	H3GA0013165	2.19e-07	0.0162956	866803		erythrocytes	MCHC	0.25877	1.54668e-05	0.00144429			4	84339696	84340104	ATP6V1H	ATPase, H+ transporting, lysosomal 50/57kDa, V1 subunit H
X294353	DIAS0004652	1.16e-12	4.24e-07	-361		erythrocytes	MCHC	0.220886	0.00024101	0.00940346			4	104610689	104611247	RAB13	RAB13, member RAS oncogene family
X331453	ASGA0100146	1.09e-07	0.00904861	-57385		erythrocytes	MCHC	0.240305	6.234e-05	0.00379195			6	8576706	8577132	MAF	v-maf musculoaponeurotic fibrosarcoma oncogene homolog (avian)
X310052	MARC0018856	3.42e-08	0.00347433	51069		erythrocytes	MCHC	0.246524	3.945e-05	0.00277464			6	65145882	65144361	MASP2	mannan-binding lectin serine peptidase 2
X297801	MARC0006637	1.38e-13	6.25e-08	-11186		erythrocytes	MCHC	-0.222043	0.00022307	0.00891287			7	24643497	24643219	SLA-3	Leucocyte antigen 3/1 (SLA-3/1)MHC class I antigen ; [Source:UniProtKB/TrEMBL;Acc:Q9TSW4]
X298718	ALGA0041772	6.1e-08	0.0056155	-200917		erythrocytes	MCHC	0.263571	1.0576e-05	0.00110766			7	54596111	54596338	FAH	fumarylacetoacetate hydrolase (fumarylacetoacetase)
X299194	M1GA0011609	2.36e-10	4.63e-05	-348		erythrocytes	MCHC	-0.236914	7.95964e-05	0.00445043			8	1761360	1761095	HGFAC	HGF activator
X299828	ALGA0049836	5.74e-07	0.0363304	-100328		erythrocytes	MCHC	0.223281	0.00020525	0.00842621			8	139942256	139943042	PIGY	phosphatidylinositol glycan anchor biosynthesis, class Y
X299980	ALGA0103016	1.06e-14	6.13e-09	-169848		erythrocytes	MCHC	0.2454	4.289e-05	0.00294519			9	3907832	3907101	FXC1	fracture callus 1 homolog (rat)
X299980	H3GA0056576	1.14e-11	3.24e-06	32105		erythrocytes	MCHC	0.2454	4.289e-05	0.00294519			9	3907832	3907101	FXC1	fracture callus 1 homolog (rat)
X299980	MARC0002885	3.92e-07	0.0265098	-65563		erythrocytes	MCHC	0.2454	4.289e-05	0.00294519			9	3907832	3907101	FXC1	fracture callus 1 homolog (rat)
X299980	ALGA0050626	7.98e-07	0.0477981	623255		erythrocytes	MCHC	0.2454	4.289e-05	0.00294519			9	3907832	3907101	FXC1	fracture callus 1 homolog (rat)
X317668	ASGA0104324	2.4e-08	0.00256966	459323		erythrocytes	MCHC	0.227701	0.00015191	0.00689358			9	30729032	30729661	AMOTL1	angiomotin like 1
X301092	MARC0014251	7.34e-07	0.0445882	-333087		erythrocytes	MCHC	0.268729	6.97235e-06	0.00083598			10	15382452	15382599	CNIH3	cornichon homolog 3 (Drosophila)
X314134	H3GA0056616	3.11e-09	0.000442578	327295		erythrocytes	MCHC	0.244238	4.67422e-05	0.00311866			11	3794248	3795132	WASF3	WAS protein family, member 3
X318823	ASGA0082465	5.07e-12	1.58e-06	52198		erythrocytes	MCHC	0.246823	3.858e-05	0.00273201			11	87074256	87073918	PARP4	poly (ADP-ribose) polymerase family, member 4
X319130	ALGA0070206	1.17e-18	1.5e-12	-123407		erythrocytes	MCHC	0.246301	4.01124e-05	0.00280531			13	58776199	58775501	EIF4E3	eukaryotic translation initiation factor 4E family member 3
X303382	ASGA0057975	3.71e-14	1.9e-08	-84426		erythrocytes	MCHC	0.252667	2.48114e-05	0.00200182			13	73191821	73192256	ARPC4-TTLL3	ARPC4-TTLL3 readthrough
X310882	ALGA0093217	1.78e-12	6.23e-07	153		erythrocytes	MCHC	-0.260086	1.3947e-05	0.00135046			17	10830522	10829652	IDO2	indoleamine 2,3-dioxygenase 2
X326029	MARC0044482	3.3e-07	0.0229233	32990		erythrocytes	MCHC	-0.256422	1.85763e-05	0.00163987			17	10870249	10869525	LOC100519341	indoleamine 2,3-dioxygenase 2-like
X307089	ASGA0105404	7.83e-09	0.000981875	-99958		erythrocytes	MCHC	0.303309	3.39834e-07	9.43169e-05			18	4999087	4999611	ACTR3B	ARP3 actin-related protein 3 homolog B (yeast)
X307086	ASGA0105404	2.49e-12	8.33e-07	-99958		erythrocytes	MCHC	0.230442	0.00012567	0.00604213			18	4999087	4999611	ACTR3B	ARP3 actin-related protein 3 homolog B (yeast)
X307304	ALGA0097847	4.18e-10	7.63e-05	-265555		erythrocytes	MCHC	0.258349	1.5986e-05	0.00147708			18	35200927	35201103	LOC100519283	hypothetical protein LOC100519283
X307346	H3GA0056390	1.33e-07	0.0107231	48261		erythrocytes	MCHC	-0.278568	3.0743e-06	0.0004634			18	54854575	54854807	IGFBP3	insulin-like growth factor binding protein 3
X292526	ALGA0009173	2.65e-14	1.41e-08	38935		erythrocytes	MCV	0.281311	1.8806e-06	0.00032273			1	282027187	282026924	TXN	thioredoxin
X321651	H3GA0009700	3.56e-25	2.03e-18	815655		erythrocytes	MCV	0.238407	5.94e-05	0.00366392			3	60841228	60841713	RMND5A	required for meiotic nuclear division 5 homolog A (S. cerevisiae)
X293951	MARC0082507	7.69e-07	0.0463519	33611		erythrocytes	MCV	-0.258853	1.23546e-05	0.00123798			4	39669814	39669369	SPAG1	sperm associated antigen 1
X294730	MARC0073404	5.77e-10	0.000101047	-267569		erythrocytes	MCV	-0.239239	5.58682e-05	0.00352201			4	117612592	117613463	SLC16A1	solute carrier family 16, member 1 (monocarboxylic acid transporter 1)
X294711	ASGA0022554	1.08e-10	2.37e-05	203160		erythrocytes	MCV	0.282856	1.64189e-06	0.00029409			4	129893647	129893846	FRRS1	ferric-chelate reductase 1
X295917	MARC0049338	3.64e-07	0.0249158	650963		erythrocytes	MCV	0.246644	3.20666e-05	0.00240405			5	108390841	108391872	NAV3	neuron navigator 3
X296325	ALGA0119163	8.12e-07	0.0485315	706757		erythrocytes	MCV	0.274645	3.34676e-06	0.00049196			6	40230490	40231059	DMKN	dermokine
X297279	ASGA0104109	2.23e-07	0.0165509	483357		erythrocytes	MCV	0.229143	0.00011583	0.0056994			6	152001832	152002023	LOC100526057	cytochrome P450 4A24-like
X297119	ASGA0084295	7.31e-14	3.53e-08	130125		erythrocytes	MCV	-0.241517	4.71851e-05	0.00313911			6	156282206	156281995	CCDC30	coiled-coil domain containing 30
X297119	ASGA0084771	7.31e-14	3.53e-08	122597		erythrocytes	MCV	-0.241517	4.71851e-05	0.00313911			6	156282206	156281995	CCDC30	coiled-coil domain containing 30
X297119	MARC0073504	1.14e-13	5.27e-08	88031		erythrocytes	MCV	-0.241517	4.71851e-05	0.00313911			6	156282206	156281995	CCDC30	coiled-coil domain containing 30
X297119	MARC0100762	3.63e-11	9.12e-06	2923		erythrocytes	MCV	-0.241517	4.71851e-05	0.00313911			6	156282206	156281995	CCDC30	coiled-coil domain containing 30
X297119	ASGA0098932	5.93e-11	1.4e-05	-71074		erythrocytes	MCV	-0.241517	4.71851e-05	0.00313911			6	156282206	156281995	CCDC30	coiled-coil domain containing 30
X297119	DIAS0003656	7.52e-11	1.72e-05	-298515		erythrocytes	MCV	-0.241517	4.71851e-05	0.00313911			6	156282206	156281995	CCDC30	coiled-coil domain containing 30
X297119	ASGA0089364	1.26e-10	2.71e-05	-296871		erythrocytes	MCV	-0.241517	4.71851e-05	0.00313911			6	156282206	156281995	CCDC30	coiled-coil domain containing 30
X297119	ASGA0102579	3.74e-10	6.93e-05	114816		erythrocytes	MCV	-0.241517	4.71851e-05	0.00313911			6	156282206	156281995	CCDC30	coiled-coil domain containing 30
X297119	MARC0011531	4.84e-10	8.71e-05	-684067		erythrocytes	MCV	-0.241517	4.71851e-05	0.00313911			6	156282206	156281995	CCDC30	coiled-coil domain containing 30
X297119	MARC0041927	7.67e-10	0.000129516	-46		erythrocytes	MCV	-0.241517	4.71851e-05	0.00313911			6	156282206	156281995	CCDC30	coiled-coil domain containing 30
X297119	ALGA0106402	1.03e-09	0.000168091	-46		erythrocytes	MCV	-0.241517	4.71851e-05	0.00313911			6	156282206	156281995	CCDC30	coiled-coil domain containing 30
X297119	MARC0043200	1.03e-09	0.000168091	-13007		erythrocytes	MCV	-0.241517	4.71851e-05	0.00313911			6	156282206	156281995	CCDC30	coiled-coil domain containing 30
X297119	ASGA0030351	1.77e-09	0.000269413	-819093		erythrocytes	MCV	-0.241517	4.71851e-05	0.00313911			6	156282206	156281995	CCDC30	coiled-coil domain containing 30
X297119	CASI0008589	3.2e-09	0.000455141	844421		erythrocytes	MCV	-0.241517	4.71851e-05	0.00313911			6	156282206	156281995	CCDC30	coiled-coil domain containing 30
X297119	MARC0065489	6.01e-09	0.000783242	-84635		erythrocytes	MCV	-0.241517	4.71851e-05	0.00313911			6	156282206	156281995	CCDC30	coiled-coil domain containing 30
X297119	MARC0109147	6.11e-09	0.000794355	-102737		erythrocytes	MCV	-0.241517	4.71851e-05	0.00313911			6	156282206	156281995	CCDC30	coiled-coil domain containing 30
X297119	ASGA0030357	7.25e-09	0.000920848	-840853		erythrocytes	MCV	-0.241517	4.71851e-05	0.00313911			6	156282206	156281995	CCDC30	coiled-coil domain containing 30
X297119	MARC0017341	1.16e-08	0.00138761	-300152		erythrocytes	MCV	-0.241517	4.71851e-05	0.00313911			6	156282206	156281995	CCDC30	coiled-coil domain containing 30
X297119	ALGA0121238	7.16e-08	0.00641789	777609		erythrocytes	MCV	-0.241517	4.71851e-05	0.00313911			6	156282206	156281995	CCDC30	coiled-coil domain containing 30
X297119	M1GA0026819	3.25e-07	0.0226019	289866		erythrocytes	MCV	-0.241517	4.71851e-05	0.00313911			6	156282206	156281995	CCDC30	coiled-coil domain containing 30
X297472	ASGA0099747	1.9e-07	0.0143834	939638		erythrocytes	MCV	0.219653	0.00022336	0.00891978			6	156380996	156380820	ZMYND12	zinc finger, MYND-type containing 12
X297632	DRGA0007304	3.62e-25	2.06e-18	76549		erythrocytes	MCV	0.248079	2.87387e-05	0.00222025			7	20501781	20502248	ALDH5A1	aldehyde dehydrogenase 5 family, member A1
X297930	MARC0014540	6.08e-08	0.00559622	-324231		erythrocytes	MCV	0.229225	0.00011517	0.0056765			7	43767060	43766823	LOC100153487	deoxyribonucleoside 5'-monophosphate N-glycosidase-like
X321046	ALGA0105617	2.57e-15	1.7e-09	7737		erythrocytes	MCV	0.306919	1.78103e-07	5.94821e-05			7	95396484	95396223	RAB15	RAB15, member RAS onocogene family
X319266	ASGA0035166	2.77e-17	2.82e-11	78754		erythrocytes	MCV	0.242583	4.35735e-05	0.00297295			7	95397522	95396907	RAB15	RAB15, member RAS onocogene family
X298550	ASGA0035166	6.87e-17	6.55e-11	77639		erythrocytes	MCV	0.288943	9.54107e-07	0.00019534			7	95398637	95398477	RAB15	RAB15, member RAS onocogene family
X323174	ASGA0039683	8.9e-08	0.00769286	-382957		erythrocytes	MCV	0.233885	8.25714e-05	0.00456469			8	122212284	122211668		Ssc_hash_S40141496 rhlv07b_p7.y1 hlv Sus scrofa cDNA 5prime, mRNA sequence /clone_end=5prime /gb=EW236403 /gi=182486874 /ug=Ssc.68137 /len=623
X299884	DIAS0000667	1.04e-24	5.53e-18	156944		erythrocytes	MCV	0.272708	3.94564e-06	0.0005506			9	777529	777044	RPL27A	ribosomal protein L27a
X299884	DIAS0002511	1.04e-24	5.53e-18	-7684		erythrocytes	MCV	0.272708	3.94564e-06	0.0005506			9	777529	777044	RPL27A	ribosomal protein L27a
X299884	H3GA0056351	2.4e-23	9.81e-17	-53852		erythrocytes	MCV	0.272708	3.94564e-06	0.0005506			9	777529	777044	RPL27A	ribosomal protein L27a
X299884	H3GA0025865	3.13e-23	1.22e-16	-510927		erythrocytes	MCV	0.272708	3.94564e-06	0.0005506			9	777529	777044	RPL27A	ribosomal protein L27a
X299884	MARC0011622	3.13e-23	1.22e-16	-755821		erythrocytes	MCV	0.272708	3.94564e-06	0.0005506			9	777529	777044	RPL27A	ribosomal protein L27a
X299884	ALGA0050350	3.13e-23	1.22e-16	-473111		erythrocytes	MCV	0.272708	3.94564e-06	0.0005506			9	777529	777044	RPL27A	ribosomal protein L27a
X299884	ALGA0050351	4.53e-23	1.71e-16	-484865		erythrocytes	MCV	0.272708	3.94564e-06	0.0005506			9	777529	777044	RPL27A	ribosomal protein L27a
X299884	M1GA0012248	5.03e-23	1.88e-16	-274942		erythrocytes	MCV	0.272708	3.94564e-06	0.0005506			9	777529	777044	RPL27A	ribosomal protein L27a
X299884	MARC0030884	1.2e-22	4.2e-16	-684547		erythrocytes	MCV	0.272708	3.94564e-06	0.0005506			9	777529	777044	RPL27A	ribosomal protein L27a
X299884	H3GA0053898	1.33e-22	4.6e-16	-104196		erythrocytes	MCV	0.272708	3.94564e-06	0.0005506			9	777529	777044	RPL27A	ribosomal protein L27a
X299884	ALGA0110399	4.24e-22	1.25e-15	-750071		erythrocytes	MCV	0.272708	3.94564e-06	0.0005506			9	777529	777044	RPL27A	ribosomal protein L27a
X299884	ASGA0040641	4.24e-22	1.25e-15	-393160		erythrocytes	MCV	0.272708	3.94564e-06	0.0005506			9	777529	777044	RPL27A	ribosomal protein L27a
X299884	ASGA0040646	4.24e-22	1.25e-15	-418632		erythrocytes	MCV	0.272708	3.94564e-06	0.0005506			9	777529	777044	RPL27A	ribosomal protein L27a
X299884	ASGA0040626	4.57e-22	1.33e-15	-299415		erythrocytes	MCV	0.272708	3.94564e-06	0.0005506			9	777529	777044	RPL27A	ribosomal protein L27a
X299884	ASGA0040633	4.57e-22	1.33e-15	-328459		erythrocytes	MCV	0.272708	3.94564e-06	0.0005506			9	777529	777044	RPL27A	ribosomal protein L27a
X299884	M1GA0026290	4.57e-22	1.33e-15	196781		erythrocytes	MCV	0.272708	3.94564e-06	0.0005506			9	777529	777044	RPL27A	ribosomal protein L27a
X299884	MARC0055811	4.57e-22	1.33e-15	-138509		erythrocytes	MCV	0.272708	3.94564e-06	0.0005506			9	777529	777044	RPL27A	ribosomal protein L27a
X299884	H3GA0025868	6e-22	1.72e-15	624935		erythrocytes	MCV	0.272708	3.94564e-06	0.0005506			9	777529	777044	RPL27A	ribosomal protein L27a
X299884	MARC0013008	6e-22	1.72e-15	660607		erythrocytes	MCV	0.272708	3.94564e-06	0.0005506			9	777529	777044	RPL27A	ribosomal protein L27a
X299884	M1GA0012241	1.18e-21	3.09e-15	-245822		erythrocytes	MCV	0.272708	3.94564e-06	0.0005506			9	777529	777044	RPL27A	ribosomal protein L27a
X299884	ALGA0123109	1.72e-21	4.4e-15	566104		erythrocytes	MCV	0.272708	3.94564e-06	0.0005506			9	777529	777044	RPL27A	ribosomal protein L27a
X299884	M1GA0012285	6.41e-21	1.42e-14	722087		erythrocytes	MCV	0.272708	3.94564e-06	0.0005506			9	777529	777044	RPL27A	ribosomal protein L27a
X299884	DIAS0002993	8.75e-21	1.85e-14	-352219		erythrocytes	MCV	0.272708	3.94564e-06	0.0005506			9	777529	777044	RPL27A	ribosomal protein L27a
X299884	ALGA0115828	1.3e-20	2.6e-14	119281		erythrocytes	MCV	0.272708	3.94564e-06	0.0005506			9	777529	777044	RPL27A	ribosomal protein L27a
X299884	ASGA0082095	1.3e-20	2.6e-14	107975		erythrocytes	MCV	0.272708	3.94564e-06	0.0005506			9	777529	777044	RPL27A	ribosomal protein L27a
X299884	ALGA0109741	1.39e-20	2.75e-14	554675		erythrocytes	MCV	0.272708	3.94564e-06	0.0005506			9	777529	777044	RPL27A	ribosomal protein L27a
X299884	ASGA0089032	2.49e-20	4.67e-14	97190		erythrocytes	MCV	0.272708	3.94564e-06	0.0005506			9	777529	777044	RPL27A	ribosomal protein L27a
X299884	ASGA0040664	6.91e-20	1.18e-13	709975		erythrocytes	MCV	0.272708	3.94564e-06	0.0005506			9	777529	777044	RPL27A	ribosomal protein L27a
X299884	H3GA0055546	7.82e-20	1.32e-13	-88894		erythrocytes	MCV	0.272708	3.94564e-06	0.0005506			9	777529	777044	RPL27A	ribosomal protein L27a
X299884	MARC0050537	9.81e-20	1.62e-13	54565		erythrocytes	MCV	0.272708	3.94564e-06	0.0005506			9	777529	777044	RPL27A	ribosomal protein L27a
X299884	H3GA0025885	1.74e-19	2.75e-13	785392		erythrocytes	MCV	0.272708	3.94564e-06	0.0005506			9	777529	777044	RPL27A	ribosomal protein L27a
X299884	ASGA0040663	7.61e-19	1.01e-12	680003		erythrocytes	MCV	0.272708	3.94564e-06	0.0005506			9	777529	777044	RPL27A	ribosomal protein L27a
X299884	ASGA0093511	1.88e-18	2.32e-12	344769		erythrocytes	MCV	0.272708	3.94564e-06	0.0005506			9	777529	777044	RPL27A	ribosomal protein L27a
X299884	ASGA0091563	2.22e-18	2.7e-12	-707309		erythrocytes	MCV	0.272708	3.94564e-06	0.0005506			9	777529	777044	RPL27A	ribosomal protein L27a
X299884	ASGA0040658	3.02e-18	3.62e-12	640361		erythrocytes	MCV	0.272708	3.94564e-06	0.0005506			9	777529	777044	RPL27A	ribosomal protein L27a
X299884	ALGA0050376	6.96e-18	7.79e-12	913997		erythrocytes	MCV	0.272708	3.94564e-06	0.0005506			9	777529	777044	RPL27A	ribosomal protein L27a
X299884	H3GA0025901	1.62e-16	1.42e-10	849087		erythrocytes	MCV	0.272708	3.94564e-06	0.0005506			9	777529	777044	RPL27A	ribosomal protein L27a
X299884	H3GA0025902	1.62e-16	1.42e-10	930402		erythrocytes	MCV	0.272708	3.94564e-06	0.0005506			9	777529	777044	RPL27A	ribosomal protein L27a
X299884	ALGA0050315	6.94e-14	3.37e-08	-225064		erythrocytes	MCV	0.272708	3.94564e-06	0.0005506			9	777529	777044	RPL27A	ribosomal protein L27a
X299884	DIAS0002512	9.19e-14	4.34e-08	-7588		erythrocytes	MCV	0.272708	3.94564e-06	0.0005506			9	777529	777044	RPL27A	ribosomal protein L27a
X299884	DIAS0000666	1.52e-13	6.83e-08	157118		erythrocytes	MCV	0.272708	3.94564e-06	0.0005506			9	777529	777044	RPL27A	ribosomal protein L27a
X299884	ASGA0095647	2.03e-12	7e-07	342506		erythrocytes	MCV	0.272708	3.94564e-06	0.0005506			9	777529	777044	RPL27A	ribosomal protein L27a
X299884	ALGA0120978	1.41e-11	3.92e-06	542730		erythrocytes	MCV	0.272708	3.94564e-06	0.0005506			9	777529	777044	RPL27A	ribosomal protein L27a
X318371	ALGA0052237	6.77e-07	0.0417261	-85496		erythrocytes	MCV	-0.220072	0.00021709	0.00875726			9	32255492	32255166	MTA1	metastasis associated 1
X327623	ALGA0058412	7.83e-08	0.00692097	747911		erythrocytes	MCV	0.236811	6.67721e-05	0.00396557			10	38238389	38238220	ACO1	aconitase 1, soluble
X327623	ALGA0058402	8.37e-08	0.00732325	464286		erythrocytes	MCV	0.236811	6.67721e-05	0.00396557			10	38238389	38238220	ACO1	aconitase 1, soluble
X327623	INRA0033743	8.78e-08	0.00760467	200990		erythrocytes	MCV	0.236811	6.67721e-05	0.00396557			10	38238389	38238220	ACO1	aconitase 1, soluble
X327623	MARC0003765	1.18e-07	0.00974442	-18240		erythrocytes	MCV	0.236811	6.67721e-05	0.00396557			10	38238389	38238220	ACO1	aconitase 1, soluble
X327623	ALGA0102748	1.24e-07	0.0101201	-182711		erythrocytes	MCV	0.236811	6.67721e-05	0.00396557			10	38238389	38238220	ACO1	aconitase 1, soluble
X327623	ASGA0047572	4.65e-07	0.0306135	-228934		erythrocytes	MCV	0.236811	6.67721e-05	0.00396557			10	38238389	38238220	ACO1	aconitase 1, soluble
X327623	ALGA0058396	5.8e-07	0.0366087	417412		erythrocytes	MCV	0.236811	6.67721e-05	0.00396557			10	38238389	38238220	ACO1	aconitase 1, soluble
X327623	ALGA0058399	6.52e-07	0.0404319	377793		erythrocytes	MCV	0.236811	6.67721e-05	0.00396557			10	38238389	38238220	ACO1	aconitase 1, soluble
X301875	MARC0091258	1.14e-08	0.00136732	241743		erythrocytes	MCV	0.221317	0.00019946	0.00825892			12	221919	221294	RAB40B	RAB40B, member RAS oncogene family
X301962	ALGA0064411	2.1e-07	0.015689	-359885		erythrocytes	MCV	0.23346	8.51364e-05	0.004653			12	5598110	5597667	ITGB4	integrin, beta 4
X312708	MARC0082230	2.19e-09	0.000325422	-103873		erythrocytes	MCV	0.248815	2.716e-05	0.00213021			12	6240818	6238863	KCTD2	potassium channel tetramerisation domain containing 2
X301988	ASGA0052617	2.33e-11	6.2e-06	-12567		erythrocytes	MCV	0.30244	2.73479e-07	8.13088e-05			12	6241623	6241258	KCTD2	potassium channel tetramerisation domain containing 2
X288695	MARC0086017	4.45e-08	0.00432068	-473009		erythrocytes	MCV	0.228194	0.00012385	0.00597655			12	54268271	54268692	CXCL16	chemokine (C-X-C motif) ligand 16
X288695	ALGA0122229	1.65e-07	0.0128234	-753217		erythrocytes	MCV	0.228194	0.00012385	0.00597655			12	54268271	54268692	CXCL16	chemokine (C-X-C motif) ligand 16
X288695	ASGA0096457	4.65e-07	0.0306185	-753151		erythrocytes	MCV	0.228194	0.00012385	0.00597655			12	54268271	54268692	CXCL16	chemokine (C-X-C motif) ligand 16
X311945	DRGA0012606	1.03e-08	0.0012482	628458		erythrocytes	MCV	-0.241243	4.816e-05	0.00318336			13	81403496	81404028	LOC100521042	PREDICTED: Sus scrofa similar to LOC509292 protein (LOC100156531), partial mRNA
X303706	H3GA0037274	8.1e-07	0.0484256	-148668		erythrocytes	MCV	0.28417	1.46187e-06	0.0002694			13	141181504	141181102	TMEM44	transmembrane protein 44
X311145	ALGA0075992	2.9e-13	1.21e-07	-25083		erythrocytes	MCV	-0.222399	0.00018523	0.00786557			14	21927415	21928089	LOC100153608	PREDICTED: Sus scrofa similar to MGC138958 protein (LOC100153608), mRNA
X311145	ASGA0061913	4.51e-10	8.16e-05	-713177		erythrocytes	MCV	-0.222399	0.00018523	0.00786557			14	21927415	21928089	LOC100153608	PREDICTED: Sus scrofa similar to MGC138958 protein (LOC100153608), mRNA
X311145	M1GA0018341	2.54e-08	0.00270337	169743		erythrocytes	MCV	-0.222399	0.00018523	0.00786557			14	21927415	21928089	LOC100153608	PREDICTED: Sus scrofa similar to MGC138958 protein (LOC100153608), mRNA
X311145	ALGA0075961	4.6e-07	0.0303532	-735610		erythrocytes	MCV	-0.222399	0.00018523	0.00786557			14	21927415	21928089	LOC100153608	PREDICTED: Sus scrofa similar to MGC138958 protein (LOC100153608), mRNA
X304713	MARC0007467	1.33e-08	0.00155363	182914		erythrocytes	MCV	0.234465	7.91849e-05	0.00443643			14	78975071	78974801	AIFM2	apoptosis-inducing factor, mitochondrion-associated, 2
X311006	ASGA0070665	4.93e-07	0.0321289	-152265		erythrocytes	MCV	0.287331	1.10303e-06	0.0002172			15	134309144	134308700	GLB1L	galactosidase, beta 1-like
X306150	ASGA0106111	1.59e-10	3.29e-05	-84858		erythrocytes	MCV	0.243001	4.223e-05	0.0029118			16	20765992	20765252	AMACR	alpha-methylacyl-CoA racemase
X333616	MARC0018883	6.16e-11	1.45e-05	-201327		erythrocytes	MCV	0.249186	2.63963e-05	0.00209119			X	4253194	4253834
X310662	ASGA0090623	5.6e-07	0.0355845	78846		erythrocytes	MCV	0.28757	1.07964e-06	0.00021332			X	12895078	12894760	LOC100514999	PREDICTED: Sus scrofa similar to MGC160032 protein (LOC100157214), mRNA
X290512	MARC0110433	7.24e-08	0.0064742	218908		erythrocytes	RBC	-0.237861	6.18336e-05	0.00376837			1	9381083	9380719	MRPL18	mitochondrial ribosomal protein L18
X290941	DIAS0002707	1.44e-09	0.000224305	360990		erythrocytes	RBC	0.219502	0.00022565	0.00898229			1	105565300	105565056	LOC100519346	UPF0493 protein KIAA1632-like
X322469	ASGA0004184	3.44e-12	1.11e-06	-39758		erythrocytes	RBC	-0.338379	7.11809e-09	5.68892e-06			1	118994093	118993525	DAPK2	death-associated protein kinase 2
X291051	DRGA0001459	2.7e-07	0.0193552	-730077		erythrocytes	RBC	0.237668	6.27136e-05	0.00380853			1	125538291	125538045	LIPC	lipase, hepatic
X292526	DRGA0002314	2.65e-14	1.41e-08	83997		erythrocytes	RBC	-0.260001	1.12673e-05	0.00116094			1	282027187	282026924	TXN	thioredoxin
X323795	DBNP0000338	2.76e-13	1.16e-07	-583622		erythrocytes	RBC	-0.243494	4.06964e-05	0.00283885			1	303330051	303329917	GET4	golgi to ER traffic protein 4 homolog (S. cerevisiae)
X321889	ASGA0009657	9.37e-10	0.000153972	-666110		erythrocytes	RBC	0.225003	0.00015478	0.00698228			2	27615183	27614892		Ssc_hash_S6039872 364828 MARC 2PIG Sus scrofa cDNA 5prime, mRNA sequence /clone_end=5prime /gb=BI339755 /gi=15033038 /ti=470945505 /ug=Ssc.61108 /len=534
X334332	H3GA0006904	6.5e-08	0.00591291	39613		erythrocytes	RBC	-0.275796	3.03282e-06	0.00045984			2	80446771	80446083	LOC100519184	calnexin-like
X293676	H3GA0009751	1.97e-10	3.97e-05	80619		erythrocytes	RBC	-0.274138	3.49465e-06	0.00050659			3	62821064	62820778	TMSB10	thymosin beta 10
X293553	ASGA0016762	1.87e-07	0.0142375	149045		erythrocytes	RBC	-0.23927	5.574e-05	0.00351798			3	134582175	134581676	PDIA6	protein disulfide isomerase family A, member 6
X293951	MARC0082507	7.69e-07	0.0463519	33611		erythrocytes	RBC	0.284455	1.42553e-06	0.00026449			4	39669814	39669369	SPAG1	sperm associated antigen 1
X294225	DIAS0004524	8.08e-09	0.00100958	234398		erythrocytes	RBC	0.257111	1.41977e-05	0.00136457			4	89158995	89159766	SLC19A2	solute carrier family 19 (thiamine transporter), member 2
X294711	MARC0054945	3.02e-10	5.78e-05	316616		erythrocytes	RBC	-0.242857	4.26881e-05	0.00293658			4	129893647	129893846	FRRS1	ferric-chelate reductase 1
X294991	ASGA0023882	1.53e-08	0.00174774	-560598		erythrocytes	RBC	0.291491	7.57353e-07	0.00016621			5	4347163	4347699	PMM1	phosphomannomutase 1
X295602	ALGA0032219	5.59e-15	3.48e-09	-781766		erythrocytes	RBC	0.280481	2.02217e-06	0.00034034			5	64498326	64498564	LOC100524143	uncharacterized protein C12orf59 homolog
X295559	ASGA0025778	2.13e-14	1.16e-08	-1788		erythrocytes	RBC	0.292795	6.7231e-07	0.00015144			5	64608454	64608794	LOC100524496	uncharacterized protein C12orf59 homolog
X317827	ALGA0032219	2.74e-15	1.8e-09	-892401		erythrocytes	RBC	0.288202	1.02e-06	0.00020518			5	64608961	64609603	LOC100524143	Ssc_hash_S40149745 rhlv08b_a19.y1 hlv Sus scrofa cDNA 5prime, mRNA sequence /clone_end=5prime /gb=EW244652 /gi=182467769 /ug=Ssc.32363 /len=650
X295839	M1GA0008123	4.35e-07	0.0289986	-57479		erythrocytes	RBC	0.222598	0.00018272	0.00779818			5	97863905	97863724	POC1B	POC1 centriolar protein homolog B (Chlamydomonas)
X295917	MARC0049338	3.64e-07	0.0249158	650963		erythrocytes	RBC	-0.236219	6.97176e-05	0.00407591			5	108390841	108391872	NAV3	neuron navigator 3
X297279	ASGA0104109	2.23e-07	0.0165509	483357		erythrocytes	RBC	-0.286868	1.14974e-06	0.00022464			6	152001832	152002023	LOC100526057	cytochrome P450 4A24-like
X297632	ASGA0031632	2.44e-25	1.42e-18	-1963		erythrocytes	RBC	-0.293778	6.14313e-07	0.00014245			7	20501781	20502248	ALDH5A1	aldehyde dehydrogenase 5 family, member A1
X297665	ALGA0039459	4.05e-10	7.42e-05	877673		erythrocytes	RBC	0.23446	7.92153e-05	0.00443643			7	23099683	23099994	LOC100156129	histone H4-like
X302419	ALGA0039482	3.07e-07	0.0215952	-879971		erythrocytes	RBC	-0.220837	0.0002061	0.00844588			7	25331786	25332563	UBD	ubiquitin D
X297967	DIAS0000369	2.95e-08	0.00305815	-311685		erythrocytes	RBC	-0.230576	0.00010465	0.005338			7	39642120	39641914	C6orf64	chromosome 6 open reading frame 64
X297967	H3GA0020954	2.49e-07	0.0181178	-688060		erythrocytes	RBC	-0.230576	0.00010465	0.005338			7	39642120	39641914	C6orf64	chromosome 6 open reading frame 64
X297906	H3GA0021339	1.99e-24	1e-17	-51312		erythrocytes	RBC	0.233927	8.23224e-05	0.00455492			7	47170752	47171581	LOC100157006	ectonucleotide pyrophosphatase/phosphodiesterase family member 4-like
X321046	ASGA0035166	2.88e-15	1.89e-09	79792		erythrocytes	RBC	-0.282215	1.73724e-06	0.00030672			7	95396484	95396223	RAB15	RAB15, member RAS onocogene family
X319266	ASGA0035176	3.25e-16	2.67e-10	759905		erythrocytes	RBC	-0.233715	8.35886e-05	0.00459542			7	95397522	95396907	RAB15	RAB15, member RAS onocogene family
X298550	MARC0031574	8.54e-16	6.35e-10	-145354		erythrocytes	RBC	-0.277221	2.68332e-06	0.00042059			7	95398637	95398477	RAB15	RAB15, member RAS onocogene family
X299303	H3GA0024533	1.13e-11	3.23e-06	152201		erythrocytes	RBC	0.252774	1.99849e-05	0.00172425			8	24324845	24325249	LOC100520035	protocadherin-7-like
X323174	MARC0069612	1.01e-07	0.00854847	14658		erythrocytes	RBC	-0.223552	0.00017112	0.00747245			8	122212284	122211668		Ssc_hash_S40141496 rhlv07b_p7.y1 hlv Sus scrofa cDNA 5prime, mRNA sequence /clone_end=5prime /gb=EW236403 /gi=182486874 /ug=Ssc.68137 /len=623
X299828	ALGA0105059	2.35e-07	0.0172486	-91432		erythrocytes	RBC	0.259391	1.18332e-05	0.00120144			8	139942256	139943042	PIGY	phosphatidylinositol glycan anchor biosynthesis, class Y
X299884	MARC0041844	1.09e-25	6.87e-19	874		erythrocytes	RBC	-0.283791	1.51178e-06	0.00027604			9	777529	777044	RPL27A	ribosomal protein L27a
X313844	H3GA0026870	1.3e-14	7.44e-09	-429057		erythrocytes	RBC	-0.237221	6.48023e-05	0.00388798			9	30951340	30951524	ENDOD1	endonuclease domain containing 1
X313844	M1GA0012871	6.46e-13	2.49e-07	-179263		erythrocytes	RBC	-0.237221	6.48023e-05	0.00388798			9	30951340	30951524	ENDOD1	endonuclease domain containing 1
X313844	ALGA0052196	1.35e-12	4.86e-07	-247825		erythrocytes	RBC	-0.237221	6.48023e-05	0.00388798			9	30951340	30951524	ENDOD1	endonuclease domain containing 1
X313844	ALGA0052184	9.06e-12	2.65e-06	-302652		erythrocytes	RBC	-0.237221	6.48023e-05	0.00388798			9	30951340	30951524	ENDOD1	endonuclease domain containing 1
X313844	MARC0083961	1.07e-09	0.000172645	-504104		erythrocytes	RBC	-0.237221	6.48023e-05	0.00388798			9	30951340	30951524	ENDOD1	endonuclease domain containing 1
X313844	H3GA0026887	2.14e-09	0.000318437	-317201		erythrocytes	RBC	-0.237221	6.48023e-05	0.00388798			9	30951340	30951524	ENDOD1	endonuclease domain containing 1
X313844	ASGA0104324	1.11e-08	0.00133623	237015		erythrocytes	RBC	-0.237221	6.48023e-05	0.00388798			9	30951340	30951524	ENDOD1	endonuclease domain containing 1
X318371	DRGA0009259	6.95e-08	0.00626364	167260		erythrocytes	RBC	0.229091	0.00011627	0.00571118			9	32255492	32255166	MTA1	metastasis associated 1
X300586	ALGA0117195	1.88e-10	3.81e-05	10484		erythrocytes	RBC	0.249337	2.60914e-05	0.00207572			9	117840856	117840651	COG5	component of oligomeric golgi complex 5
X327623	ASGA0047589	7.77e-08	0.00687258	535027		erythrocytes	RBC	-0.252371	2.06238e-05	0.00175884			10	38238389	38238220	ACO1	aconitase 1, soluble
X318823	MARC0041857	2.6e-13	1.11e-07	67053		erythrocytes	RBC	0.254019	1.81279e-05	0.00161171			11	87074256	87073918	PARP4	poly (ADP-ribose) polymerase family, member 4
X320693	ASGA0093670	6.77e-08	0.00612114	58924		erythrocytes	RBC	0.261746	9.78652e-06	0.00105112			12	375224	375823		Ssc_hash_S14890216 sn63_D03.f sn Sus scrofa cDNA 5prime, mRNA sequence /clone_end=5prime /gb=CB473001 /gi=29279387 /ug=Ssc.50328 /len=624
X301969	SIRI0000812	6.26e-17	6.02e-11	84898		erythrocytes	RBC	0.260107	1.11711e-05	0.00115501			12	12220018	12219743	ARSG	arylsulfatase G
X301963	H3GA0052828	1.11e-11	3.16e-06	-25867		erythrocytes	RBC	0.239702	5.3993e-05	0.00344628			12	12336532	12337350	LOC100521747	Monocarboxylate transporter 7 (MCT 7)(Monocarboxylate transporter 6)(MCT 6)(Solute carrier family 16 member 6) [Source:UniProtKB/Swiss-Prot;Acc:O15403]
X303454	ALGA0070206	3.44e-13	1.42e-07	-123704		erythrocytes	RBC	0.256211	1.525e-05	0.00142844			13	58776496	58776200	EIF4E3	eukaryotic translation initiation factor 4E family member 3
X311945	ALGA0070915	7.03e-09	0.000896184	-65404		erythrocytes	RBC	0.309647	1.36669e-07	4.9457e-05			13	81403496	81404028	LOC100521042	PREDICTED: Sus scrofa similar to LOC509292 protein (LOC100156531), partial mRNA
X303706	H3GA0037274	8.1e-07	0.0484256	-148668		erythrocytes	RBC	-0.295819	5.08885e-07	0.0001254			13	141181504	141181102	TMEM44	transmembrane protein 44
X309878	ASGA0102109	2.4e-15	1.6e-09	727		erythrocytes	RBC	-0.35014	1.93961e-09	2.25589e-06			13	205628271	205628392	SOD1	superoxide dismutase 1, soluble
X308767	ASGA0102109	6.41e-30	8.22e-23	-496		erythrocytes	RBC	-0.280754	1.97461e-06	0.00033422			13	205629494	205629715	SOD1	superoxide dismutase 1, soluble
X308997	ASGA0102109	4.37e-15	2.78e-09	-496		erythrocytes	RBC	-0.254328	1.76938e-05	0.00158538			13	205629494	205629933	SOD1	superoxide dismutase 1, soluble
X313577	ASGA0102109	9.47e-17	8.7e-11	-496		erythrocytes	RBC	-0.231656	9.69e-05	0.00506808			13	205629494	205629684	SOD1	superoxide dismutase 1, soluble
X303693	ASGA0059890	8.4e-07	0.0498906	-25058		erythrocytes	RBC	-0.252772	1.99879e-05	0.00172425			13	207823328	207823495	C6orf161	family with sequence similarity 165, member A [Source:HGNC Symbol;Acc:21400]
X304060	ASGA0061938	7.73e-26	4.93e-19	36148		erythrocytes	RBC	0.354817	1.13925e-09	1.60628e-06			14	21927415	21928089	CBR4	carbonyl reductase 4
X311145	ASGA0061938	7.63e-20	1.29e-13	36148		erythrocytes	RBC	0.268455	5.63962e-06	0.00071703			14	21927415	21928089	LOC100153608	PREDICTED: Sus scrofa similar to MGC138958 protein (LOC100153608), mRNA
X323835	ASGA0084877	7.55e-13	2.86e-07	-14785		erythrocytes	RBC	0.263949	8.17913e-06	0.00093378			15	38018491	38019293	ARHGEF10	Rho guanine nucleotide exchange factor (GEF) 10
X313504	MARC0036731	3.8e-07	0.0258421	-593917		erythrocytes	RBC	0.302086	2.82845e-07	8.34467e-05			15	87075641	87075766	CYBRD1	cytochrome b reductase 1
X314422	MARC0036731	8.54e-12	2.52e-06	-596816		erythrocytes	RBC	0.262985	8.8488e-06	0.00098513			15	87078540	87079399	CYBRD1	cytochrome b reductase 1
X311006	ASGA0070665	4.93e-07	0.0321289	-152265		erythrocytes	RBC	-0.256602	1.47838e-05	0.0014011			15	134309144	134308700	GLB1L	galactosidase, beta 1-like
X326029	MARC0044482	3.3e-07	0.0229233	32990		erythrocytes	RBC	-0.224805	0.00015692	0.00704819			17	10870249	10869525	LOC100519341	indoleamine 2,3-dioxygenase 2-like
X321166	ASGA0079874	6.94e-08	0.0062503	119682		erythrocytes	RBC	-0.228079	0.00012486	0.00601524			18	47155880	47155028	C4H7orf41	Ssc_hash_S18554740 BX923391 Sus Scrofa library (scan) Sus scrofa cDNA clone scan0011.p.01 5prim, mRNA sequence /clone=scan0011.p.01 /clone_end=5prime /gb=BX923391 /gi=90243926 /ug=Ssc.55725 /len=857
X310662	ASGA0090623	5.6e-07	0.0355845	78846		erythrocytes	RBC	-0.380765	5.0613e-11	1.75915e-07			X	12895078	12894760	LOC100514999	PREDICTED: Sus scrofa similar to MGC160032 protein (LOC100157214), mRNA
X298907	H3GA0022062	1.88e-16	1.63e-10	-76522		erythrocytes	RDW	-0.244492	3.8996e-05	0.0027543			7	79712492	79712706	STXBP6	syntaxin binding protein 6 (amisyn)
X298907	ALGA0042594	3.67e-14	1.89e-08	-57118		erythrocytes	RDW	-0.244492	3.8996e-05	0.0027543			7	79712492	79712706	STXBP6	syntaxin binding protein 6 (amisyn)
X298907	ALGA0042589	2.3e-09	0.000339673	-162124		erythrocytes	RDW	-0.244492	3.8996e-05	0.0027543			7	79712492	79712706	STXBP6	syntaxin binding protein 6 (amisyn)
X298907	INRA0026494	6.37e-09	0.00082265	-135046		erythrocytes	RDW	-0.244492	3.8996e-05	0.0027543			7	79712492	79712706	STXBP6	syntaxin binding protein 6 (amisyn)
X309242	ASGA0100150	5.47e-08	0.0051335	5716		leukocytes	LYM	-0.248216	3.04056e-05	0.0023173			1	11254030	11253584	SNX9	sorting nexin 9
X291026	ASGA0099145	2.41e-07	0.0176387	-221695		leukocytes	LYM	0.276227	3.17495e-06	0.00047416			1	85731571	85731237	C6orf186	chromosome 6 open reading frame 186
X288525	ASGA0003672	1.12e-11	3.19e-06	526691		leukocytes	LYM	-0.238974	6.06223e-05	0.00370941			1	91861459	91861741	NT5DC1	5'-nucleotidase domain containing 1
X288525	ASGA0003630	4.56e-07	0.0301174	-899416		leukocytes	LYM	-0.238974	6.06223e-05	0.00370941			1	91861459	91861741	NT5DC1	5'-nucleotidase domain containing 1
X288525	ALGA0004575	4.56e-07	0.0301174	-981710		leukocytes	LYM	-0.238974	6.06223e-05	0.00370941			1	91861459	91861741	NT5DC1	5'-nucleotidase domain containing 1
X291168	ASGA0094711	9.01e-22	2.42e-15	-149737		leukocytes	LYM	-0.307653	1.83869e-07	6.07962e-05			1	248825659	248826102	FXN	frataxin
X292129	M1GA0001375	5.29e-07	0.0339734	4542		leukocytes	LYM	-0.221965	0.00020137	0.00831924			1	269212105	269210466	ALG2	asparagine-linked glycosylation 2, alpha-1,3-mannosyltransferase homolog (S. cerevisiae)
X291995	H3GA0004641	7.2e-09	0.000914988	371439		leukocytes	LYM	0.251073	2.443e-05	0.00198271			1	292331217	292331797	CDK5RAP2	CDK5 regulatory subunit associated protein 2
X325347	H3GA0004641	7.84e-09	0.000982804	44721		leukocytes	LYM	0.236051	7.499e-05	0.00428343			1	292657935	292657714	CDK5RAP2	CDK5 regulatory subunit associated protein 2
X325347	DIAS0000208	4.71e-08	0.00453427	32101		leukocytes	LYM	0.236051	7.499e-05	0.00428343			1	292657935	292657714	CDK5RAP2	CDK5 regulatory subunit associated protein 2
X289107	MARC0097558	1.95e-08	0.00214732	-143356		leukocytes	LYM	-0.300524	3.61617e-07	9.82638e-05			2	44082633	44082946	SAA1	serum amyloid A1
X289107	ASGA0103977	7.8e-08	0.00689833	-940491		leukocytes	LYM	-0.300524	3.61617e-07	9.82638e-05			2	44082633	44082946	SAA1	serum amyloid A1
X289107	MARC0021626	1.47e-07	0.0116242	-974019		leukocytes	LYM	-0.300524	3.61617e-07	9.82638e-05			2	44082633	44082946	SAA1	serum amyloid A1
X289107	ALGA0115924	6.41e-07	0.0398266	-736294		leukocytes	LYM	-0.300524	3.61617e-07	9.82638e-05			2	44082633	44082946	SAA1	serum amyloid A1
X310160	MARC0097558	1.2e-07	0.00980901	-143356		leukocytes	LYM	-0.238253	6.39054e-05	0.00385662			2	44082633	44082790	LOC733603	Sus scrofa serum amyloid A protein mRNA, partial cds
X310160	ASGA0103977	7.5e-07	0.0453939	-940491		leukocytes	LYM	-0.238253	6.39054e-05	0.00385662			2	44082633	44082790	LOC733603	Sus scrofa serum amyloid A protein mRNA, partial cds
X312342	ALGA0013761	1.36e-19	2.19e-13	637692		leukocytes	LYM	0.221638	0.00020589	0.00843951			2	68603238	68603687	PM20D1	peptidase M20 domain containing 1
X312342	MARC0052150	1.15e-13	5.32e-08	-116823		leukocytes	LYM	0.221638	0.00020589	0.00843951			2	68603238	68603687	PM20D1	peptidase M20 domain containing 1
X312342	INRA0008792	1.36e-13	6.17e-08	687565		leukocytes	LYM	0.221638	0.00020589	0.00843951			2	68603238	68603687	PM20D1	peptidase M20 domain containing 1
X312342	ALGA0013764	6.99e-13	2.67e-07	544549		leukocytes	LYM	0.221638	0.00020589	0.00843951			2	68603238	68603687	PM20D1	peptidase M20 domain containing 1
X312342	MARC0115255	7.18e-13	2.74e-07	-919995		leukocytes	LYM	0.221638	0.00020589	0.00843951			2	68603238	68603687	PM20D1	peptidase M20 domain containing 1
X312342	MARC0013967	1.25e-08	0.00147358	-876371		leukocytes	LYM	0.221638	0.00020589	0.00843951			2	68603238	68603687	PM20D1	peptidase M20 domain containing 1
X312342	ALGA0013760	4.39e-08	0.00427085	771023		leukocytes	LYM	0.221638	0.00020589	0.00843951			2	68603238	68603687	PM20D1	peptidase M20 domain containing 1
X312342	MARC0014991	2.78e-07	0.0198509	-621931		leukocytes	LYM	0.221638	0.00020589	0.00843951			2	68603238	68603687	PM20D1	peptidase M20 domain containing 1
X319084	ALGA0123585	1.16e-07	0.00956275	99170		leukocytes	LYM	0.248867	2.89325e-05	0.00223236			2	150913141	150913978		Ssc_hash_S26400134 BW971733 full-length enriched swine cDNA library, adult periphral blood mononuclear cell Sus scrofa cDNA clone PBL010062A01 5prime, mRNA sequence /clone=PBL010062A01 /clone_end=5prime /gb=BW971733 /gi=71959167 /ug=Ssc.39459 /len=838
X293676	ALGA0103623	1.59e-09	0.000245631	387372		leukocytes	LYM	0.264098	8.71506e-06	0.00097639			3	62821064	62820778	TMSB10	thymosin beta 10
X316741	ASGA0016033	6.82e-10	0.000116911	250685		leukocytes	LYM	-0.260694	1.147e-05	0.00117657			3	118364786	118365127	RBKS	ribokinase
X316741	DRGA0004208	1.18e-07	0.00972759	903700		leukocytes	LYM	-0.260694	1.147e-05	0.00117657			3	118364786	118365127	RBKS	ribokinase
X316741	ASGA0015998	2.44e-07	0.0177966	-453590		leukocytes	LYM	-0.260694	1.147e-05	0.00117657			3	118364786	118365127	RBKS	ribokinase
X289200	ASGA0017502	1.06e-07	0.00886483	666491		leukocytes	LYM	-0.227718	0.00013551	0.00636187			4	4340196	4342798	FAM135B	family with sequence similarity 135, member B
X293954	ALGA0024478	6.62e-11	1.54e-05	18008		leukocytes	LYM	0.382625	4.7085e-11	1.69921e-07			4	35615743	35616168	DPYS	dihydropyrimidinase
X294205	ALGA0026103	9.74e-12	2.82e-06	-28527		leukocytes	LYM	-0.287378	1.20129e-06	0.00023196			4	84143057	84142552	LOC100157066	39S ribosomal protein L15, mitochondrial-like
X294205	ALGA0026111	9.14e-11	2.04e-05	88856		leukocytes	LYM	-0.287378	1.20129e-06	0.00023196			4	84143057	84142552	LOC100157066	39S ribosomal protein L15, mitochondrial-like
X294205	H3GA0013146	3.67e-10	6.83e-05	276549		leukocytes	LYM	-0.287378	1.20129e-06	0.00023196			4	84143057	84142552	LOC100157066	39S ribosomal protein L15, mitochondrial-like
X294205	ASGA0020383	2.04e-09	0.00030602	-314579		leukocytes	LYM	-0.287378	1.20129e-06	0.00023196			4	84143057	84142552	LOC100157066	39S ribosomal protein L15, mitochondrial-like
X294205	M1GA0005986	2.54e-09	0.000371228	-356177		leukocytes	LYM	-0.287378	1.20129e-06	0.00023196			4	84143057	84142552	LOC100157066	39S ribosomal protein L15, mitochondrial-like
X294205	ASGA0020384	2.95e-09	0.000423623	-296675		leukocytes	LYM	-0.287378	1.20129e-06	0.00023196			4	84143057	84142552	LOC100157066	39S ribosomal protein L15, mitochondrial-like
X294374	H3GA0013165	2.19e-07	0.0162956	866803		leukocytes	LYM	-0.263501	9.14809e-06	0.00100642			4	84339696	84340104	ATP6V1H	ATPase, H+ transporting, lysosomal 50/57kDa, V1 subunit H
X294225	H3GA0013209	5.3e-08	0.00501068	-254485		leukocytes	LYM	-0.23737	6.815e-05	0.00401791			4	89158995	89159766	SLC19A2	solute carrier family 19 (thiamine transporter), member 2
X294730	MARC0073404	5.77e-10	0.000101047	-267569		leukocytes	LYM	-0.25131	2.39885e-05	0.00195804			4	117612592	117613463	SLC16A1	solute carrier family 16, member 1 (monocarboxylic acid transporter 1)
X294711	ALGA0028718	3.86e-10	7.12e-05	176389		leukocytes	LYM	0.235382	7.86964e-05	0.00441912			4	129893647	129893846	FRRS1	ferric-chelate reductase 1
X294923	MARC0068654	1.43e-07	0.0113651	-347825		leukocytes	LYM	-0.222387	0.00019566	0.00814222			5	1513129	1512380	LOC100519837	nuclear pore complex protein Nup50-like
X318307	ASGA0024190	7.52e-09	0.0009477	-79777		leukocytes	LYM	-0.343673	4.54144e-09	4.13864e-06			5	8417635	8417086	CSF2RB	colony stimulating factor 2 receptor, beta, low-affinity (granulocyte-macrophage)
X295608	ASGA0025075	2.56e-22	8.08e-16	-230293		leukocytes	LYM	0.308737	1.65632e-07	5.69974e-05			5	23309401	23309174	TIMELESS	timeless homolog (Drosophila)
X295361	ASGA0103650	4.34e-14	2.2e-08	-81103		leukocytes	LYM	0.287594	1.17839e-06	0.00022857			5	24139003	24138690	LOC100511633	retinol dehydrogenase 16-like
X295361	DIAS0004585	1.66e-13	7.39e-08	-97008		leukocytes	LYM	0.287594	1.17839e-06	0.00022857			5	24139003	24138690	LOC100511633	retinol dehydrogenase 16-like
X295361	H3GA0016074	3.47e-13	1.43e-07	-401583		leukocytes	LYM	0.287594	1.17839e-06	0.00022857			5	24139003	24138690	LOC100511633	retinol dehydrogenase 16-like
X295361	ASGA0025092	7.18e-13	2.73e-07	-144933		leukocytes	LYM	0.287594	1.17839e-06	0.00022857			5	24139003	24138690	LOC100511633	retinol dehydrogenase 16-like
X295361	CADI0000251	2.94e-12	9.69e-07	-847970		leukocytes	LYM	0.287594	1.17839e-06	0.00022857			5	24139003	24138690	LOC100511633	retinol dehydrogenase 16-like
X295361	ALGA0031268	1.36e-11	3.8e-06	154787		leukocytes	LYM	0.287594	1.17839e-06	0.00022857			5	24139003	24138690	LOC100511633	retinol dehydrogenase 16-like
X295361	H3GA0016069	1.79e-11	4.88e-06	-825054		leukocytes	LYM	0.287594	1.17839e-06	0.00022857			5	24139003	24138690	LOC100511633	retinol dehydrogenase 16-like
X295361	ASGA0025097	2.57e-11	6.76e-06	215864		leukocytes	LYM	0.287594	1.17839e-06	0.00022857			5	24139003	24138690	LOC100511633	retinol dehydrogenase 16-like
X295361	H3GA0016102	2.48e-10	4.84e-05	911926		leukocytes	LYM	0.287594	1.17839e-06	0.00022857			5	24139003	24138690	LOC100511633	retinol dehydrogenase 16-like
X295361	ASGA0025083	6.32e-09	0.000818082	-492643		leukocytes	LYM	0.287594	1.17839e-06	0.00022857			5	24139003	24138690	LOC100511633	retinol dehydrogenase 16-like
X295361	ASGA0025080	1.02e-08	0.0012355	-948621		leukocytes	LYM	0.287594	1.17839e-06	0.00022857			5	24139003	24138690	LOC100511633	retinol dehydrogenase 16-like
X295829	DRGA0006105	8.68e-08	0.00753252	19824		leukocytes	LYM	0.231899	0.00010097	0.00521264			5	86460629	86460471	CHPT1	choline phosphotransferase 1
X295917	ASGA0083005	3.64e-07	0.0249158	165328		leukocytes	LYM	0.303901	2.63072e-07	7.93484e-05			5	108390841	108391872	NAV3	neuron navigator 3
X330478	H3GA0055185	1.25e-08	0.00147442	-4333		leukocytes	LYM	0.236746	7.13056e-05	0.00413219			6	9242322	9242085
X330478	ASGA0106220	2.46e-08	0.0026284	-24856		leukocytes	LYM	0.236746	7.13056e-05	0.00413219			6	9242322	9242085
X330478	ASGA0098582	4.56e-08	0.00440959	18593		leukocytes	LYM	0.236746	7.13056e-05	0.00413219			6	9242322	9242085
X297467	ALGA0037302	2.19e-07	0.0163012	285352		leukocytes	LYM	0.296635	5.19077e-07	0.00012729			6	140363934	140364169	FGGY	FGGY carbohydrate kinase domain containing
X297170	ASGA0099800	3.34e-07	0.0231478	773099		leukocytes	LYM	0.317998	6.67118e-08	2.95875e-05			6	140654472	140654255	FGGY	FGGY carbohydrate kinase domain containing
X296805	ALGA0037677	1.04e-08	0.00126618	290733		leukocytes	LYM	0.303378	2.76448e-07	8.19768e-05			6	152325320	152324872	KIAA0494	KIAA0494
X296824	ALGA0037812	1.72e-07	0.0132866	-60688		leukocytes	LYM	-0.253957	1.95369e-05	0.00169514			6	155486271	155486532	LOC100520256	probable rRNA-processing protein EBP2-like
X297632	DRGA0007296	2.57e-24	1.24e-17	-25084		leukocytes	LYM	0.230206	0.00011382	0.00563815			7	20501781	20502248	ALDH5A1	aldehyde dehydrogenase 5 family, member A1
X297665	DIAS0002244	6.69e-10	0.000114955	-935740		leukocytes	LYM	-0.235168	7.99231e-05	0.00446228			7	23099683	23099994	LOC100156129	histone H4-like
X298063	ALGA0040824	1.13e-22	3.98e-16	-11016		leukocytes	LYM	-0.222766	0.00019067	0.00801811			7	42286346	42286646	PGC	progastricsin (pepsinogen C)
X298122	ASGA0033093	2.07e-07	0.0155342	-753460		leukocytes	LYM	-0.276861	3.0076e-06	0.00045727			7	43540790	43541416	KLHDC3	kelch domain containing 3
X298122	ASGA0033095	5.27e-07	0.0338487	-437688		leukocytes	LYM	-0.276861	3.0076e-06	0.00045727			7	43540790	43541416	KLHDC3	kelch domain containing 3
X298122	ASGA0033096	5.27e-07	0.0338487	-335650		leukocytes	LYM	-0.276861	3.0076e-06	0.00045727			7	43540790	43541416	KLHDC3	kelch domain containing 3
X298122	ASGA0033120	5.27e-07	0.0338487	-16209		leukocytes	LYM	-0.276861	3.0076e-06	0.00045727			7	43540790	43541416	KLHDC3	kelch domain containing 3
X298122	MARC0027900	5.27e-07	0.0338487	-477986		leukocytes	LYM	-0.276861	3.0076e-06	0.00045727			7	43540790	43541416	KLHDC3	kelch domain containing 3
X298122	MARC0074480	5.27e-07	0.0338487	-541340		leukocytes	LYM	-0.276861	3.0076e-06	0.00045727			7	43540790	43541416	KLHDC3	kelch domain containing 3
X298122	ALGA0040849	5.27e-07	0.0338487	-503784		leukocytes	LYM	-0.276861	3.0076e-06	0.00045727			7	43540790	43541416	KLHDC3	kelch domain containing 3
X298122	ALGA0040854	5.27e-07	0.0338487	-412952		leukocytes	LYM	-0.276861	3.0076e-06	0.00045727			7	43540790	43541416	KLHDC3	kelch domain containing 3
X298122	ALGA0040856	5.27e-07	0.0338487	-374689		leukocytes	LYM	-0.276861	3.0076e-06	0.00045727			7	43540790	43541416	KLHDC3	kelch domain containing 3
X298122	ALGA0040857	5.27e-07	0.0338487	-350203		leukocytes	LYM	-0.276861	3.0076e-06	0.00045727			7	43540790	43541416	KLHDC3	kelch domain containing 3
X298122	ALGA0040859	5.27e-07	0.0338487	-197846		leukocytes	LYM	-0.276861	3.0076e-06	0.00045727			7	43540790	43541416	KLHDC3	kelch domain containing 3
X321046	MARC0031574	1.59e-14	8.92e-09	-143201		leukocytes	LYM	0.273443	4.02045e-06	0.00055869			7	95396484	95396223	RAB15	RAB15, member RAS onocogene family
X319266	INRA0027282	5.17e-16	4.01e-10	436556		leukocytes	LYM	0.230703	0.00010989	0.00551419			7	95397522	95396907	RAB15	RAB15, member RAS onocogene family
X319266	MARC0031574	1.06e-15	7.67e-10	-144239		leukocytes	LYM	0.230703	0.00010989	0.00551419			7	95397522	95396907	RAB15	RAB15, member RAS onocogene family
X319266	ASGA0035147	1.14e-15	8.11e-10	-129612		leukocytes	LYM	0.230703	0.00010989	0.00551419			7	95397522	95396907	RAB15	RAB15, member RAS onocogene family
X319266	MARC0081905	2.47e-15	1.65e-09	128405		leukocytes	LYM	0.230703	0.00010989	0.00551419			7	95397522	95396907	RAB15	RAB15, member RAS onocogene family
X319266	H3GA0022418	7.01e-15	4.25e-09	904485		leukocytes	LYM	0.230703	0.00010989	0.00551419			7	95397522	95396907	RAB15	RAB15, member RAS onocogene family
X319266	H3GA0022406	1.31e-14	7.51e-09	526345		leukocytes	LYM	0.230703	0.00010989	0.00551419			7	95397522	95396907	RAB15	RAB15, member RAS onocogene family
X319266	ASGA0035170	1.64e-14	9.17e-09	453323		leukocytes	LYM	0.230703	0.00010989	0.00551419			7	95397522	95396907	RAB15	RAB15, member RAS onocogene family
X319266	MARC0108639	1.64e-14	9.17e-09	563891		leukocytes	LYM	0.230703	0.00010989	0.00551419			7	95397522	95396907	RAB15	RAB15, member RAS onocogene family
X319266	ASGA0035174	3.21e-14	1.67e-08	685518		leukocytes	LYM	0.230703	0.00010989	0.00551419			7	95397522	95396907	RAB15	RAB15, member RAS onocogene family
X319266	MARC0037656	3.21e-14	1.67e-08	603407		leukocytes	LYM	0.230703	0.00010989	0.00551419			7	95397522	95396907	RAB15	RAB15, member RAS onocogene family
X319266	ALGA0043522	3.21e-14	1.67e-08	586388		leukocytes	LYM	0.230703	0.00010989	0.00551419			7	95397522	95396907	RAB15	RAB15, member RAS onocogene family
X319266	ALGA0105617	7.84e-14	3.75e-08	6699		leukocytes	LYM	0.230703	0.00010989	0.00551419			7	95397522	95396907	RAB15	RAB15, member RAS onocogene family
X319266	ALGA0043483	9.92e-14	4.65e-08	-113912		leukocytes	LYM	0.230703	0.00010989	0.00551419			7	95397522	95396907	RAB15	RAB15, member RAS onocogene family
X319266	MARC0094436	4.5e-13	1.81e-07	-89086		leukocytes	LYM	0.230703	0.00010989	0.00551419			7	95397522	95396907	RAB15	RAB15, member RAS onocogene family
X319266	H3GA0022405	5.95e-13	2.31e-07	93401		leukocytes	LYM	0.230703	0.00010989	0.00551419			7	95397522	95396907	RAB15	RAB15, member RAS onocogene family
X319266	ALGA0043533	1.01e-12	3.72e-07	820688		leukocytes	LYM	0.230703	0.00010989	0.00551419			7	95397522	95396907	RAB15	RAB15, member RAS onocogene family
X319266	ASGA0035196	1.37e-10	2.89e-05	929891		leukocytes	LYM	0.230703	0.00010989	0.00551419			7	95397522	95396907	RAB15	RAB15, member RAS onocogene family
X319266	ALGA0043472	2.58e-10	5.02e-05	-196469		leukocytes	LYM	0.230703	0.00010989	0.00551419			7	95397522	95396907	RAB15	RAB15, member RAS onocogene family
X319266	ASGA0035137	1.11e-09	0.000178657	-173349		leukocytes	LYM	0.230703	0.00010989	0.00551419			7	95397522	95396907	RAB15	RAB15, member RAS onocogene family
X298550	ASGA0035147	1.16e-15	8.25e-10	-130727		leukocytes	LYM	0.243899	4.2112e-05	0.00290774			7	95398637	95398477	RAB15	RAB15, member RAS onocogene family
X298550	ASGA0035176	2.61e-15	1.72e-09	758790		leukocytes	LYM	0.243899	4.2112e-05	0.00290774			7	95398637	95398477	RAB15	RAB15, member RAS onocogene family
X298550	INRA0027282	4.4e-15	2.8e-09	435441		leukocytes	LYM	0.243899	4.2112e-05	0.00290774			7	95398637	95398477	RAB15	RAB15, member RAS onocogene family
X298550	MARC0081905	5.59e-15	3.48e-09	127290		leukocytes	LYM	0.243899	4.2112e-05	0.00290774			7	95398637	95398477	RAB15	RAB15, member RAS onocogene family
X298550	ALGA0043483	1.28e-14	7.36e-09	-115027		leukocytes	LYM	0.243899	4.2112e-05	0.00290774			7	95398637	95398477	RAB15	RAB15, member RAS onocogene family
X298550	H3GA0022406	1.57e-14	8.81e-09	525230		leukocytes	LYM	0.243899	4.2112e-05	0.00290774			7	95398637	95398477	RAB15	RAB15, member RAS onocogene family
X298550	H3GA0022418	1.92e-14	1.06e-08	903370		leukocytes	LYM	0.243899	4.2112e-05	0.00290774			7	95398637	95398477	RAB15	RAB15, member RAS onocogene family
X298550	ASGA0035170	4.5e-14	2.27e-08	452208		leukocytes	LYM	0.243899	4.2112e-05	0.00290774			7	95398637	95398477	RAB15	RAB15, member RAS onocogene family
X298550	MARC0108639	4.5e-14	2.27e-08	562776		leukocytes	LYM	0.243899	4.2112e-05	0.00290774			7	95398637	95398477	RAB15	RAB15, member RAS onocogene family
X298550	MARC0094436	1.11e-13	5.14e-08	-90201		leukocytes	LYM	0.243899	4.2112e-05	0.00290774			7	95398637	95398477	RAB15	RAB15, member RAS onocogene family
X298550	ASGA0035174	1.33e-13	6.04e-08	684403		leukocytes	LYM	0.243899	4.2112e-05	0.00290774			7	95398637	95398477	RAB15	RAB15, member RAS onocogene family
X298550	MARC0037656	1.33e-13	6.04e-08	602292		leukocytes	LYM	0.243899	4.2112e-05	0.00290774			7	95398637	95398477	RAB15	RAB15, member RAS onocogene family
X298550	ALGA0043522	1.33e-13	6.04e-08	585273		leukocytes	LYM	0.243899	4.2112e-05	0.00290774			7	95398637	95398477	RAB15	RAB15, member RAS onocogene family
X298550	ALGA0105617	3.88e-13	1.58e-07	5584		leukocytes	LYM	0.243899	4.2112e-05	0.00290774			7	95398637	95398477	RAB15	RAB15, member RAS onocogene family
X298550	H3GA0022405	5.54e-13	2.17e-07	92286		leukocytes	LYM	0.243899	4.2112e-05	0.00290774			7	95398637	95398477	RAB15	RAB15, member RAS onocogene family
X298550	ALGA0043533	2.91e-12	9.62e-07	819573		leukocytes	LYM	0.243899	4.2112e-05	0.00290774			7	95398637	95398477	RAB15	RAB15, member RAS onocogene family
X298550	ASGA0035196	5.83e-11	1.38e-05	928776		leukocytes	LYM	0.243899	4.2112e-05	0.00290774			7	95398637	95398477	RAB15	RAB15, member RAS onocogene family
X298550	ALGA0043472	3.22e-10	6.1e-05	-197584		leukocytes	LYM	0.243899	4.2112e-05	0.00290774			7	95398637	95398477	RAB15	RAB15, member RAS onocogene family
X298550	ASGA0035137	3.5e-09	0.000492365	-174464		leukocytes	LYM	0.243899	4.2112e-05	0.00290774			7	95398637	95398477	RAB15	RAB15, member RAS onocogene family
X299194	ASGA0037420	3.84e-09	0.000533765	-107480		leukocytes	LYM	0.229086	0.00012315	0.0059515			8	1761360	1761095	HGFAC	HGF activator
X320952	ALGA0047922	4.85e-12	1.52e-06	-966652		leukocytes	LYM	-0.260718	1.14483e-05	0.00117473			8	59002995	59002134		Ssc_hash_S23689757 1000247 MARC 4PIG Sus scrofa cDNA 5prime, mRNA sequence /clone_end=5prime /gb=DN100856 /gi=59773308 /ug=Ssc.54311 /len=861
X329183	MARC0032253	5.02e-07	0.0326045	283283		leukocytes	LYM	0.245768	3.66e-05	0.00262975			8	93077083	93076400	LOC100455022	hypothetical protein LOC100455022
X299828	ALGA0049836	5.74e-07	0.0363304	-100328		leukocytes	LYM	-0.245087	3.85239e-05	0.00272934			8	139942256	139943042	PIGY	phosphatidylinositol glycan anchor biosynthesis, class Y
X320370	ASGA0040939	5.01e-09	0.00067106	-325748		leukocytes	LYM	0.314713	9.24325e-08	3.754e-05			9	4711412	4711965	TRIM34	tripartite motif containing 34
X320370	ALGA0103016	1.53e-08	0.0017485	-973428		leukocytes	LYM	0.314713	9.24325e-08	3.754e-05			9	4711412	4711965	TRIM34	tripartite motif containing 34
X320370	H3GA0056576	1.54e-08	0.00175135	-771475		leukocytes	LYM	0.314713	9.24325e-08	3.754e-05			9	4711412	4711965	TRIM34	tripartite motif containing 34
X320370	ALGA0050626	5.57e-08	0.00520848	-180325		leukocytes	LYM	0.314713	9.24325e-08	3.754e-05			9	4711412	4711965	TRIM34	tripartite motif containing 34
X320370	MARC0101116	1.13e-07	0.0093562	-496143		leukocytes	LYM	0.314713	9.24325e-08	3.754e-05			9	4711412	4711965	TRIM34	tripartite motif containing 34
X317926	ALGA0103116	3.73e-15	2.4e-09	28256		leukocytes	LYM	0.251312	2.39836e-05	0.00195804			9	11674864	11675577		Ssc_hash_S18280022 BP435919 full-length enriched swine cDNA library, adult lung Sus scrofa cDNA clone LNG010082C12 5prime, mRNA sequence /clone=LNG010082C12 /clone_end=5prime /gb=BP435919 /gi=40425986 /ug=Ssc.32930 /len=717
X300611	H3GA0055629	2.02e-09	0.000303781	-108597		leukocytes	LYM	-0.30795	1.78692e-07	5.95457e-05			9	53425603	53425876	TECTA	tectorin alpha
X300611	CASI0007768	4.41e-07	0.0293347	787421		leukocytes	LYM	-0.30795	1.78692e-07	5.95457e-05			9	53425603	53425876	TECTA	tectorin alpha
X300611	MARC0011708	4.54e-07	0.0300458	-132254		leukocytes	LYM	-0.30795	1.78692e-07	5.95457e-05			9	53425603	53425876	TECTA	tectorin alpha
X300611	ALGA0053003	5.61e-07	0.0356167	703796		leukocytes	LYM	-0.30795	1.78692e-07	5.95457e-05			9	53425603	53425876	TECTA	tectorin alpha
X300698	H3GA0055629	1.14e-12	4.17e-07	-513843		leukocytes	LYM	-0.29886	4.22361e-07	0.00011067			9	53830849	53830400	SORL1	sortilin-related receptor, L(DLR class) A repeats containing
X300698	ASGA0043078	2.13e-08	0.0023241	684794		leukocytes	LYM	-0.29886	4.22361e-07	0.00011067			9	53830849	53830400	SORL1	sortilin-related receptor, L(DLR class) A repeats containing
X300698	ASGA0086155	3.93e-08	0.00389241	-401856		leukocytes	LYM	-0.29886	4.22361e-07	0.00011067			9	53830849	53830400	SORL1	sortilin-related receptor, L(DLR class) A repeats containing
X300698	H3GA0027347	2.02e-07	0.0151605	144683		leukocytes	LYM	-0.29886	4.22361e-07	0.00011067			9	53830849	53830400	SORL1	sortilin-related receptor, L(DLR class) A repeats containing
X300698	ALGA0053020	3.95e-07	0.0266897	894392		leukocytes	LYM	-0.29886	4.22361e-07	0.00011067			9	53830849	53830400	SORL1	sortilin-related receptor, L(DLR class) A repeats containing
X300698	H3GA0027355	5.22e-07	0.0335973	672867		leukocytes	LYM	-0.29886	4.22361e-07	0.00011067			9	53830849	53830400	SORL1	sortilin-related receptor, L(DLR class) A repeats containing
X320917	H3GA0055629	9.09e-11	2.03e-05	-592496		leukocytes	LYM	-0.250426	2.56776e-05	0.0020511			9	53909502	53910364	SORL1	sortilin-related receptor, L(DLR class) A repeats containing
X320917	H3GA0027351	1.35e-08	0.00157312	359608		leukocytes	LYM	-0.250426	2.56776e-05	0.0020511			9	53909502	53910364	SORL1	sortilin-related receptor, L(DLR class) A repeats containing
X320917	ASGA0086155	1.68e-07	0.0130224	-480509		leukocytes	LYM	-0.250426	2.56776e-05	0.0020511			9	53909502	53910364	SORL1	sortilin-related receptor, L(DLR class) A repeats containing
X301081	H3GA0029163	6.08e-34	1.76e-26	-64879		leukocytes	LYM	0.332544	1.50059e-08	9.81486e-06			10	11060503	11061026	LYPLAL1	lysophospholipase-like 1
X326223	H3GA0029163	9.97e-12	2.88e-06	-101714		leukocytes	LYM	0.229699	0.00011796	0.0057697			10	11097338	11097954	MAL13P1.315	conserved Plasmodium protein, unknown function
X326223	ALGA0056924	3.03e-10	5.79e-05	-34641		leukocytes	LYM	0.229699	0.00011796	0.0057697			10	11097338	11097954	MAL13P1.315	conserved Plasmodium protein, unknown function
X326223	M1GA0013676	7e-10	0.000119558	-144835		leukocytes	LYM	0.229699	0.00011796	0.0057697			10	11097338	11097954	MAL13P1.315	conserved Plasmodium protein, unknown function
X301072	ASGA0046359	2.1e-09	0.000313326	-37793		leukocytes	LYM	-0.279196	2.46115e-06	0.00039508			10	11670259	11670096	EPRS	glutamyl-prolyl-tRNA synthetase
X301072	ASGA0046371	2.1e-09	0.000313326	23998		leukocytes	LYM	-0.279196	2.46115e-06	0.00039508			10	11670259	11670096	EPRS	glutamyl-prolyl-tRNA synthetase
X301072	DIAS0004668	2.1e-09	0.000313326	5686		leukocytes	LYM	-0.279196	2.46115e-06	0.00039508			10	11670259	11670096	EPRS	glutamyl-prolyl-tRNA synthetase
X301072	ASGA0046405	7.31e-09	0.000926486	315931		leukocytes	LYM	-0.279196	2.46115e-06	0.00039508			10	11670259	11670096	EPRS	glutamyl-prolyl-tRNA synthetase
X301072	ASGA0046408	7.31e-09	0.000926486	333638		leukocytes	LYM	-0.279196	2.46115e-06	0.00039508			10	11670259	11670096	EPRS	glutamyl-prolyl-tRNA synthetase
X301072	ALGA0056972	3.94e-08	0.00390435	46645		leukocytes	LYM	-0.279196	2.46115e-06	0.00039508			10	11670259	11670096	EPRS	glutamyl-prolyl-tRNA synthetase
X301072	MARC0042485	2.63e-07	0.0189579	-379972		leukocytes	LYM	-0.279196	2.46115e-06	0.00039508			10	11670259	11670096	EPRS	glutamyl-prolyl-tRNA synthetase
X301072	H3GA0029174	3.78e-07	0.0257243	-48285		leukocytes	LYM	-0.279196	2.46115e-06	0.00039508			10	11670259	11670096	EPRS	glutamyl-prolyl-tRNA synthetase
X301072	ASGA0046333	3.94e-07	0.0265931	-344427		leukocytes	LYM	-0.279196	2.46115e-06	0.00039508			10	11670259	11670096	EPRS	glutamyl-prolyl-tRNA synthetase
X301072	CASI0009931	3.94e-07	0.0265931	-301343		leukocytes	LYM	-0.279196	2.46115e-06	0.00039508			10	11670259	11670096	EPRS	glutamyl-prolyl-tRNA synthetase
X301074	ASGA0046405	6.08e-13	2.36e-07	243756		leukocytes	LYM	-0.241539	5.01915e-05	0.00327568			10	11742434	11741839	BPNT1	3'(2'), 5'-bisphosphate nucleotidase 1
X301074	ASGA0046408	6.08e-13	2.36e-07	261463		leukocytes	LYM	-0.241539	5.01915e-05	0.00327568			10	11742434	11741839	BPNT1	3'(2'), 5'-bisphosphate nucleotidase 1
X301074	ASGA0046359	6.9e-13	2.64e-07	-109968		leukocytes	LYM	-0.241539	5.01915e-05	0.00327568			10	11742434	11741839	BPNT1	3'(2'), 5'-bisphosphate nucleotidase 1
X301074	ASGA0046371	6.9e-13	2.64e-07	-48177		leukocytes	LYM	-0.241539	5.01915e-05	0.00327568			10	11742434	11741839	BPNT1	3'(2'), 5'-bisphosphate nucleotidase 1
X301074	DIAS0004668	6.9e-13	2.64e-07	-66489		leukocytes	LYM	-0.241539	5.01915e-05	0.00327568			10	11742434	11741839	BPNT1	3'(2'), 5'-bisphosphate nucleotidase 1
X301074	ALGA0056972	1.01e-12	3.73e-07	-25530		leukocytes	LYM	-0.241539	5.01915e-05	0.00327568			10	11742434	11741839	BPNT1	3'(2'), 5'-bisphosphate nucleotidase 1
X301074	ASGA0046333	8.78e-10	0.000145622	-416602		leukocytes	LYM	-0.241539	5.01915e-05	0.00327568			10	11742434	11741839	BPNT1	3'(2'), 5'-bisphosphate nucleotidase 1
X301074	CASI0009931	8.78e-10	0.000145622	-373518		leukocytes	LYM	-0.241539	5.01915e-05	0.00327568			10	11742434	11741839	BPNT1	3'(2'), 5'-bisphosphate nucleotidase 1
X301074	H3GA0029174	1.53e-08	0.00174804	-120460		leukocytes	LYM	-0.241539	5.01915e-05	0.00327568			10	11742434	11741839	BPNT1	3'(2'), 5'-bisphosphate nucleotidase 1
X301074	MARC0042485	1.52e-07	0.011917	-452147		leukocytes	LYM	-0.241539	5.01915e-05	0.00327568			10	11742434	11741839	BPNT1	3'(2'), 5'-bisphosphate nucleotidase 1
X301074	ASGA0046365	1.56e-07	0.0122463	-87761		leukocytes	LYM	-0.241539	5.01915e-05	0.00327568			10	11742434	11741839	BPNT1	3'(2'), 5'-bisphosphate nucleotidase 1
X308503	ALGA0117764	3.75e-08	0.0037446	6286		leukocytes	LYM	-0.250187	2.61521e-05	0.00207856			10	14936325	14936664	KMO	kynurenine 3-monooxygenase (kynurenine 3-hydroxylase)
X301188	M1GA0013898	1.62e-07	0.0125845	65890		leukocytes	LYM	0.246685	3.41522e-05	0.00250506			10	21888880	21886309	TLR5	toll-like receptor 5
X301155	ASGA0084296	1.74e-09	0.000265327	17669		leukocytes	LYM	-0.270569	5.11626e-06	0.00066694			10	29219944	29219633	RABIF	RAB interacting factor
X301155	ALGA0057907	3.47e-07	0.0238996	-780600		leukocytes	LYM	-0.270569	5.11626e-06	0.00066694			10	29219944	29219633	RABIF	RAB interacting factor
X301155	MARC0034242	6.58e-07	0.0407013	-811168		leukocytes	LYM	-0.270569	5.11626e-06	0.00066694			10	29219944	29219633	RABIF	RAB interacting factor
X301336	ASGA0082882	3.35e-11	8.48e-06	241434		leukocytes	LYM	-0.279351	2.42851e-06	0.00039132			10	31966134	31964900	DAPK1	death-associated protein kinase 1
X301296	ASGA0082882	3.11e-07	0.02179	199224		leukocytes	LYM	-0.303881	2.63569e-07	7.94181e-05			10	32008344	32008573	SPEG	SPEG complex locus
X328142	ALGA0059548	7.03e-12	2.13e-06	-218685		leukocytes	LYM	-0.220556	0.00022153	0.00888694			10	63595754	63596087
X328142	H3GA0030476	1.82e-11	4.96e-06	-192520		leukocytes	LYM	-0.220556	0.00022153	0.00888694			10	63595754	63596087
X328142	ASGA0048515	2.97e-10	5.69e-05	-671620		leukocytes	LYM	-0.220556	0.00022153	0.00888694			10	63595754	63596087
X328142	MARC0054602	3.33e-10	6.26e-05	-507156		leukocytes	LYM	-0.220556	0.00022153	0.00888694			10	63595754	63596087
X328142	MARC0094059	3.33e-10	6.26e-05	-474918		leukocytes	LYM	-0.220556	0.00022153	0.00888694			10	63595754	63596087
X328142	H3GA0030460	8.29e-10	0.000138765	-827562		leukocytes	LYM	-0.220556	0.00022153	0.00888694			10	63595754	63596087
X328142	ASGA0048539	3.19e-09	0.000453143	-9321		leukocytes	LYM	-0.220556	0.00022153	0.00888694			10	63595754	63596087
X328142	MARC0018507	3.56e-09	0.000500227	-730600		leukocytes	LYM	-0.220556	0.00022153	0.00888694			10	63595754	63596087
X328142	ASGA0048537	1.58e-08	0.0017896	-45158		leukocytes	LYM	-0.220556	0.00022153	0.00888694			10	63595754	63596087
X328142	ALGA0059521	2.01e-08	0.00220766	-805059		leukocytes	LYM	-0.220556	0.00022153	0.00888694			10	63595754	63596087
X328142	ASGA0048550	2.13e-08	0.0023181	113899		leukocytes	LYM	-0.220556	0.00022153	0.00888694			10	63595754	63596087
X328142	MARC0035592	2.32e-08	0.00249812	-98356		leukocytes	LYM	-0.220556	0.00022153	0.00888694			10	63595754	63596087
X328142	ASGA0048499	2.88e-08	0.00299946	-870701		leukocytes	LYM	-0.220556	0.00022153	0.00888694			10	63595754	63596087
X328142	ALGA0059519	2.88e-08	0.00299946	-854871		leukocytes	LYM	-0.220556	0.00022153	0.00888694			10	63595754	63596087
X328142	ALGA0059531	4.67e-08	0.00449834	-645461		leukocytes	LYM	-0.220556	0.00022153	0.00888694			10	63595754	63596087
X328142	ASGA0048551	8.61e-08	0.00749601	141738		leukocytes	LYM	-0.220556	0.00022153	0.00888694			10	63595754	63596087
X328142	ASGA0048559	2.95e-07	0.020858	438170		leukocytes	LYM	-0.220556	0.00022153	0.00888694			10	63595754	63596087
X328142	ASGA0048513	4.07e-07	0.0273526	-699578		leukocytes	LYM	-0.220556	0.00022153	0.00888694			10	63595754	63596087
X328157	MARC0007414	2.29e-09	0.000338383	125542		leukocytes	LYM	0.233948	8.724e-05	0.00471967			11	26206453	26205534
X301875	ASGA0099260	7.06e-09	0.000899338	26095		leukocytes	LYM	0.266218	7.33099e-06	0.00086612			12	221919	221294	RAB40B	RAB40B, member RAS oncogene family
X333726	ALGA0065785	6.54e-07	0.0405014	-113436		leukocytes	LYM	-0.247165	3.29329e-05	0.00244995			12	26603353	26603718	LOC100514317	leucine-rich repeat-containing protein 59-like
X302795	ALGA0067317	4.29e-12	1.36e-06	23945		leukocytes	LYM	-0.267397	6.6543e-06	0.00080341			12	63034911	63034592	COPS3	COP9 constitutive photomorphogenic homolog subunit 3 (Arabidopsis)
X302795	ASGA0055477	5.47e-11	1.31e-05	97610		leukocytes	LYM	-0.267397	6.6543e-06	0.00080341			12	63034911	63034592	COPS3	COP9 constitutive photomorphogenic homolog subunit 3 (Arabidopsis)
X302795	H3GA0035092	5.47e-11	1.31e-05	72615		leukocytes	LYM	-0.267397	6.6543e-06	0.00080341			12	63034911	63034592	COPS3	COP9 constitutive photomorphogenic homolog subunit 3 (Arabidopsis)
X302795	ALGA0067326	2.2e-09	0.000327416	205074		leukocytes	LYM	-0.267397	6.6543e-06	0.00080341			12	63034911	63034592	COPS3	COP9 constitutive photomorphogenic homolog subunit 3 (Arabidopsis)
X302795	MARC0114025	8.78e-09	0.00108395	60151		leukocytes	LYM	-0.267397	6.6543e-06	0.00080341			12	63034911	63034592	COPS3	COP9 constitutive photomorphogenic homolog subunit 3 (Arabidopsis)
X302795	ASGA0102924	9e-09	0.00110765	-72277		leukocytes	LYM	-0.267397	6.6543e-06	0.00080341			12	63034911	63034592	COPS3	COP9 constitutive photomorphogenic homolog subunit 3 (Arabidopsis)
X302795	ALGA0104971	6.85e-08	0.00618369	-184350		leukocytes	LYM	-0.267397	6.6543e-06	0.00080341			12	63034911	63034592	COPS3	COP9 constitutive photomorphogenic homolog subunit 3 (Arabidopsis)
X302795	ASGA0101684	4.97e-07	0.0323112	-120405		leukocytes	LYM	-0.267397	6.6543e-06	0.00080341			12	63034911	63034592	COPS3	COP9 constitutive photomorphogenic homolog subunit 3 (Arabidopsis)
X288704	DRGA0011855	1.32e-08	0.00154541	511956		leukocytes	LYM	-0.235674	7.70575e-05	0.00435903			13	1095551	1095785	ASTE1	asteroid homolog 1 (Drosophila)
X288704	DRGA0011845	1.87e-08	0.00207483	-330884		leukocytes	LYM	-0.235674	7.70575e-05	0.00435903			13	1095551	1095785	ASTE1	asteroid homolog 1 (Drosophila)
X288704	MARC0016111	3.08e-08	0.00317581	371001		leukocytes	LYM	-0.235674	7.70575e-05	0.00435903			13	1095551	1095785	ASTE1	asteroid homolog 1 (Drosophila)
X288704	INRA0039355	5.46e-08	0.00512507	109067		leukocytes	LYM	-0.235674	7.70575e-05	0.00435903			13	1095551	1095785	ASTE1	asteroid homolog 1 (Drosophila)
X288704	MARC0000586	9.49e-08	0.00812571	236363		leukocytes	LYM	-0.235674	7.70575e-05	0.00435903			13	1095551	1095785	ASTE1	asteroid homolog 1 (Drosophila)
X288704	ALGA0067348	3.71e-07	0.0253165	-570449		leukocytes	LYM	-0.235674	7.70575e-05	0.00435903			13	1095551	1095785	ASTE1	asteroid homolog 1 (Drosophila)
X302895	ASGA0084273	3.61e-12	1.16e-06	-200452		leukocytes	LYM	0.21816	0.00026023	0.0098736			13	24874828	24874431	CTDSPL	CTD (carboxy-terminal domain, RNA polymerase II, polypeptide A) small phosphatase-like
X302895	MARC0056939	6.61e-12	2.02e-06	57394		leukocytes	LYM	0.21816	0.00026023	0.0098736			13	24874828	24874431	CTDSPL	CTD (carboxy-terminal domain, RNA polymerase II, polypeptide A) small phosphatase-like
X302895	ALGA0103510	8.35e-09	0.00103994	-399213		leukocytes	LYM	0.21816	0.00026023	0.0098736			13	24874828	24874431	CTDSPL	CTD (carboxy-terminal domain, RNA polymerase II, polypeptide A) small phosphatase-like
X302895	ASGA0056663	1.13e-07	0.00934708	482798		leukocytes	LYM	0.21816	0.00026023	0.0098736			13	24874828	24874431	CTDSPL	CTD (carboxy-terminal domain, RNA polymerase II, polypeptide A) small phosphatase-like
X302895	DIAS0002601	5.65e-07	0.0358238	-29191		leukocytes	LYM	0.21816	0.00026023	0.0098736			13	24874828	24874431	CTDSPL	CTD (carboxy-terminal domain, RNA polymerase II, polypeptide A) small phosphatase-like
X303325	MARC0094198	3.92e-08	0.00388718	-206181		leukocytes	LYM	-0.239339	5.90229e-05	0.00364663			13	44014419	44014981	ABHD6	abhydrolase domain containing 6
X303325	ASGA0057351	1.44e-07	0.0114341	-287975		leukocytes	LYM	-0.239339	5.90229e-05	0.00364663			13	44014419	44014981	ABHD6	abhydrolase domain containing 6
X303325	DIAS0004230	1.44e-07	0.0114341	213555		leukocytes	LYM	-0.239339	5.90229e-05	0.00364663			13	44014419	44014981	ABHD6	abhydrolase domain containing 6
X303325	MARC0091931	1.44e-07	0.0114341	201087		leukocytes	LYM	-0.239339	5.90229e-05	0.00364663			13	44014419	44014981	ABHD6	abhydrolase domain containing 6
X303454	ASGA0057632	4.15e-12	1.32e-06	-63718		leukocytes	LYM	-0.230329	0.00011284	0.00560691			13	58776496	58776200	EIF4E3	eukaryotic translation initiation factor 4E family member 3
X303419	ASGA0058570	6.02e-08	0.00555207	38069		leukocytes	LYM	0.228155	0.00013143	0.006238			13	99852118	99847822	IGSF10	immunoglobulin superfamily, member 10
X303419	ASGA0058572	6.02e-08	0.00555207	80444		leukocytes	LYM	0.228155	0.00013143	0.006238			13	99852118	99847822	IGSF10	immunoglobulin superfamily, member 10
X303419	DRGA0012745	6.02e-08	0.00555207	52481		leukocytes	LYM	0.228155	0.00013143	0.006238			13	99852118	99847822	IGSF10	immunoglobulin superfamily, member 10
X303419	DRGA0012749	6.02e-08	0.00555207	532793		leukocytes	LYM	0.228155	0.00013143	0.006238			13	99852118	99847822	IGSF10	immunoglobulin superfamily, member 10
X303419	DRGA0012752	6.02e-08	0.00555207	911150		leukocytes	LYM	0.228155	0.00013143	0.006238			13	99852118	99847822	IGSF10	immunoglobulin superfamily, member 10
X303419	DRGA0012747	6.48e-08	0.00590131	183344		leukocytes	LYM	0.228155	0.00013143	0.006238			13	99852118	99847822	IGSF10	immunoglobulin superfamily, member 10
X303419	ASGA0058583	9.76e-08	0.00831317	977382		leukocytes	LYM	0.228155	0.00013143	0.006238			13	99852118	99847822	IGSF10	immunoglobulin superfamily, member 10
X303419	DRGA0012753	9.76e-08	0.00831317	980722		leukocytes	LYM	0.228155	0.00013143	0.006238			13	99852118	99847822	IGSF10	immunoglobulin superfamily, member 10
X303419	ALGA0071507	1.24e-07	0.0100921	686282		leukocytes	LYM	0.228155	0.00013143	0.006238			13	99852118	99847822	IGSF10	immunoglobulin superfamily, member 10
X303419	DRGA0012733	3.8e-07	0.0257955	-232905		leukocytes	LYM	0.228155	0.00013143	0.006238			13	99852118	99847822	IGSF10	immunoglobulin superfamily, member 10
X303419	DRGA0012742	3.8e-07	0.0257955	-188141		leukocytes	LYM	0.228155	0.00013143	0.006238			13	99852118	99847822	IGSF10	immunoglobulin superfamily, member 10
X303693	ASGA0059890	8.4e-07	0.0498906	-25058		leukocytes	LYM	0.235388	7.86635e-05	0.00441811			13	207823328	207823495	C6orf161	family with sequence similarity 165, member A [Source:HGNC Symbol;Acc:21400]
X303950	DRGA0013483	8.27e-11	1.87e-05	38253		leukocytes	LYM	-0.252647	2.16321e-05	0.00182225			14	8434195	8433819	ENTPD4	ectonucleoside triphosphate diphosphohydrolase 4
X326995	MARC0069201	5.35e-08	0.00504123	412762		leukocytes	LYM	0.32211	4.41043e-08	2.18989e-05			14	58502043	58501524	MTR	5-methyltetrahydrofolate-homocysteine methyltransferase
X326995	ALGA0077677	8.16e-07	0.0487039	-519520		leukocytes	LYM	0.32211	4.41043e-08	2.18989e-05			14	58502043	58501524	MTR	5-methyltetrahydrofolate-homocysteine methyltransferase
X311511	ASGA0063815	6.61e-09	0.000848901	-440619		leukocytes	LYM	-0.241584	5.00236e-05	0.00326758			14	64382520	64380799	LOC100157073	PREDICTED: Sus scrofa similar to angiotensinogen (LOC100157073), mRNA
X304750	ALGA0079791	6.01e-11	1.42e-05	-357672		leukocytes	LYM	-0.253497	2.025e-05	0.00173834			14	98140108	98139903	OGDHL	oxoglutarate dehydrogenase-like
X304750	ASGA0065151	7.87e-11	1.79e-05	-920557		leukocytes	LYM	-0.253497	2.025e-05	0.00173834			14	98140108	98139903	OGDHL	oxoglutarate dehydrogenase-like
X304750	ASGA0065152	7.87e-11	1.79e-05	-897305		leukocytes	LYM	-0.253497	2.025e-05	0.00173834			14	98140108	98139903	OGDHL	oxoglutarate dehydrogenase-like
X304750	ASGA0065169	7.87e-11	1.79e-05	-668084		leukocytes	LYM	-0.253497	2.025e-05	0.00173834			14	98140108	98139903	OGDHL	oxoglutarate dehydrogenase-like
X304750	ASGA0065173	7.87e-11	1.79e-05	-630997		leukocytes	LYM	-0.253497	2.025e-05	0.00173834			14	98140108	98139903	OGDHL	oxoglutarate dehydrogenase-like
X304750	ASGA0065254	8e-11	1.81e-05	-6445		leukocytes	LYM	-0.253497	2.025e-05	0.00173834			14	98140108	98139903	OGDHL	oxoglutarate dehydrogenase-like
X304750	ALGA0079832	8e-11	1.81e-05	-119991		leukocytes	LYM	-0.253497	2.025e-05	0.00173834			14	98140108	98139903	OGDHL	oxoglutarate dehydrogenase-like
X304750	ALGA0079765	8.05e-11	1.82e-05	-645324		leukocytes	LYM	-0.253497	2.025e-05	0.00173834			14	98140108	98139903	OGDHL	oxoglutarate dehydrogenase-like
X304750	DRGA0014250	1.27e-10	2.72e-05	-518044		leukocytes	LYM	-0.253497	2.025e-05	0.00173834			14	98140108	98139903	OGDHL	oxoglutarate dehydrogenase-like
X304750	ASGA0065190	1.58e-10	3.28e-05	-381698		leukocytes	LYM	-0.253497	2.025e-05	0.00173834			14	98140108	98139903	OGDHL	oxoglutarate dehydrogenase-like
X304750	ASGA0065207	1.58e-10	3.28e-05	-268040		leukocytes	LYM	-0.253497	2.025e-05	0.00173834			14	98140108	98139903	OGDHL	oxoglutarate dehydrogenase-like
X304750	ALGA0079779	1.97e-10	3.97e-05	-671118		leukocytes	LYM	-0.253497	2.025e-05	0.00173834			14	98140108	98139903	OGDHL	oxoglutarate dehydrogenase-like
X304750	ASGA0065226	2.37e-10	4.64e-05	-82615		leukocytes	LYM	-0.253497	2.025e-05	0.00173834			14	98140108	98139903	OGDHL	oxoglutarate dehydrogenase-like
X304750	ASGA0065242	2.37e-10	4.64e-05	-31102		leukocytes	LYM	-0.253497	2.025e-05	0.00173834			14	98140108	98139903	OGDHL	oxoglutarate dehydrogenase-like
X304750	ASGA0065280	4.57e-10	8.27e-05	587030		leukocytes	LYM	-0.253497	2.025e-05	0.00173834			14	98140108	98139903	OGDHL	oxoglutarate dehydrogenase-like
X304750	ASGA0065143	8.75e-10	0.000145227	-976453		leukocytes	LYM	-0.253497	2.025e-05	0.00173834			14	98140108	98139903	OGDHL	oxoglutarate dehydrogenase-like
X304750	ASGA0065148	8.75e-10	0.000145227	-947509		leukocytes	LYM	-0.253497	2.025e-05	0.00173834			14	98140108	98139903	OGDHL	oxoglutarate dehydrogenase-like
X304750	ALGA0079771	8.75e-10	0.000145227	-697328		leukocytes	LYM	-0.253497	2.025e-05	0.00173834			14	98140108	98139903	OGDHL	oxoglutarate dehydrogenase-like
X304750	MARC0067013	1.07e-09	0.000172779	-830545		leukocytes	LYM	-0.253497	2.025e-05	0.00173834			14	98140108	98139903	OGDHL	oxoglutarate dehydrogenase-like
X304750	ASGA0065285	1.22e-09	0.000194113	747030		leukocytes	LYM	-0.253497	2.025e-05	0.00173834			14	98140108	98139903	OGDHL	oxoglutarate dehydrogenase-like
X304750	MARC0005727	2.27e-09	0.000335664	-145111		leukocytes	LYM	-0.253497	2.025e-05	0.00173834			14	98140108	98139903	OGDHL	oxoglutarate dehydrogenase-like
X304750	H3GA0041501	2.28e-09	0.000337378	781460		leukocytes	LYM	-0.253497	2.025e-05	0.00173834			14	98140108	98139903	OGDHL	oxoglutarate dehydrogenase-like
X304750	ALGA0079862	5.24e-09	0.000697944	17244		leukocytes	LYM	-0.253497	2.025e-05	0.00173834			14	98140108	98139903	OGDHL	oxoglutarate dehydrogenase-like
X304750	H3GA0041500	5.72e-09	0.00075255	801607		leukocytes	LYM	-0.253497	2.025e-05	0.00173834			14	98140108	98139903	OGDHL	oxoglutarate dehydrogenase-like
X304750	H3GA0041502	5.72e-09	0.00075255	971429		leukocytes	LYM	-0.253497	2.025e-05	0.00173834			14	98140108	98139903	OGDHL	oxoglutarate dehydrogenase-like
X304750	DIAS0000927	5.78e-09	0.000758043	369031		leukocytes	LYM	-0.253497	2.025e-05	0.00173834			14	98140108	98139903	OGDHL	oxoglutarate dehydrogenase-like
X304750	DIAS0004201	5.78e-09	0.000758043	539936		leukocytes	LYM	-0.253497	2.025e-05	0.00173834			14	98140108	98139903	OGDHL	oxoglutarate dehydrogenase-like
X304750	DRGA0014260	5.78e-09	0.000758043	151142		leukocytes	LYM	-0.253497	2.025e-05	0.00173834			14	98140108	98139903	OGDHL	oxoglutarate dehydrogenase-like
X304750	DRGA0014262	5.78e-09	0.000758043	186556		leukocytes	LYM	-0.253497	2.025e-05	0.00173834			14	98140108	98139903	OGDHL	oxoglutarate dehydrogenase-like
X304750	DRGA0014264	5.78e-09	0.000758043	385475		leukocytes	LYM	-0.253497	2.025e-05	0.00173834			14	98140108	98139903	OGDHL	oxoglutarate dehydrogenase-like
X304750	H3GA0041497	5.78e-09	0.000758043	707392		leukocytes	LYM	-0.253497	2.025e-05	0.00173834			14	98140108	98139903	OGDHL	oxoglutarate dehydrogenase-like
X304750	ALGA0079886	5.78e-09	0.000758043	681231		leukocytes	LYM	-0.253497	2.025e-05	0.00173834			14	98140108	98139903	OGDHL	oxoglutarate dehydrogenase-like
X304750	DIAS0004754	7.02e-09	0.000895621	435521		leukocytes	LYM	-0.253497	2.025e-05	0.00173834			14	98140108	98139903	OGDHL	oxoglutarate dehydrogenase-like
X304750	ASGA0065273	2.23e-08	0.00241043	407802		leukocytes	LYM	-0.253497	2.025e-05	0.00173834			14	98140108	98139903	OGDHL	oxoglutarate dehydrogenase-like
X304750	ALGA0079878	2.4e-08	0.00256868	471204		leukocytes	LYM	-0.253497	2.025e-05	0.00173834			14	98140108	98139903	OGDHL	oxoglutarate dehydrogenase-like
X304750	ALGA0079889	2.63e-08	0.00277574	759398		leukocytes	LYM	-0.253497	2.025e-05	0.00173834			14	98140108	98139903	OGDHL	oxoglutarate dehydrogenase-like
X304750	ALGA0079866	4.47e-08	0.0043339	168316		leukocytes	LYM	-0.253497	2.025e-05	0.00173834			14	98140108	98139903	OGDHL	oxoglutarate dehydrogenase-like
X304750	MARC0027760	7.06e-08	0.00634726	-854770		leukocytes	LYM	-0.253497	2.025e-05	0.00173834			14	98140108	98139903	OGDHL	oxoglutarate dehydrogenase-like
X304750	ASGA0065180	1.95e-07	0.0147284	-559356		leukocytes	LYM	-0.253497	2.025e-05	0.00173834			14	98140108	98139903	OGDHL	oxoglutarate dehydrogenase-like
X304750	ASGA0065194	2.68e-07	0.0192804	-344634		leukocytes	LYM	-0.253497	2.025e-05	0.00173834			14	98140108	98139903	OGDHL	oxoglutarate dehydrogenase-like
X326829	ALGA0080283	4.18e-08	0.00410873	-64771		leukocytes	LYM	-0.27716	2.93181e-06	0.00044872			14	107867512	107866597	ASAH2	N-acylsphingosine amidohydrolase (non-lysosomal ceramidase) 2
X326829	ALGA0080288	5.02e-08	0.00478645	-5062		leukocytes	LYM	-0.27716	2.93181e-06	0.00044872			14	107867512	107866597	ASAH2	N-acylsphingosine amidohydrolase (non-lysosomal ceramidase) 2
X326829	ASGA0065540	1.17e-07	0.00967961	-40487		leukocytes	LYM	-0.27716	2.93181e-06	0.00044872			14	107867512	107866597	ASAH2	N-acylsphingosine amidohydrolase (non-lysosomal ceramidase) 2
X326829	ASGA0065547	1.17e-07	0.00967961	148996		leukocytes	LYM	-0.27716	2.93181e-06	0.00044872			14	107867512	107866597	ASAH2	N-acylsphingosine amidohydrolase (non-lysosomal ceramidase) 2
X326829	MARC0038193	1.17e-07	0.00967961	-83943		leukocytes	LYM	-0.27716	2.93181e-06	0.00044872			14	107867512	107866597	ASAH2	N-acylsphingosine amidohydrolase (non-lysosomal ceramidase) 2
X326829	MARC0043296	1.17e-07	0.00967961	25613		leukocytes	LYM	-0.27716	2.93181e-06	0.00044872			14	107867512	107866597	ASAH2	N-acylsphingosine amidohydrolase (non-lysosomal ceramidase) 2
X326829	ASGA0065536	1.89e-07	0.0143153	-115609		leukocytes	LYM	-0.27716	2.93181e-06	0.00044872			14	107867512	107866597	ASAH2	N-acylsphingosine amidohydrolase (non-lysosomal ceramidase) 2
X326829	ALGA0080315	1.99e-07	0.0149906	126000		leukocytes	LYM	-0.27716	2.93181e-06	0.00044872			14	107867512	107866597	ASAH2	N-acylsphingosine amidohydrolase (non-lysosomal ceramidase) 2
X326829	ASGA0065545	2.44e-07	0.0177966	54544		leukocytes	LYM	-0.27716	2.93181e-06	0.00044872			14	107867512	107866597	ASAH2	N-acylsphingosine amidohydrolase (non-lysosomal ceramidase) 2
X326829	MARC0069003	4.4e-07	0.0292469	-97461		leukocytes	LYM	-0.27716	2.93181e-06	0.00044872			14	107867512	107866597	ASAH2	N-acylsphingosine amidohydrolase (non-lysosomal ceramidase) 2
X326829	H3GA0041643	6.21e-07	0.0387916	-459941		leukocytes	LYM	-0.27716	2.93181e-06	0.00044872			14	107867512	107866597	ASAH2	N-acylsphingosine amidohydrolase (non-lysosomal ceramidase) 2
X326829	ASGA0065524	6.39e-07	0.0397375	-505964		leukocytes	LYM	-0.27716	2.93181e-06	0.00044872			14	107867512	107866597	ASAH2	N-acylsphingosine amidohydrolase (non-lysosomal ceramidase) 2
X326829	MARC0001013	6.39e-07	0.0397375	-264732		leukocytes	LYM	-0.27716	2.93181e-06	0.00044872			14	107867512	107866597	ASAH2	N-acylsphingosine amidohydrolase (non-lysosomal ceramidase) 2
X326829	ALGA0080246	6.39e-07	0.0397375	-648596		leukocytes	LYM	-0.27716	2.93181e-06	0.00044872			14	107867512	107866597	ASAH2	N-acylsphingosine amidohydrolase (non-lysosomal ceramidase) 2
X326829	ALGA0080256	6.39e-07	0.0397375	-284584		leukocytes	LYM	-0.27716	2.93181e-06	0.00044872			14	107867512	107866597	ASAH2	N-acylsphingosine amidohydrolase (non-lysosomal ceramidase) 2
X326829	ALGA0080263	6.39e-07	0.0397375	-253908		leukocytes	LYM	-0.27716	2.93181e-06	0.00044872			14	107867512	107866597	ASAH2	N-acylsphingosine amidohydrolase (non-lysosomal ceramidase) 2
X304603	ASGA0065631	6.51e-10	0.000112007	677		leukocytes	LYM	0.277553	2.83465e-06	0.00043811			14	110117561	110116088	LIPA	lipase A, lysosomal acid, cholesterol esterase
X305363	ALGA0085228	4.13e-07	0.0277297	-642407		leukocytes	LYM	0.325734	3.04676e-08	1.62625e-05			15	53762787	53762601	CYP4V2	cytochrome P450, family 4, subfamily V, polypeptide 2
X310911	DRGA0015126	6.05e-07	0.0379592	-130168		leukocytes	LYM	0.232007	0.0001002	0.00518269			15	53762800	53762600	CYP4V2	cytochrome P450, family 4, subfamily V, polypeptide 2
X306001	ALGA0088203	1.87e-10	3.79e-05	235804		leukocytes	LYM	-0.328889	2.1993e-08	1.28767e-05			15	147708915	147708659	ATG16L1	ATG16 autophagy related 16-like 1 (S. cerevisiae)
X306001	ALGA0088206	2.79e-10	5.38e-05	363820		leukocytes	LYM	-0.328889	2.1993e-08	1.28767e-05			15	147708915	147708659	ATG16L1	ATG16 autophagy related 16-like 1 (S. cerevisiae)
X306001	ALGA0088181	1.24e-09	0.000197532	138267		leukocytes	LYM	-0.328889	2.1993e-08	1.28767e-05			15	147708915	147708659	ATG16L1	ATG16 autophagy related 16-like 1 (S. cerevisiae)
X306001	SIRI0001479	1.07e-08	0.00129704	166424		leukocytes	LYM	-0.328889	2.1993e-08	1.28767e-05			15	147708915	147708659	ATG16L1	ATG16 autophagy related 16-like 1 (S. cerevisiae)
X333410	DRGA0017577	1.15e-07	0.00948209	-744068		leukocytes	LYM	0.274134	3.79264e-06	0.00053665			16	21536963	21536181	PRLR	prolactin receptor
X333410	ASGA0103451	4.61e-07	0.0304126	-844362		leukocytes	LYM	0.274134	3.79264e-06	0.00053665			16	21536963	21536181	PRLR	prolactin receptor
X333410	ALGA0089562	6.32e-07	0.0394119	767257		leukocytes	LYM	0.274134	3.79264e-06	0.00053665			16	21536963	21536181	PRLR	prolactin receptor
X317524	ALGA0089562	2.48e-07	0.0180367	764725		leukocytes	LYM	0.302166	3.09952e-07	8.82938e-05			16	21539495	21538918	PRLR	prolactin receptor
X288864	ALGA0089562	2.51e-09	0.000367676	763359		leukocytes	LYM	0.250442	2.56466e-05	0.00204993			16	21540861	21539826	PRLR	prolactin receptor
X288864	ASGA0072578	2.58e-08	0.00273774	952937		leukocytes	LYM	0.250442	2.56466e-05	0.00204993			16	21540861	21539826	PRLR	prolactin receptor
X288864	H3GA0046208	3.17e-08	0.0032564	811026		leukocytes	LYM	0.250442	2.56466e-05	0.00204993			16	21540861	21539826	PRLR	prolactin receptor
X288864	ASGA0103451	8.18e-07	0.0488243	-848260		leukocytes	LYM	0.250442	2.56466e-05	0.00204993			16	21540861	21539826	PRLR	prolactin receptor
X319070	H3GA0046625	5.08e-13	2.01e-07	-722549		leukocytes	LYM	0.239639	5.774e-05	0.00359415			16	54792421	54793264		Ssc_hash_S22284237 CJ026967 full-length enriched swine cDNA library, adult trachea Sus scrofa cDNA clone TCH01H040063 5prime, mRNA sequence /clone=TCH01H040063 /clone_end=5prime /gb=CJ026967 /gi=54537555 /ug=Ssc.39264 /len=842
X306316	H3GA0054415	1.09e-21	2.9e-15	81660		leukocytes	LYM	-0.221503	0.00020779	0.0084955			16	74307323	74307974	C5orf4	chromosome 5 open reading frame 4
X306316	ASGA0074025	2.02e-21	5.1e-15	-8232		leukocytes	LYM	-0.221503	0.00020779	0.0084955			16	74307323	74307974	C5orf4	chromosome 5 open reading frame 4
X306316	ASGA0074026	3.03e-20	5.55e-14	34255		leukocytes	LYM	-0.221503	0.00020779	0.0084955			16	74307323	74307974	C5orf4	chromosome 5 open reading frame 4
X306316	H3GA0046992	4.12e-14	2.1e-08	-162224		leukocytes	LYM	-0.221503	0.00020779	0.0084955			16	74307323	74307974	C5orf4	chromosome 5 open reading frame 4
X306316	M1GA0021139	7.86e-13	2.96e-07	-109794		leukocytes	LYM	-0.221503	0.00020779	0.0084955			16	74307323	74307974	C5orf4	chromosome 5 open reading frame 4
X306316	SIRI0001384	7.86e-13	2.96e-07	-75652		leukocytes	LYM	-0.221503	0.00020779	0.0084955			16	74307323	74307974	C5orf4	chromosome 5 open reading frame 4
X306316	ALGA0091441	2.77e-12	9.19e-07	-722856		leukocytes	LYM	-0.221503	0.00020779	0.0084955			16	74307323	74307974	C5orf4	chromosome 5 open reading frame 4
X306316	DBWU0000826	6.29e-12	1.93e-06	-187318		leukocytes	LYM	-0.221503	0.00020779	0.0084955			16	74307323	74307974	C5orf4	chromosome 5 open reading frame 4
X306316	ALGA0091434	2.6e-09	0.000378922	-796543		leukocytes	LYM	-0.221503	0.00020779	0.0084955			16	74307323	74307974	C5orf4	chromosome 5 open reading frame 4
X326029	MARC0044482	3.3e-07	0.0229233	32990		leukocytes	LYM	0.302808	2.9173e-07	8.48254e-05			17	10870249	10869525	LOC100519341	indoleamine 2,3-dioxygenase 2-like
X306731	ASGA0076896	8.09e-07	0.0483766	-52093		leukocytes	LYM	-0.352842	1.63643e-09	2.09036e-06			17	44907375	44908136	C20orf4	chromosome 20 open reading frame 4
X312344	ASGA0099746	1.64e-10	3.38e-05	80891		leukocytes	LYM	-0.329541	2.0549e-08	1.231e-05			17	46838043	46838202	LBP	lipopolysaccharide binding protein
X312344	ALGA0095103	1.69e-08	0.00190084	-468384		leukocytes	LYM	-0.329541	2.0549e-08	1.231e-05			17	46838043	46838202	LBP	lipopolysaccharide binding protein
X312344	ALGA0095137	5.29e-08	0.00500301	-145876		leukocytes	LYM	-0.329541	2.0549e-08	1.231e-05			17	46838043	46838202	LBP	lipopolysaccharide binding protein
X309911	ASGA0099746	3.85e-11	9.59e-06	63626		leukocytes	LYM	-0.282301	1.87973e-06	0.00032273			17	46855308	46855480	LBP	lipopolysaccharide binding protein
X309911	ALGA0095103	5.36e-09	0.000710675	-485649		leukocytes	LYM	-0.282301	1.87973e-06	0.00032273			17	46855308	46855480	LBP	lipopolysaccharide binding protein
X309911	ALGA0095137	1.43e-08	0.00165215	-163141		leukocytes	LYM	-0.282301	1.87973e-06	0.00032273			17	46855308	46855480	LBP	lipopolysaccharide binding protein
X308429	ASGA0099746	1.27e-10	2.73e-05	50652		leukocytes	LYM	-0.301292	3.36492e-07	9.38247e-05			17	46868282	46868577	LBP	lipopolysaccharide binding protein
X308429	ALGA0095103	9.41e-09	0.00115314	-498623		leukocytes	LYM	-0.301292	3.36492e-07	9.38247e-05			17	46868282	46868577	LBP	lipopolysaccharide binding protein
X308429	ALGA0095137	2.46e-08	0.00262688	-176115		leukocytes	LYM	-0.301292	3.36492e-07	9.38247e-05			17	46868282	46868577	LBP	lipopolysaccharide binding protein
X307089	ASGA0105404	7.83e-09	0.000981875	-99958		leukocytes	LYM	-0.347213	3.07432e-09	3.09213e-06			18	4999087	4999611	ACTR3B	ARP3 actin-related protein 3 homolog B (yeast)
X307086	ASGA0105404	2.49e-12	8.33e-07	-99958		leukocytes	LYM	-0.344012	4.37568e-09	4.02439e-06			18	4999087	4999611	ACTR3B	ARP3 actin-related protein 3 homolog B (yeast)
X307202	ALGA0097161	2.48e-08	0.00263936	6749		leukocytes	LYM	-0.228248	0.00013059	0.00621455			18	15802010	15801728	SLC35B4	solute carrier family 35, member B4
X310304	ALGA0098104	1.56e-08	0.00177646	105622		leukocytes	LYM	-0.245421	3.7568e-05	0.00268004			18	42798170	42797967	NPSR1	neuropeptide S receptor 1
X316329	ALGA0008200	2.9e-08	0.00301427	769146		leukocytes	WBC	0.27575	3.04502e-06	0.00046081			1	251419994	251419447	TMEM2	transmembrane protein 2
X316329	MARC0019185	1.16e-07	0.00961021	131059		leukocytes	WBC	0.27575	3.04502e-06	0.00046081			1	251419994	251419447	TMEM2	transmembrane protein 2
X316329	MARC0054626	2.13e-07	0.0159111	92800		leukocytes	WBC	0.27575	3.04502e-06	0.00046081			1	251419994	251419447	TMEM2	transmembrane protein 2
X316329	ALGA0008203	4.7e-07	0.0309239	731866		leukocytes	WBC	0.27575	3.04502e-06	0.00046081			1	251419994	251419447	TMEM2	transmembrane protein 2
X316329	MARC0047721	4.93e-07	0.0321384	225545		leukocytes	WBC	0.27575	3.04502e-06	0.00046081			1	251419994	251419447	TMEM2	transmembrane protein 2
X316329	MARC0110178	5.21e-07	0.0335636	102447		leukocytes	WBC	0.27575	3.04502e-06	0.00046081			1	251419994	251419447	TMEM2	transmembrane protein 2
X316329	MARC0051939	7.55e-07	0.0456057	-527350		leukocytes	WBC	0.27575	3.04502e-06	0.00046081			1	251419994	251419447	TMEM2	transmembrane protein 2
X316329	ASGA0089119	8.19e-07	0.0488545	368189		leukocytes	WBC	0.27575	3.04502e-06	0.00046081			1	251419994	251419447	TMEM2	transmembrane protein 2
X291284	MARC0019185	1.51e-10	3.15e-05	-541		leukocytes	WBC	0.283354	1.57127e-06	0.00028465			1	251551594	251552379	TMEM2	transmembrane protein 2
X291995	DIAS0000208	3.85e-08	0.00383146	358819		leukocytes	WBC	-0.228983	0.00011715	0.00574053			1	292331217	292331797	CDK5RAP2	CDK5 regulatory subunit associated protein 2
X289107	ASGA0010116	1.95e-08	0.00214732	-110914		leukocytes	WBC	0.315339	7.79787e-08	3.36572e-05			2	44082633	44082946	SAA1	serum amyloid A1
X310160	ASGA0010116	1.2e-07	0.00980901	-110914		leukocytes	WBC	0.28822	1.01833e-06	0.00020498			2	44082633	44082790	LOC733603	Sus scrofa serum amyloid A protein mRNA, partial cds
X320809	MARC0093408	2.45e-12	8.22e-07	76151		leukocytes	WBC	0.254961	1.68336e-05	0.00152986			2	52379888	52379222	AMPD3	adenosine monophosphate deaminase 3
X310079	ALGA0013916	3.93e-09	0.000544814	297461		leukocytes	WBC	-0.292936	6.6368e-07	0.00015006			2	61525144	61524655	CYP4F3	cytochrome P450, family 4, subfamily F, polypeptide 3
X321730	M1GA0002934	8.53e-09	0.00105682	-472058		leukocytes	WBC	-0.28986	8.78284e-07	0.0001841			2	66466813	66467055	SYCE2	synaptonemal complex central element protein 2
X321730	ASGA0010428	2.87e-08	0.00298943	-647078		leukocytes	WBC	-0.28986	8.78284e-07	0.0001841			2	66466813	66467055	SYCE2	synaptonemal complex central element protein 2
X292789	ALGA0123314	1.43e-09	0.000223002	-18438		leukocytes	WBC	-0.234795	7.73165e-05	0.00436954			3	16939039	16939447	GUSB	glucuronidase, beta
X326744	ASGA0014859	2.18e-08	0.00236768	342458		leukocytes	WBC	-0.22269	0.00018158	0.00776852			3	62272822	62273136	GGCX	gamma-glutamyl carboxylase
X289261	ALGA0023901	1.5e-08	0.00171719	406682		leukocytes	WBC	0.329435	1.84592e-08	1.14236e-05			4	20948801	20949267	TNFRSF11B	tumor necrosis factor receptor superfamily, member 11b
X289261	ASGA0018938	3.03e-08	0.0031306	540491		leukocytes	WBC	0.329435	1.84592e-08	1.14236e-05			4	20948801	20949267	TNFRSF11B	tumor necrosis factor receptor superfamily, member 11b
X289261	ALGA0103582	1.05e-07	0.00883286	651060		leukocytes	WBC	0.329435	1.84592e-08	1.14236e-05			4	20948801	20949267	TNFRSF11B	tumor necrosis factor receptor superfamily, member 11b
X289261	ASGA0018928	1.43e-07	0.0113836	434448		leukocytes	WBC	0.329435	1.84592e-08	1.14236e-05			4	20948801	20949267	TNFRSF11B	tumor necrosis factor receptor superfamily, member 11b
X289261	ALGA0023905	1.43e-07	0.0113836	452414		leukocytes	WBC	0.329435	1.84592e-08	1.14236e-05			4	20948801	20949267	TNFRSF11B	tumor necrosis factor receptor superfamily, member 11b
X289261	ALGA0023846	2.09e-07	0.0156137	-783919		leukocytes	WBC	0.329435	1.84592e-08	1.14236e-05			4	20948801	20949267	TNFRSF11B	tumor necrosis factor receptor superfamily, member 11b
X289261	ALGA0023914	2.51e-07	0.0182026	559880		leukocytes	WBC	0.329435	1.84592e-08	1.14236e-05			4	20948801	20949267	TNFRSF11B	tumor necrosis factor receptor superfamily, member 11b
X289261	ASGA0018921	3.9e-07	0.0263538	324126		leukocytes	WBC	0.329435	1.84592e-08	1.14236e-05			4	20948801	20949267	TNFRSF11B	tumor necrosis factor receptor superfamily, member 11b
X289261	ASGA0018906	7.19e-07	0.0438252	-117042		leukocytes	WBC	0.329435	1.84592e-08	1.14236e-05			4	20948801	20949267	TNFRSF11B	tumor necrosis factor receptor superfamily, member 11b
X289261	ALGA0023870	7.19e-07	0.0438252	-94978		leukocytes	WBC	0.329435	1.84592e-08	1.14236e-05			4	20948801	20949267	TNFRSF11B	tumor necrosis factor receptor superfamily, member 11b
X289261	ALGA0023922	7.26e-07	0.0441296	648190		leukocytes	WBC	0.329435	1.84592e-08	1.14236e-05			4	20948801	20949267	TNFRSF11B	tumor necrosis factor receptor superfamily, member 11b
X293858	ALGA0023901	3.46e-10	6.48e-05	406682		leukocytes	WBC	0.317587	6.22757e-08	2.81614e-05			4	20948801	20949188	TNFRSF11B	tumor necrosis factor receptor superfamily, member 11b
X293858	ASGA0018938	2.46e-09	0.000360612	540491		leukocytes	WBC	0.317587	6.22757e-08	2.81614e-05			4	20948801	20949188	TNFRSF11B	tumor necrosis factor receptor superfamily, member 11b
X293858	ALGA0103582	3.53e-09	0.000496764	651060		leukocytes	WBC	0.317587	6.22757e-08	2.81614e-05			4	20948801	20949188	TNFRSF11B	tumor necrosis factor receptor superfamily, member 11b
X293858	ASGA0018928	6.1e-09	0.000794045	434448		leukocytes	WBC	0.317587	6.22757e-08	2.81614e-05			4	20948801	20949188	TNFRSF11B	tumor necrosis factor receptor superfamily, member 11b
X293858	ALGA0023905	6.1e-09	0.000794045	452414		leukocytes	WBC	0.317587	6.22757e-08	2.81614e-05			4	20948801	20949188	TNFRSF11B	tumor necrosis factor receptor superfamily, member 11b
X293858	ALGA0023914	1.97e-08	0.00217214	559880		leukocytes	WBC	0.317587	6.22757e-08	2.81614e-05			4	20948801	20949188	TNFRSF11B	tumor necrosis factor receptor superfamily, member 11b
X293858	ALGA0023877	2.62e-08	0.00277071	137306		leukocytes	WBC	0.317587	6.22757e-08	2.81614e-05			4	20948801	20949188	TNFRSF11B	tumor necrosis factor receptor superfamily, member 11b
X293858	ASGA0018921	4.04e-08	0.00399444	324126		leukocytes	WBC	0.317587	6.22757e-08	2.81614e-05			4	20948801	20949188	TNFRSF11B	tumor necrosis factor receptor superfamily, member 11b
X293858	ALGA0023922	4.45e-08	0.00431822	648190		leukocytes	WBC	0.317587	6.22757e-08	2.81614e-05			4	20948801	20949188	TNFRSF11B	tumor necrosis factor receptor superfamily, member 11b
X293858	ASGA0018906	1.46e-07	0.0115535	-117042		leukocytes	WBC	0.317587	6.22757e-08	2.81614e-05			4	20948801	20949188	TNFRSF11B	tumor necrosis factor receptor superfamily, member 11b
X293858	ALGA0023870	1.46e-07	0.0115535	-94978		leukocytes	WBC	0.317587	6.22757e-08	2.81614e-05			4	20948801	20949188	TNFRSF11B	tumor necrosis factor receptor superfamily, member 11b
X293858	ALGA0023846	1.74e-07	0.013359	-783919		leukocytes	WBC	0.317587	6.22757e-08	2.81614e-05			4	20948801	20949188	TNFRSF11B	tumor necrosis factor receptor superfamily, member 11b
X293858	MARC0061914	2.3e-07	0.0169682	-273009		leukocytes	WBC	0.317587	6.22757e-08	2.81614e-05			4	20948801	20949188	TNFRSF11B	tumor necrosis factor receptor superfamily, member 11b
X293858	ASGA0092756	2.53e-07	0.0183266	-154443		leukocytes	WBC	0.317587	6.22757e-08	2.81614e-05			4	20948801	20949188	TNFRSF11B	tumor necrosis factor receptor superfamily, member 11b
X293858	ALGA0023910	3.28e-07	0.0227622	517614		leukocytes	WBC	0.317587	6.22757e-08	2.81614e-05			4	20948801	20949188	TNFRSF11B	tumor necrosis factor receptor superfamily, member 11b
X293858	MARC0016570	3.31e-07	0.022948	379764		leukocytes	WBC	0.317587	6.22757e-08	2.81614e-05			4	20948801	20949188	TNFRSF11B	tumor necrosis factor receptor superfamily, member 11b
X289368	ASGA0022210	2.68e-12	8.93e-07	-558331		leukocytes	WBC	-0.218871	0.00023549	0.0092483			4	122964484	122964618	CU407227.1	OTTSUSG00000000623
X289368	DRGA0005107	1.13e-10	2.46e-05	-337822		leukocytes	WBC	-0.218871	0.00023549	0.0092483			4	122964484	122964618	CU407227.1	OTTSUSG00000000623
X289368	M1GA0006469	2.51e-08	0.00267458	-186286		leukocytes	WBC	-0.218871	0.00023549	0.0092483			4	122964484	122964618	CU407227.1	OTTSUSG00000000623
X294449	ASGA0023307	8.55e-16	6.35e-10	312278		leukocytes	WBC	-0.239784	5.36661e-05	0.00342834			4	138675055	138672479	LOC100152378	leucine-rich repeat-containing protein 8D-like
X294449	H3GA0014847	1.49e-15	1.04e-09	13923		leukocytes	WBC	-0.239784	5.36661e-05	0.00342834			4	138675055	138672479	LOC100152378	leucine-rich repeat-containing protein 8D-like
X294449	ALGA0029485	2.54e-15	1.68e-09	245168		leukocytes	WBC	-0.239784	5.36661e-05	0.00342834			4	138675055	138672479	LOC100152378	leucine-rich repeat-containing protein 8D-like
X294449	MARC0005129	4.54e-14	2.29e-08	461702		leukocytes	WBC	-0.239784	5.36661e-05	0.00342834			4	138675055	138672479	LOC100152378	leucine-rich repeat-containing protein 8D-like
X294449	ASGA0023298	1.11e-13	5.14e-08	257983		leukocytes	WBC	-0.239784	5.36661e-05	0.00342834			4	138675055	138672479	LOC100152378	leucine-rich repeat-containing protein 8D-like
X294449	ALGA0029501	2.44e-12	8.19e-07	340352		leukocytes	WBC	-0.239784	5.36661e-05	0.00342834			4	138675055	138672479	LOC100152378	leucine-rich repeat-containing protein 8D-like
X294449	ALGA0029505	5.92e-12	1.82e-06	507290		leukocytes	WBC	-0.239784	5.36661e-05	0.00342834			4	138675055	138672479	LOC100152378	leucine-rich repeat-containing protein 8D-like
X294449	MARC0072497	5.92e-12	1.82e-06	494391		leukocytes	WBC	-0.239784	5.36661e-05	0.00342834			4	138675055	138672479	LOC100152378	leucine-rich repeat-containing protein 8D-like
X294449	M1GA0006769	2.59e-11	6.82e-06	340388		leukocytes	WBC	-0.239784	5.36661e-05	0.00342834			4	138675055	138672479	LOC100152378	leucine-rich repeat-containing protein 8D-like
X294449	ALGA0029464	8.02e-11	1.82e-05	-199825		leukocytes	WBC	-0.239784	5.36661e-05	0.00342834			4	138675055	138672479	LOC100152378	leucine-rich repeat-containing protein 8D-like
X294449	ASGA0023287	3.07e-10	5.86e-05	-129854		leukocytes	WBC	-0.239784	5.36661e-05	0.00342834			4	138675055	138672479	LOC100152378	leucine-rich repeat-containing protein 8D-like
X294449	H3GA0014843	3.07e-10	5.86e-05	-77947		leukocytes	WBC	-0.239784	5.36661e-05	0.00342834			4	138675055	138672479	LOC100152378	leucine-rich repeat-containing protein 8D-like
X294449	ALGA0029474	3.07e-10	5.86e-05	-99243		leukocytes	WBC	-0.239784	5.36661e-05	0.00342834			4	138675055	138672479	LOC100152378	leucine-rich repeat-containing protein 8D-like
X294449	ASGA0023267	3.61e-10	6.72e-05	-302020		leukocytes	WBC	-0.239784	5.36661e-05	0.00342834			4	138675055	138672479	LOC100152378	leucine-rich repeat-containing protein 8D-like
X294449	ALGA0029483	3.78e-10	7e-05	188207		leukocytes	WBC	-0.239784	5.36661e-05	0.00342834			4	138675055	138672479	LOC100152378	leucine-rich repeat-containing protein 8D-like
X294449	ASGA0023234	4.85e-10	8.72e-05	-515477		leukocytes	WBC	-0.239784	5.36661e-05	0.00342834			4	138675055	138672479	LOC100152378	leucine-rich repeat-containing protein 8D-like
X294449	ASGA0023261	2.08e-09	0.000311342	-383087		leukocytes	WBC	-0.239784	5.36661e-05	0.00342834			4	138675055	138672479	LOC100152378	leucine-rich repeat-containing protein 8D-like
X294449	ASGA0094950	2.08e-09	0.000311342	-383802		leukocytes	WBC	-0.239784	5.36661e-05	0.00342834			4	138675055	138672479	LOC100152378	leucine-rich repeat-containing protein 8D-like
X294449	ALGA0029436	2.08e-09	0.000311342	-724511		leukocytes	WBC	-0.239784	5.36661e-05	0.00342834			4	138675055	138672479	LOC100152378	leucine-rich repeat-containing protein 8D-like
X294449	ASGA0092331	2.9e-09	0.000416863	-385760		leukocytes	WBC	-0.239784	5.36661e-05	0.00342834			4	138675055	138672479	LOC100152378	leucine-rich repeat-containing protein 8D-like
X294449	ASGA0023314	5.39e-09	0.000715088	585618		leukocytes	WBC	-0.239784	5.36661e-05	0.00342834			4	138675055	138672479	LOC100152378	leucine-rich repeat-containing protein 8D-like
X294449	INRA0017729	2.77e-07	0.0198186	826503		leukocytes	WBC	-0.239784	5.36661e-05	0.00342834			4	138675055	138672479	LOC100152378	leucine-rich repeat-containing protein 8D-like
X294449	MARC0056249	2.77e-07	0.0198186	967878		leukocytes	WBC	-0.239784	5.36661e-05	0.00342834			4	138675055	138672479	LOC100152378	leucine-rich repeat-containing protein 8D-like
X294449	WUR10000125	2.77e-07	0.0198186	991764		leukocytes	WBC	-0.239784	5.36661e-05	0.00342834			4	138675055	138672479	LOC100152378	leucine-rich repeat-containing protein 8D-like
X289385	ASGA0103424	3.68e-07	0.0251279	88411		leukocytes	WBC	-0.289338	9.20745e-07	0.0001902			5	12364271	12364871	BPIL2	bactericidal/permeability-increasing protein-like 2
X295195	ALGA0031253	4.93e-07	0.0321411	-280585		leukocytes	WBC	-0.248211	2.84484e-05	0.00220411			5	23283194	23283011	STAT2	signal transducer and activator of transcription 2, 113kDa
X296085	DIAS0000650	3.36e-10	6.31e-05	-2569		leukocytes	WBC	-0.285696	1.27663e-06	0.00024259			6	11914366	11914646	KARS	lysyl-tRNA synthetase
X296085	H3GA0017561	1.94e-09	0.000292405	75236		leukocytes	WBC	-0.285696	1.27663e-06	0.00024259			6	11914366	11914646	KARS	lysyl-tRNA synthetase
X296085	H3GA0017558	7.43e-09	0.000939037	28547		leukocytes	WBC	-0.285696	1.27663e-06	0.00024259			6	11914366	11914646	KARS	lysyl-tRNA synthetase
X296085	ALGA0034571	1.15e-07	0.00950794	-55115		leukocytes	WBC	-0.285696	1.27663e-06	0.00024259			6	11914366	11914646	KARS	lysyl-tRNA synthetase
X310052	M1GA0008601	3.42e-08	0.00347433	-23381		leukocytes	WBC	0.271902	4.22418e-06	0.00057813			6	65145882	65144361	MASP2	mannan-binding lectin serine peptidase 2
X297170	ASGA0099800	3.34e-07	0.0231478	773099		leukocytes	WBC	-0.27731	2.66276e-06	0.00041807			6	140654472	140654255	FGGY	FGGY carbohydrate kinase domain containing
X322418	ALGA0042974	1e-07	0.00848621	815071		leukocytes	WBC	0.282726	1.66075e-06	0.0002969			7	87596648	87596318	SLIRP	Ssc_hash_S34520948 DB791057 full-length enriched swine cDNA library, adult immature dendritic cell Sus scrofa cDNA clone DCI010008C07 5prime, mRNA sequence /clone=DCI010008C07 /clone_end=5prime /gb=DB791057 /gi=112756143 /ug=Ssc.63442 /len=717
X298795	ALGA0045234	4.89e-08	0.00467827	838193		leukocytes	WBC	0.247253	3.06116e-05	0.00232648			7	123101427	123100771	LOC100522447	Alpha-1-antichymotrypsin 1 Fragment [Source:UniProtKB/TrEMBL;Acc:Q9GMA7]
X331945	ASGA0093410	4.95e-07	0.0322512	97837		leukocytes	WBC	0.311169	1.17771e-07	4.47513e-05			8	10608466	10607874
X299812	ALGA0049349	1.7e-10	3.5e-05	-15138		leukocytes	WBC	-0.218559	0.00024049	0.00938793			8	127087248	127087436	LOC100522506	sodium/hydrogen exchanger-like domain-containing protein 1-like
X299812	ALGA0107683	1.08e-08	0.00130461	177659		leukocytes	WBC	-0.218559	0.00024049	0.00938793			8	127087248	127087436	LOC100522506	sodium/hydrogen exchanger-like domain-containing protein 1-like
X299812	ASGA0091768	1.8e-08	0.00200625	51240		leukocytes	WBC	-0.218559	0.00024049	0.00938793			8	127087248	127087436	LOC100522506	sodium/hydrogen exchanger-like domain-containing protein 1-like
X299812	H3GA0025382	5.36e-08	0.00504809	283436		leukocytes	WBC	-0.218559	0.00024049	0.00938793			8	127087248	127087436	LOC100522506	sodium/hydrogen exchanger-like domain-containing protein 1-like
X299812	ASGA0039724	7.41e-07	0.0449182	-746422		leukocytes	WBC	-0.218559	0.00024049	0.00938793			8	127087248	127087436	LOC100522506	sodium/hydrogen exchanger-like domain-containing protein 1-like
X309178	ALGA0113919	8.29e-07	0.0493929	13469		leukocytes	WBC	-0.22567	0.00014777	0.00676534			9	7599830	7598595	DCAF16	DDB1 and CUL4 associated factor 16
X312706	ALGA0113919	2.82e-08	0.0029413	13373		leukocytes	WBC	-0.241194	4.83329e-05	0.00319131			9	7599926	7598595	CLPB	ClpB caseinolytic peptidase B homolog (E. coli)
X317926	ASGA0093058	3.73e-15	2.4e-09	29214		leukocytes	WBC	-0.232916	8.85345e-05	0.00477081			9	11674864	11675577		Ssc_hash_S18280022 BP435919 full-length enriched swine cDNA library, adult lung Sus scrofa cDNA clone LNG010082C12 5prime, mRNA sequence /clone=LNG010082C12 /clone_end=5prime /gb=BP435919 /gi=40425986 /ug=Ssc.32930 /len=717
X317926	ASGA0090332	5.13e-15	3.22e-09	5343		leukocytes	WBC	-0.232916	8.85345e-05	0.00477081			9	11674864	11675577		Ssc_hash_S18280022 BP435919 full-length enriched swine cDNA library, adult lung Sus scrofa cDNA clone LNG010082C12 5prime, mRNA sequence /clone=LNG010082C12 /clone_end=5prime /gb=BP435919 /gi=40425986 /ug=Ssc.32930 /len=717
X317926	ALGA0051264	1.23e-08	0.00145802	-319738		leukocytes	WBC	-0.232916	8.85345e-05	0.00477081			9	11674864	11675577		Ssc_hash_S18280022 BP435919 full-length enriched swine cDNA library, adult lung Sus scrofa cDNA clone LNG010082C12 5prime, mRNA sequence /clone=LNG010082C12 /clone_end=5prime /gb=BP435919 /gi=40425986 /ug=Ssc.32930 /len=717
X317926	MARC0000557	3.57e-07	0.0244849	-5870		leukocytes	WBC	-0.232916	8.85345e-05	0.00477081			9	11674864	11675577		Ssc_hash_S18280022 BP435919 full-length enriched swine cDNA library, adult lung Sus scrofa cDNA clone LNG010082C12 5prime, mRNA sequence /clone=LNG010082C12 /clone_end=5prime /gb=BP435919 /gi=40425986 /ug=Ssc.32930 /len=717
X317926	ALGA0109756	6.79e-07	0.0417926	-28953		leukocytes	WBC	-0.232916	8.85345e-05	0.00477081			9	11674864	11675577		Ssc_hash_S18280022 BP435919 full-length enriched swine cDNA library, adult lung Sus scrofa cDNA clone LNG010082C12 5prime, mRNA sequence /clone=LNG010082C12 /clone_end=5prime /gb=BP435919 /gi=40425986 /ug=Ssc.32930 /len=717
X300173	DIAS0001583	2.38e-10	4.65e-05	-236612		leukocytes	WBC	-0.254054	1.80787e-05	0.00160925			9	13217315	13217934	AQP11	aquaporin 11
X300173	H3GA0026577	2.38e-10	4.65e-05	-216068		leukocytes	WBC	-0.254054	1.80787e-05	0.00160925			9	13217315	13217934	AQP11	aquaporin 11
X300173	ASGA0041661	1.17e-07	0.00968244	-156545		leukocytes	WBC	-0.254054	1.80787e-05	0.00160925			9	13217315	13217934	AQP11	aquaporin 11
X300811	DBWU0001059	1.02e-14	5.94e-09	296		leukocytes	WBC	-0.255909	1.56186e-05	0.00145468			9	146264650	146265441	C1orf74	chromosome 1 open reading frame 74
X301119	ALGA0057340	3.32e-08	0.00338257	623585		leukocytes	WBC	0.239423	5.5118e-05	0.00349199			10	16231864	16231559	ENAH	enabled homolog (Drosophila)
X301119	MARC0040002	6.19e-08	0.00568077	445208		leukocytes	WBC	0.239423	5.5118e-05	0.00349199			10	16231864	16231559	ENAH	enabled homolog (Drosophila)
X301119	H3GA0029376	6.49e-08	0.0059032	850650		leukocytes	WBC	0.239423	5.5118e-05	0.00349199			10	16231864	16231559	ENAH	enabled homolog (Drosophila)
X301119	MARC0037829	6.49e-08	0.0059032	735761		leukocytes	WBC	0.239423	5.5118e-05	0.00349199			10	16231864	16231559	ENAH	enabled homolog (Drosophila)
X301119	MARC0048684	6.49e-08	0.0059032	710416		leukocytes	WBC	0.239423	5.5118e-05	0.00349199			10	16231864	16231559	ENAH	enabled homolog (Drosophila)
X301119	ALGA0057373	6.49e-08	0.0059032	786930		leukocytes	WBC	0.239423	5.5118e-05	0.00349199			10	16231864	16231559	ENAH	enabled homolog (Drosophila)
X301119	ALGA0118982	8.29e-08	0.00726547	-572232		leukocytes	WBC	0.239423	5.5118e-05	0.00349199			10	16231864	16231559	ENAH	enabled homolog (Drosophila)
X301119	H3GA0056199	8.29e-08	0.00726547	-545535		leukocytes	WBC	0.239423	5.5118e-05	0.00349199			10	16231864	16231559	ENAH	enabled homolog (Drosophila)
X301119	ALGA0103302	9.05e-08	0.00780847	-58120		leukocytes	WBC	0.239423	5.5118e-05	0.00349199			10	16231864	16231559	ENAH	enabled homolog (Drosophila)
X301119	ALGA0118632	1.44e-07	0.0114273	371616		leukocytes	WBC	0.239423	5.5118e-05	0.00349199			10	16231864	16231559	ENAH	enabled homolog (Drosophila)
X301119	ALGA0119392	1.44e-07	0.0114273	365297		leukocytes	WBC	0.239423	5.5118e-05	0.00349199			10	16231864	16231559	ENAH	enabled homolog (Drosophila)
X301119	ASGA0046696	1.44e-07	0.0114273	-257628		leukocytes	WBC	0.239423	5.5118e-05	0.00349199			10	16231864	16231559	ENAH	enabled homolog (Drosophila)
X301119	ASGA0092473	1.44e-07	0.0114273	360525		leukocytes	WBC	0.239423	5.5118e-05	0.00349199			10	16231864	16231559	ENAH	enabled homolog (Drosophila)
X301119	ASGA0095916	1.44e-07	0.0114273	-412732		leukocytes	WBC	0.239423	5.5118e-05	0.00349199			10	16231864	16231559	ENAH	enabled homolog (Drosophila)
X301119	H3GA0029351	1.44e-07	0.0114273	-239715		leukocytes	WBC	0.239423	5.5118e-05	0.00349199			10	16231864	16231559	ENAH	enabled homolog (Drosophila)
X301119	MARC0028567	1.44e-07	0.0114273	491937		leukocytes	WBC	0.239423	5.5118e-05	0.00349199			10	16231864	16231559	ENAH	enabled homolog (Drosophila)
X301119	ASGA0046705	1.7e-07	0.0131484	-327895		leukocytes	WBC	0.239423	5.5118e-05	0.00349199			10	16231864	16231559	ENAH	enabled homolog (Drosophila)
X301119	ALGA0120573	2.74e-07	0.0196007	443235		leukocytes	WBC	0.239423	5.5118e-05	0.00349199			10	16231864	16231559	ENAH	enabled homolog (Drosophila)
X301119	ASGA0082325	3.81e-07	0.0258696	-85598		leukocytes	WBC	0.239423	5.5118e-05	0.00349199			10	16231864	16231559	ENAH	enabled homolog (Drosophila)
X301119	ALGA0057334	5.23e-07	0.0336817	602304		leukocytes	WBC	0.239423	5.5118e-05	0.00349199			10	16231864	16231559	ENAH	enabled homolog (Drosophila)
X301159	ASGA0098449	1.71e-07	0.0132224	96659		leukocytes	WBC	-0.252693	2.01113e-05	0.0017319			10	29229423	29228589	KLHL12	kelch-like 12 (Drosophila)
X302531	ASGA0099044	7.58e-13	2.87e-07	6782		leukocytes	WBC	-0.277994	2.51e-06	0.00040119			12	51574483	51574072	SHPK	sedoheptulokinase
X302531	H3GA0055908	6.89e-10	0.000117937	30141		leukocytes	WBC	-0.277994	2.51e-06	0.00040119			12	51574483	51574072	SHPK	sedoheptulokinase
X302531	ALGA0066740	2.05e-08	0.00224225	-996465		leukocytes	WBC	-0.277994	2.51e-06	0.00040119			12	51574483	51574072	SHPK	sedoheptulokinase
X302531	H3GA0034644	5.2e-07	0.0335019	467820		leukocytes	WBC	-0.277994	2.51e-06	0.00040119			12	51574483	51574072	SHPK	sedoheptulokinase
X302886	ALGA0067527	1.13e-35	4.29e-28	-33465		leukocytes	WBC	-0.260222	1.10689e-05	0.00114722			13	3626548	3627104	OXNAD1	oxidoreductase NAD-binding domain containing 1
X302886	ALGA0067548	1.66e-10	3.42e-05	17630		leukocytes	WBC	-0.260222	1.10689e-05	0.00114722			13	3626548	3627104	OXNAD1	oxidoreductase NAD-binding domain containing 1
X302886	ASGA0083287	9.62e-10	0.000157654	241809		leukocytes	WBC	-0.260222	1.10689e-05	0.00114722			13	3626548	3627104	OXNAD1	oxidoreductase NAD-binding domain containing 1
X302886	ALGA0067532	4.48e-08	0.00434462	-12513		leukocytes	WBC	-0.260222	1.10689e-05	0.00114722			13	3626548	3627104	OXNAD1	oxidoreductase NAD-binding domain containing 1
X302886	CASI0005935	1.42e-07	0.011314	103031		leukocytes	WBC	-0.260222	1.10689e-05	0.00114722			13	3626548	3627104	OXNAD1	oxidoreductase NAD-binding domain containing 1
X302886	ASGA0055651	1.89e-07	0.0143518	-335214		leukocytes	WBC	-0.260222	1.10689e-05	0.00114722			13	3626548	3627104	OXNAD1	oxidoreductase NAD-binding domain containing 1
X302886	ASGA0090538	1.92e-07	0.0145191	268724		leukocytes	WBC	-0.260222	1.10689e-05	0.00114722			13	3626548	3627104	OXNAD1	oxidoreductase NAD-binding domain containing 1
X302886	ALGA0067515	3.52e-07	0.0242218	-97934		leukocytes	WBC	-0.260222	1.10689e-05	0.00114722			13	3626548	3627104	OXNAD1	oxidoreductase NAD-binding domain containing 1
X302886	ASGA0055658	5.59e-07	0.0355299	-170782		leukocytes	WBC	-0.260222	1.10689e-05	0.00114722			13	3626548	3627104	OXNAD1	oxidoreductase NAD-binding domain containing 1
X314551	ASGA0092647	2.57e-12	8.59e-07	397873		leukocytes	WBC	-0.218443	0.00024237	0.00943707			13	23841970	23842727	TRANK1	tetratricopeptide repeat and ankyrin repeat containing 1
X314551	MARC0073797	3.29e-12	1.07e-06	397711		leukocytes	WBC	-0.218443	0.00024237	0.00943707			13	23841970	23842727	TRANK1	tetratricopeptide repeat and ankyrin repeat containing 1
X314551	ALGA0111036	1.21e-09	0.000193207	33009		leukocytes	WBC	-0.218443	0.00024237	0.00943707			13	23841970	23842727	TRANK1	tetratricopeptide repeat and ankyrin repeat containing 1
X314551	MARC0032314	1.21e-09	0.000193207	54802		leukocytes	WBC	-0.218443	0.00024237	0.00943707			13	23841970	23842727	TRANK1	tetratricopeptide repeat and ankyrin repeat containing 1
X314551	H3GA0053903	1.74e-09	0.000265102	581189		leukocytes	WBC	-0.218443	0.00024237	0.00943707			13	23841970	23842727	TRANK1	tetratricopeptide repeat and ankyrin repeat containing 1
X314551	MARC0004322	1.77e-09	0.000269501	599584		leukocytes	WBC	-0.218443	0.00024237	0.00943707			13	23841970	23842727	TRANK1	tetratricopeptide repeat and ankyrin repeat containing 1
X314551	H3GA0035812	1.24e-08	0.00146726	309232		leukocytes	WBC	-0.218443	0.00024237	0.00943707			13	23841970	23842727	TRANK1	tetratricopeptide repeat and ankyrin repeat containing 1
X314551	MARC0068423	5.37e-08	0.00505767	-989910		leukocytes	WBC	-0.218443	0.00024237	0.00943707			13	23841970	23842727	TRANK1	tetratricopeptide repeat and ankyrin repeat containing 1
X314551	ASGA0092144	6.44e-08	0.0058708	-18350		leukocytes	WBC	-0.218443	0.00024237	0.00943707			13	23841970	23842727	TRANK1	tetratricopeptide repeat and ankyrin repeat containing 1
X314551	MARC0005330	6.44e-08	0.0058708	-725451		leukocytes	WBC	-0.218443	0.00024237	0.00943707			13	23841970	23842727	TRANK1	tetratricopeptide repeat and ankyrin repeat containing 1
X314551	ALGA0102461	6.76e-08	0.00611294	-308591		leukocytes	WBC	-0.218443	0.00024237	0.00943707			13	23841970	23842727	TRANK1	tetratricopeptide repeat and ankyrin repeat containing 1
X314551	ALGA0113970	9.4e-08	0.0080553	-366687		leukocytes	WBC	-0.218443	0.00024237	0.00943707			13	23841970	23842727	TRANK1	tetratricopeptide repeat and ankyrin repeat containing 1
X314551	CASI0009493	1.94e-07	0.0146397	-611049		leukocytes	WBC	-0.218443	0.00024237	0.00943707			13	23841970	23842727	TRANK1	tetratricopeptide repeat and ankyrin repeat containing 1
X314551	ASGA0056634	3.59e-07	0.0246352	229723		leukocytes	WBC	-0.218443	0.00024237	0.00943707			13	23841970	23842727	TRANK1	tetratricopeptide repeat and ankyrin repeat containing 1
X314551	ALGA0106229	4.03e-07	0.0271454	-434784		leukocytes	WBC	-0.218443	0.00024237	0.00943707			13	23841970	23842727	TRANK1	tetratricopeptide repeat and ankyrin repeat containing 1
X314551	MARC0082497	4.03e-07	0.0271454	-506092		leukocytes	WBC	-0.218443	0.00024237	0.00943707			13	23841970	23842727	TRANK1	tetratricopeptide repeat and ankyrin repeat containing 1
X314551	ALGA0115682	4.84e-07	0.0316934	313064		leukocytes	WBC	-0.218443	0.00024237	0.00943707			13	23841970	23842727	TRANK1	tetratricopeptide repeat and ankyrin repeat containing 1
X314551	ALGA0068807	4.84e-07	0.0316934	184739		leukocytes	WBC	-0.218443	0.00024237	0.00943707			13	23841970	23842727	TRANK1	tetratricopeptide repeat and ankyrin repeat containing 1
X309232	H3GA0037619	3.18e-07	0.0221871	208121		leukocytes	WBC	-0.220862	0.00020575	0.00843525			13	176449259	176448724	NSUN3	NOP2/Sun domain family, member 3
X304596	MARC0042557	3.94e-07	0.0266267	47947		leukocytes	WBC	-0.241144	4.85155e-05	0.00319913			14	78975071	78974801	AIFM2	apoptosis-inducing factor, mitochondrion-associated, 2
X313214	ASGA0084877	5.06e-08	0.00481936	222936		leukocytes	WBC	-0.23727	6.45677e-05	0.00387783			15	37780770	37782093	CLN8	ceroid-lipofuscinosis, neuronal 8 (epilepsy, progressive with mental retardation)
X313214	ASGA0069274	3.18e-07	0.0221866	-575640		leukocytes	WBC	-0.23727	6.45677e-05	0.00387783			15	37780770	37782093	CLN8	ceroid-lipofuscinosis, neuronal 8 (epilepsy, progressive with mental retardation)
X312657	ASGA0084877	1.62e-07	0.0126404	222284		leukocytes	WBC	-0.220461	0.00021144	0.00859626			15	37781422	37782100	WFDC2	WAP four-disulfide core domain 2
X320639	ASGA0070646	1.05e-07	0.00878723	212694		leukocytes	WBC	-0.241145	4.851e-05	0.00319913			15	133757472	133756961	LOC100519396	Ssc_hash_S18551792 BX920443 Sus Scrofa library (scan) Sus scrofa cDNA clone scan0006.p.15 5prim, mRNA sequence /clone=scan0006.p.15 /clone_end=5prime /gb=BX920443 /gi=90242772 /ug=Ssc.49525 /len=846
X320639	DIAS0003382	2.12e-07	0.0158383	366506		leukocytes	WBC	-0.241145	4.851e-05	0.00319913			15	133757472	133756961	LOC100519396	Ssc_hash_S18551792 BX920443 Sus Scrofa library (scan) Sus scrofa cDNA clone scan0006.p.15 5prim, mRNA sequence /clone=scan0006.p.15 /clone_end=5prime /gb=BX920443 /gi=90242772 /ug=Ssc.49525 /len=846
X320639	DIAS0003606	4.5e-07	0.0298214	249331		leukocytes	WBC	-0.241145	4.851e-05	0.00319913			15	133757472	133756961	LOC100519396	Ssc_hash_S18551792 BX920443 Sus Scrofa library (scan) Sus scrofa cDNA clone scan0006.p.15 5prim, mRNA sequence /clone=scan0006.p.15 /clone_end=5prime /gb=BX920443 /gi=90242772 /ug=Ssc.49525 /len=846
X320639	ASGA0070625	5.74e-07	0.0363304	-80087		leukocytes	WBC	-0.241145	4.851e-05	0.00319913			15	133757472	133756961	LOC100519396	Ssc_hash_S18551792 BX920443 Sus Scrofa library (scan) Sus scrofa cDNA clone scan0006.p.15 5prim, mRNA sequence /clone=scan0006.p.15 /clone_end=5prime /gb=BX920443 /gi=90242772 /ug=Ssc.49525 /len=846
X320639	DBUN0002708	5.74e-07	0.0363304	78999		leukocytes	WBC	-0.241145	4.851e-05	0.00319913			15	133757472	133756961	LOC100519396	Ssc_hash_S18551792 BX920443 Sus Scrofa library (scan) Sus scrofa cDNA clone scan0006.p.15 5prim, mRNA sequence /clone=scan0006.p.15 /clone_end=5prime /gb=BX920443 /gi=90242772 /ug=Ssc.49525 /len=846
X320639	MARC0083357	7.82e-07	0.0469527	-19130		leukocytes	WBC	-0.241145	4.851e-05	0.00319913			15	133757472	133756961	LOC100519396	Ssc_hash_S18551792 BX920443 Sus Scrofa library (scan) Sus scrofa cDNA clone scan0006.p.15 5prim, mRNA sequence /clone=scan0006.p.15 /clone_end=5prime /gb=BX920443 /gi=90242772 /ug=Ssc.49525 /len=846
X305655	ASGA0070665	1.91e-13	8.39e-08	-152265		leukocytes	WBC	-0.223579	0.00017079	0.00746264			15	134309144	134308703	GLB1L	galactosidase, beta 1-like
X306061	ASGA0071340	2.28e-12	7.71e-07	-99266		leukocytes	WBC	-0.313547	9.31676e-08	3.77864e-05			15	144893716	144893449	SP110	SP110 nuclear body protein
X306061	ALGA0110221	4.91e-10	8.8e-05	-311785		leukocytes	WBC	-0.313547	9.31676e-08	3.77864e-05			15	144893716	144893449	SP110	SP110 nuclear body protein
X306061	H3GA0045331	3.97e-07	0.0267758	-171058		leukocytes	WBC	-0.313547	9.31676e-08	3.77864e-05			15	144893716	144893449	SP110	SP110 nuclear body protein
X305926	ASGA0071500	1.39e-08	0.00160975	-750787		leukocytes	WBC	0.267827	5.94181e-06	0.0007453			15	148087526	148088711	LOC100157045	UDP-glucuronosyltransferase Fragment [Source:UniProtKB/TrEMBL;Acc:Q29250]
X311072	ASGA0071500	3.24e-07	0.022519	-750793		leukocytes	WBC	0.2632	8.69491e-06	0.00097486			15	148087532	148088711	LOC100157045	PREDICTED: Sus scrofa similar to UDP glycosyltransferase 1 family, polypeptide A10 (LOC100157045), mRNA
X307115	MARC0034114	8.92e-12	2.62e-06	281753		leukocytes	WBC	-0.354583	1.17026e-09	1.63458e-06			18	8062521	8062693	LOC100153608	PREDICTED: Sus scrofa carbonyl reductase family member 4-like (LOC100153608)
X307115	ASGA0078792	2.58e-10	5.02e-05	919137		leukocytes	WBC	-0.354583	1.17026e-09	1.63458e-06			18	8062521	8062693	LOC100153608	PREDICTED: Sus scrofa carbonyl reductase family member 4-like (LOC100153608)
X307115	ALGA0096832	3.86e-09	0.000535673	-171388		leukocytes	WBC	-0.354583	1.17026e-09	1.63458e-06			18	8062521	8062693	LOC100153608	PREDICTED: Sus scrofa carbonyl reductase family member 4-like (LOC100153608)
X307115	ALGA0119663	6.72e-09	0.000862825	-98300		leukocytes	WBC	-0.354583	1.17026e-09	1.63458e-06			18	8062521	8062693	LOC100153608	PREDICTED: Sus scrofa carbonyl reductase family member 4-like (LOC100153608)
X307115	ASGA0091409	8.29e-09	0.00103357	-51869		leukocytes	WBC	-0.354583	1.17026e-09	1.63458e-06			18	8062521	8062693	LOC100153608	PREDICTED: Sus scrofa carbonyl reductase family member 4-like (LOC100153608)
X307115	CASI0007077	8.68e-09	0.00107347	935765		leukocytes	WBC	-0.354583	1.17026e-09	1.63458e-06			18	8062521	8062693	LOC100153608	PREDICTED: Sus scrofa carbonyl reductase family member 4-like (LOC100153608)
X307115	ALGA0096869	3.54e-08	0.00357101	420336		leukocytes	WBC	-0.354583	1.17026e-09	1.63458e-06			18	8062521	8062693	LOC100153608	PREDICTED: Sus scrofa carbonyl reductase family member 4-like (LOC100153608)
X307115	DIAS0001617	3.54e-08	0.00357101	395006		leukocytes	WBC	-0.354583	1.17026e-09	1.63458e-06			18	8062521	8062693	LOC100153608	PREDICTED: Sus scrofa carbonyl reductase family member 4-like (LOC100153608)
X307115	ASGA0078747	3.63e-08	0.00363987	434310		leukocytes	WBC	-0.354583	1.17026e-09	1.63458e-06			18	8062521	8062693	LOC100153608	PREDICTED: Sus scrofa carbonyl reductase family member 4-like (LOC100153608)
X307115	ASGA0078758	3.63e-08	0.00363987	645736		leukocytes	WBC	-0.354583	1.17026e-09	1.63458e-06			18	8062521	8062693	LOC100153608	PREDICTED: Sus scrofa carbonyl reductase family member 4-like (LOC100153608)
X307115	ASGA0105592	3.63e-08	0.00363987	-59813		leukocytes	WBC	-0.354583	1.17026e-09	1.63458e-06			18	8062521	8062693	LOC100153608	PREDICTED: Sus scrofa carbonyl reductase family member 4-like (LOC100153608)
X307115	MARC0007516	3.96e-08	0.00392537	981588		leukocytes	WBC	-0.354583	1.17026e-09	1.63458e-06			18	8062521	8062693	LOC100153608	PREDICTED: Sus scrofa carbonyl reductase family member 4-like (LOC100153608)
X307115	MARC0112998	6.09e-08	0.00560653	318249		leukocytes	WBC	-0.354583	1.17026e-09	1.63458e-06			18	8062521	8062693	LOC100153608	PREDICTED: Sus scrofa carbonyl reductase family member 4-like (LOC100153608)
X307115	ALGA0104177	3e-07	0.0211352	-451685		leukocytes	WBC	-0.354583	1.17026e-09	1.63458e-06			18	8062521	8062693	LOC100153608	PREDICTED: Sus scrofa carbonyl reductase family member 4-like (LOC100153608)
X307115	ALGA0096949	5.67e-07	0.0359824	964051		leukocytes	WBC	-0.354583	1.17026e-09	1.63458e-06			18	8062521	8062693	LOC100153608	PREDICTED: Sus scrofa carbonyl reductase family member 4-like (LOC100153608)
X318034	H3GA0050863	6.83e-13	2.62e-07	-121721		leukocytes	WBC	0.234336	7.99278e-05	0.00446228			18	47304819	47305698	FKBP14	FK506 binding protein 14, 22 kDa
X314039	ASGA0095734	5.98e-07	0.0375961	135035		Platelet	MPV	-0.243955	4.33127e-05	0.00296191			1	10383432	10384276	TMEM181	transmembrane protein 181
X296438	H3GA0017949	1.06e-12	3.89e-07	705658		Platelet	MPV	0.233753	9.114e-05	0.00485937			6	49827227	49825960	FUT1	fucosyltransferase 1 (galactoside 2-alpha-L-fucosyltransferase, H blood group)
X296438	ASGA0028206	2.29e-12	7.72e-07	728965		Platelet	MPV	0.233753	9.114e-05	0.00485937			6	49827227	49825960	FUT1	fucosyltransferase 1 (galactoside 2-alpha-L-fucosyltransferase, H blood group)
X296438	ASGA0028211	2.29e-12	7.72e-07	976358		Platelet	MPV	0.233753	9.114e-05	0.00485937			6	49827227	49825960	FUT1	fucosyltransferase 1 (galactoside 2-alpha-L-fucosyltransferase, H blood group)
X296438	ASGA0028216	2.29e-12	7.72e-07	915214		Platelet	MPV	0.233753	9.114e-05	0.00485937			6	49827227	49825960	FUT1	fucosyltransferase 1 (galactoside 2-alpha-L-fucosyltransferase, H blood group)
X296438	DIAS0000492	2.29e-12	7.72e-07	-25010		Platelet	MPV	0.233753	9.114e-05	0.00485937			6	49827227	49825960	FUT1	fucosyltransferase 1 (galactoside 2-alpha-L-fucosyltransferase, H blood group)
X296438	DIAS0000822	2.29e-12	7.72e-07	437187		Platelet	MPV	0.233753	9.114e-05	0.00485937			6	49827227	49825960	FUT1	fucosyltransferase 1 (galactoside 2-alpha-L-fucosyltransferase, H blood group)
X296438	DIAS0003830	2.29e-12	7.72e-07	512600		Platelet	MPV	0.233753	9.114e-05	0.00485937			6	49827227	49825960	FUT1	fucosyltransferase 1 (galactoside 2-alpha-L-fucosyltransferase, H blood group)
X296438	DIAS0004447	2.29e-12	7.72e-07	210344		Platelet	MPV	0.233753	9.114e-05	0.00485937			6	49827227	49825960	FUT1	fucosyltransferase 1 (galactoside 2-alpha-L-fucosyltransferase, H blood group)
X296438	H3GA0053555	2.29e-12	7.72e-07	480310		Platelet	MPV	0.233753	9.114e-05	0.00485937			6	49827227	49825960	FUT1	fucosyltransferase 1 (galactoside 2-alpha-L-fucosyltransferase, H blood group)
X296438	H3GA0056470	2.29e-12	7.72e-07	179489		Platelet	MPV	0.233753	9.114e-05	0.00485937			6	49827227	49825960	FUT1	fucosyltransferase 1 (galactoside 2-alpha-L-fucosyltransferase, H blood group)
X296438	M1GA0008527	2.29e-12	7.72e-07	778857		Platelet	MPV	0.233753	9.114e-05	0.00485937			6	49827227	49825960	FUT1	fucosyltransferase 1 (galactoside 2-alpha-L-fucosyltransferase, H blood group)
X296438	MARC0011519	2.29e-12	7.72e-07	-9963		Platelet	MPV	0.233753	9.114e-05	0.00485937			6	49827227	49825960	FUT1	fucosyltransferase 1 (galactoside 2-alpha-L-fucosyltransferase, H blood group)
X296438	MARC0032442	2.29e-12	7.72e-07	431830		Platelet	MPV	0.233753	9.114e-05	0.00485937			6	49827227	49825960	FUT1	fucosyltransferase 1 (galactoside 2-alpha-L-fucosyltransferase, H blood group)
X296438	MARC0049189	2.29e-12	7.72e-07	537265		Platelet	MPV	0.233753	9.114e-05	0.00485937			6	49827227	49825960	FUT1	fucosyltransferase 1 (galactoside 2-alpha-L-fucosyltransferase, H blood group)
X296438	DIAS0003231	3.06e-12	1.01e-06	238724		Platelet	MPV	0.233753	9.114e-05	0.00485937			6	49827227	49825960	FUT1	fucosyltransferase 1 (galactoside 2-alpha-L-fucosyltransferase, H blood group)
X296438	M1GA0008537	5.77e-12	1.78e-06	811664		Platelet	MPV	0.233753	9.114e-05	0.00485937			6	49827227	49825960	FUT1	fucosyltransferase 1 (galactoside 2-alpha-L-fucosyltransferase, H blood group)
X296438	MARC0019764	6.23e-12	1.91e-06	-476025		Platelet	MPV	0.233753	9.114e-05	0.00485937			6	49827227	49825960	FUT1	fucosyltransferase 1 (galactoside 2-alpha-L-fucosyltransferase, H blood group)
X296438	ASGA0089838	2.12e-11	5.7e-06	-680703		Platelet	MPV	0.233753	9.114e-05	0.00485937			6	49827227	49825960	FUT1	fucosyltransferase 1 (galactoside 2-alpha-L-fucosyltransferase, H blood group)
X296438	ASGA0093393	2.12e-11	5.7e-06	-658905		Platelet	MPV	0.233753	9.114e-05	0.00485937			6	49827227	49825960	FUT1	fucosyltransferase 1 (galactoside 2-alpha-L-fucosyltransferase, H blood group)
X296438	M1GA0008536	1.04e-08	0.00126618	668569		Platelet	MPV	0.233753	9.114e-05	0.00485937			6	49827227	49825960	FUT1	fucosyltransferase 1 (galactoside 2-alpha-L-fucosyltransferase, H blood group)
X296438	MARC0044346	1.04e-08	0.00126618	651338		Platelet	MPV	0.233753	9.114e-05	0.00485937			6	49827227	49825960	FUT1	fucosyltransferase 1 (galactoside 2-alpha-L-fucosyltransferase, H blood group)
X300014	H3GA0026218	5.05e-10	9.02e-05	785600		Platelet	MPV	0.242687	4.75922e-05	0.00315599			9	6109793	6108840	OR51E1	olfactory receptor, family 51, subfamily E, member 1
X300014	ALGA0050939	5.71e-10	0.000100235	976838		Platelet	MPV	0.242687	4.75922e-05	0.00315599			9	6109793	6108840	OR51E1	olfactory receptor, family 51, subfamily E, member 1
X300014	ALGA0050918	1.58e-09	0.000243515	818248		Platelet	MPV	0.242687	4.75922e-05	0.00315599			9	6109793	6108840	OR51E1	olfactory receptor, family 51, subfamily E, member 1
X300014	M1GA0012522	9.31e-09	0.00114187	959567		Platelet	MPV	0.242687	4.75922e-05	0.00315599			9	6109793	6108840	OR51E1	olfactory receptor, family 51, subfamily E, member 1
X300014	ASGA0041084	1.1e-07	0.00912505	-440643		Platelet	MPV	0.242687	4.75922e-05	0.00315599			9	6109793	6108840	OR51E1	olfactory receptor, family 51, subfamily E, member 1
X301024	ASGA0042264	9.19e-09	0.0011285	277247		Platelet	MPV	-0.234708	8.51271e-05	0.004653			9	29687502	29687574	snoZ40	Small nucleolar RNA Z40 [Source: RFAM;Acc:RF00342]
X301024	ASGA0042239	1.16e-08	0.00138273	185430		Platelet	MPV	-0.234708	8.51271e-05	0.004653			9	29687502	29687574	snoZ40	Small nucleolar RNA Z40 [Source: RFAM;Acc:RF00342]
X301024	ALGA0110869	7.9e-08	0.00697262	-161813		Platelet	MPV	-0.234708	8.51271e-05	0.004653			9	29687502	29687574	snoZ40	Small nucleolar RNA Z40 [Source: RFAM;Acc:RF00342]
X301024	ALGA0052087	9.75e-08	0.00830464	118348		Platelet	MPV	-0.234708	8.51271e-05	0.004653			9	29687502	29687574	snoZ40	Small nucleolar RNA Z40 [Source: RFAM;Acc:RF00342]
X301024	ASGA0100130	1.24e-07	0.0100985	-151589		Platelet	MPV	-0.234708	8.51271e-05	0.004653			9	29687502	29687574	snoZ40	Small nucleolar RNA Z40 [Source: RFAM;Acc:RF00342]
X301024	ALGA0052075	5.6e-07	0.035588	-41467		Platelet	MPV	-0.234708	8.51271e-05	0.004653			9	29687502	29687574	snoZ40	Small nucleolar RNA Z40 [Source: RFAM;Acc:RF00342]
X301024	H3GA0026854	5.89e-07	0.037122	295152		Platelet	MPV	-0.234708	8.51271e-05	0.004653			9	29687502	29687574	snoZ40	Small nucleolar RNA Z40 [Source: RFAM;Acc:RF00342]
X314134	ALGA0060358	1.48e-07	0.011698	-107683		Platelet	MPV	-0.219202	0.00024914	0.00959794			11	3794248	3795132	WASF3	WAS protein family, member 3
X301224	ALGA0119795	7.15e-08	0.00640925	-800623		Platelet	PCT	-0.221875	0.00022559	0.00898229			10	36327849	36328158	DCTN3	dynactin 3 (p22)
X301224	H3GA0029854	1.21e-07	0.00987284	-650529		Platelet	PCT	-0.221875	0.00022559	0.00898229			10	36327849	36328158	DCTN3	dynactin 3 (p22)
X301224	ASGA0099723	1.86e-07	0.0141831	-26603		Platelet	PCT	-0.221875	0.00022559	0.00898229			10	36327849	36328158	DCTN3	dynactin 3 (p22)
X311597	MARC0086582	1.66e-09	0.000255082	-251969		Platelet	PCT	0.245719	4.18872e-05	0.00289623			14	105635658	105636031	MBL2	mannose-binding lectin (protein C) 2, soluble
X311597	MARC0017943	2.76e-09	0.000398611	-259923		Platelet	PCT	0.245719	4.18872e-05	0.00289623			14	105635658	105636031	MBL2	mannose-binding lectin (protein C) 2, soluble
X311597	ALGA0080216	1.21e-08	0.00144023	979056		Platelet	PCT	0.245719	4.18872e-05	0.00289623			14	105635658	105636031	MBL2	mannose-binding lectin (protein C) 2, soluble
X311597	DIAS0004751	6.49e-08	0.0059032	295		Platelet	PCT	0.245719	4.18872e-05	0.00289623			14	105635658	105636031	MBL2	mannose-binding lectin (protein C) 2, soluble
X311597	DRGA0014376	6.49e-08	0.0059032	810997		Platelet	PCT	0.245719	4.18872e-05	0.00289623			14	105635658	105636031	MBL2	mannose-binding lectin (protein C) 2, soluble
X311597	DRGA0014372	1.03e-07	0.00867617	439219		Platelet	PCT	0.245719	4.18872e-05	0.00289623			14	105635658	105636031	MBL2	mannose-binding lectin (protein C) 2, soluble
X311597	INRA0045966	1.03e-07	0.00867617	87765		Platelet	PCT	0.245719	4.18872e-05	0.00289623			14	105635658	105636031	MBL2	mannose-binding lectin (protein C) 2, soluble
X311597	INRA0045986	1.03e-07	0.00867617	482744		Platelet	PCT	0.245719	4.18872e-05	0.00289623			14	105635658	105636031	MBL2	mannose-binding lectin (protein C) 2, soluble
X311597	MARC0008683	1.03e-07	0.00867617	107974		Platelet	PCT	0.245719	4.18872e-05	0.00289623			14	105635658	105636031	MBL2	mannose-binding lectin (protein C) 2, soluble
X311597	ALGA0080176	1.03e-07	0.00867617	65872		Platelet	PCT	0.245719	4.18872e-05	0.00289623			14	105635658	105636031	MBL2	mannose-binding lectin (protein C) 2, soluble
X311597	ALGA0080177	1.03e-07	0.00867617	124663		Platelet	PCT	0.245719	4.18872e-05	0.00289623			14	105635658	105636031	MBL2	mannose-binding lectin (protein C) 2, soluble
X311597	ALGA0080212	1.03e-07	0.00867617	916587		Platelet	PCT	0.245719	4.18872e-05	0.00289623			14	105635658	105636031	MBL2	mannose-binding lectin (protein C) 2, soluble
X311597	CASI0007598	1.26e-07	0.0102466	330814		Platelet	PCT	0.245719	4.18872e-05	0.00289623			14	105635658	105636031	MBL2	mannose-binding lectin (protein C) 2, soluble
X311597	INRA0046003	2.36e-07	0.0173473	951565		Platelet	PCT	0.245719	4.18872e-05	0.00289623			14	105635658	105636031	MBL2	mannose-binding lectin (protein C) 2, soluble
X311597	ASGA0065470	3.1e-07	0.021709	-936092		Platelet	PCT	0.245719	4.18872e-05	0.00289623			14	105635658	105636031	MBL2	mannose-binding lectin (protein C) 2, soluble
X311597	ASGA0065472	3.1e-07	0.021709	-750029		Platelet	PCT	0.245719	4.18872e-05	0.00289623			14	105635658	105636031	MBL2	mannose-binding lectin (protein C) 2, soluble
X311597	DRGA0014351	3.1e-07	0.021709	-629027		Platelet	PCT	0.245719	4.18872e-05	0.00289623			14	105635658	105636031	MBL2	mannose-binding lectin (protein C) 2, soluble
X311597	DRGA0014352	3.1e-07	0.021709	-551649		Platelet	PCT	0.245719	4.18872e-05	0.00289623			14	105635658	105636031	MBL2	mannose-binding lectin (protein C) 2, soluble
X311597	INRA0045948	3.1e-07	0.021709	-876410		Platelet	PCT	0.245719	4.18872e-05	0.00289623			14	105635658	105636031	MBL2	mannose-binding lectin (protein C) 2, soluble
X311597	ALGA0080141	3.1e-07	0.021709	-762917		Platelet	PCT	0.245719	4.18872e-05	0.00289623			14	105635658	105636031	MBL2	mannose-binding lectin (protein C) 2, soluble
X311597	MARC0041529	4.02e-07	0.0270486	-239308		Platelet	PCT	0.245719	4.18872e-05	0.00289623			14	105635658	105636031	MBL2	mannose-binding lectin (protein C) 2, soluble
X311597	H3GA0041604	4.9e-07	0.0319531	-997843		Platelet	PCT	0.245719	4.18872e-05	0.00289623			14	105635658	105636031	MBL2	mannose-binding lectin (protein C) 2, soluble
X311597	ALGA0080136	4.9e-07	0.0319531	-974532		Platelet	PCT	0.245719	4.18872e-05	0.00289623			14	105635658	105636031	MBL2	mannose-binding lectin (protein C) 2, soluble
X311597	ALGA0080143	4.9e-07	0.0319531	-681280		Platelet	PCT	0.245719	4.18872e-05	0.00289623			14	105635658	105636031	MBL2	mannose-binding lectin (protein C) 2, soluble
X311597	ALGA0080189	4.01e-10	7.37e-05	211590		Platelet	PLT	0.249915	3.38644e-05	0.00249432			14	105635658	105636031	MBL2	mannose-binding lectin (protein C) 2, soluble
X304603	ASGA0065598	1.3e-09	0.000206002	-458336		Platelet	PLT	0.231122	0.0001308	0.00622073			14	110117561	110116088	LIPA	lipase A, lysosomal acid, cholesterol esterase
* distance between gene start and SNPs position
