# Supplementary material for: Genetically regulated hepatic transcripts and pathways orchestrate haematological, biochemical and body composition traits
Source: Sci Rep. 2016 Dec 21;6:39614. doi: 10.1038/srep39614 (PMC5175187; doi:10.1038/srep39614)
Supplement: Supplementary Table 5 [file srep39614-s5.xls]

## Sheet: Tabelle1
Genetically regulated hepatic transcripts and pathways orchestrate haematological, biochemical and body composition traits
Siriluck Ponsuksili1, Nares Trakooljul2, Frieder Hadlich1, Fiete Haack1, Eduard Murani2 and Klaus Wimmers2*
1 Research Unit ‘Functional Genome Analysis’, Leibniz Institute for Farm Animal Biology (FBN), Wilhelm-Stahl-Allee 2, D-18196 Dummerstorf, Germany
2 Research Unit ‘Genomics’, Leibniz Institute for Farm Animal Biology (FBN), Wilhelm-Stahl-Allee 2, D-18196 Dummerstorf, Germany
Corresponding author:
Klaus Wimmers
Leibniz Institute for Farm Animal Biology
Wilhelm-Stahl-Allee 2
18196 Dummerstorf, Germany
Phone: +49 38208 68700
Fax: +49 38208 68702
Email: wimmers@fbn-dummertorf.de
Supplementary table 5.
Genetic regulation of liver transcripts (cis eQTL) which were also correlated with biochemical traits
ID_gene	ID_SNP	p-value	FDR	*Distance			Biochemical traits	correlation coefficient	p_value	FDR		SSC_10_2	start_position	end_position	Gene_Symbol	Description of genes
X301963	ASGA0082840	5.27e-08	0.00498648	173125			ALB	0.278671	1.11049e-06	0.00012914		12	12336532	12337350	LOC100521747	Monocarboxylate transporter 7 (MCT 7)(Monocarboxylate transporter 6)(MCT 6)(Solute carrier family 16 member 6) [Source:UniProtKB/Swiss-Prot;Acc:O15403]
X296085	DIAS0000650	3.36e-10	6.31e-05	-2569			ALB	0.264016	4.12361e-06	0.00035163		6	11914366	11914646	KARS	lysyl-tRNA synthetase
X310052	MARC0018856	3.42e-08	0.00347433	51069			ALB	-0.263539	4.29809e-06	0.00036257		6	65145882	65144361	MASP2	mannan-binding lectin serine peptidase 2
X302419	ALGA0039482	3.07e-07	0.0215952	-879971			ALB	-0.239624	3.09911e-05	0.00156218		7	25331786	25332563	UBD	ubiquitin D
X314585	ASGA0099375	8.7e-08	0.00754712	-74348			ALB	0.237028	3.79545e-05	0.00181879		6	32909946	32909142	LOC100521497	Ssc_hash_S23770889 1142582 MARC 4PIG Sus scrofa cDNA 3prime, mRNA sequence /clone_end=3prime /gb=DN128508 /gi=59822787 /ug=Ssc.7458 /len=812
X292866	ASGA0099261	3.04e-09	0.000434637	972069			ALB	0.232221	5.49161e-05	0.00239186		3	23327921	23327597	LOC100522984	amiloride-sensitive sodium channel subunit beta-like
X311858	DIAS0001032	2.81e-08	0.0029413	18012			ALB	0.232085	5.54853e-05	0.00241243		14	116808990	116807916	ALDH18A1	aldehyde dehydrogenase 18 family, member A1
X299091	H3GA0023983	9.28e-12	2.7e-06	61442			ALB	-0.230831	6.102e-05	0.00258491		7	134380594	134379984	GSTA4	glutathione S-transferase alpha 4
X299091	M1GA0011544	1.07e-10	2.35e-05	251159			ALB	-0.230831	6.102e-05	0.00258491		7	134380594	134379984	GSTA4	glutathione S-transferase alpha 4
X299091	ASGA0037350	2.55e-10	4.97e-05	-124870			ALB	-0.230831	6.102e-05	0.00258491		7	134380594	134379984	GSTA4	glutathione S-transferase alpha 4
X299091	ALGA0045997	3.48e-10	6.52e-05	79176			ALB	-0.230831	6.102e-05	0.00258491		7	134380594	134379984	GSTA4	glutathione S-transferase alpha 4
X299091	MARC0036274	4.38e-10	7.97e-05	120316			ALB	-0.230831	6.102e-05	0.00258491		7	134380594	134379984	GSTA4	glutathione S-transferase alpha 4
X299091	ALGA0045987	4.79e-10	8.61e-05	24488			ALB	-0.230831	6.102e-05	0.00258491		7	134380594	134379984	GSTA4	glutathione S-transferase alpha 4
X299091	ASGA0037329	7.19e-10	0.000122258	-325094			ALB	-0.230831	6.102e-05	0.00258491		7	134380594	134379984	GSTA4	glutathione S-transferase alpha 4
X299091	ASGA0037335	7.19e-10	0.000122258	-303211			ALB	-0.230831	6.102e-05	0.00258491		7	134380594	134379984	GSTA4	glutathione S-transferase alpha 4
X299091	ALGA0045990	1.31e-09	0.000206358	41479			ALB	-0.230831	6.102e-05	0.00258491		7	134380594	134379984	GSTA4	glutathione S-transferase alpha 4
X299091	ALGA0045976	1.59e-09	0.000245001	-182664			ALB	-0.230831	6.102e-05	0.00258491		7	134380594	134379984	GSTA4	glutathione S-transferase alpha 4
X299091	MARC0058228	1.54e-08	0.00175759	8219			ALB	-0.230831	6.102e-05	0.00258491		7	134380594	134379984	GSTA4	glutathione S-transferase alpha 4
X299091	H3GA0023987	3.68e-08	0.00367981	182286			ALB	-0.230831	6.102e-05	0.00258491		7	134380594	134379984	GSTA4	glutathione S-transferase alpha 4
X299091	M1GA0011542	3.68e-08	0.00367981	136104			ALB	-0.230831	6.102e-05	0.00258491		7	134380594	134379984	GSTA4	glutathione S-transferase alpha 4
X299091	ALGA0114746	6.15e-08	0.00564981	160057			ALB	-0.230831	6.102e-05	0.00258491		7	134380594	134379984	GSTA4	glutathione S-transferase alpha 4
X299091	MARC0039911	6.17e-08	0.00566753	-233929			ALB	-0.230831	6.102e-05	0.00258491		7	134380594	134379984	GSTA4	glutathione S-transferase alpha 4
X303494	ALGA0073034	4.01e-13	1.63e-07	687933			ALB	-0.22948	6.75584e-05	0.00278427		13	188218573	188218248	LOC100517681	roundabout homolog 2-like
X303494	ALGA0112395	1.4e-11	3.91e-06	188189			ALB	-0.22948	6.75584e-05	0.00278427		13	188218573	188218248	LOC100517681	roundabout homolog 2-like
X303494	DRGA0013232	3.31e-08	0.00337809	630777			ALB	-0.22948	6.75584e-05	0.00278427		13	188218573	188218248	LOC100517681	roundabout homolog 2-like
X303494	ALGA0109976	4.41e-07	0.0293347	267050			ALB	-0.22948	6.75584e-05	0.00278427		13	188218573	188218248	LOC100517681	roundabout homolog 2-like
X308831	ASGA0082840	4.69e-10	8.46e-05	185340			ALB	0.22936	6.81712e-05	0.00279934		12	12324317	12325440	SLC16A6	solute carrier family 16, member 6 (monocarboxylic acid transporter 7)
X288525	ASGA0003672	1.12e-11	3.19e-06	526691			ALB	0.225402	9.15267e-05	0.0034558		1	91861459	91861741	NT5DC1	5'-nucleotidase domain containing 1
X288525	ASGA0003630	4.56e-07	0.0301174	-899416			ALB	0.225402	9.15267e-05	0.0034558		1	91861459	91861741	NT5DC1	5'-nucleotidase domain containing 1
X288525	ALGA0004575	4.56e-07	0.0301174	-981710			ALB	0.225402	9.15267e-05	0.0034558		1	91861459	91861741	NT5DC1	5'-nucleotidase domain containing 1
X290781	ASGA0002891	5.87e-09	0.00076811	-722581			ALB	0.22237	0.00011431	0.00406238		1	60831845	60832290	LOC100157995	5 nucleotidase, ecto
X290781	SIRI0001021	2.22e-08	0.00240336	702735			ALB	0.22237	0.00011431	0.00406238		1	60831845	60832290	LOC100157995	5 nucleotidase, ecto
X290781	ASGA0087818	3.27e-08	0.00333929	685077			ALB	0.22237	0.00011431	0.00406238		1	60831845	60832290	LOC100157995	5 nucleotidase, ecto
X290781	DIAS0002998	4.23e-08	0.00415127	61763			ALB	0.22237	0.00011431	0.00406238		1	60831845	60832290	LOC100157995	5 nucleotidase, ecto
X290781	ASGA0002927	6.02e-08	0.00554946	-103964			ALB	0.22237	0.00011431	0.00406238		1	60831845	60832290	LOC100157995	5 nucleotidase, ecto
X290781	DIAS0001185	7.56e-08	0.00671438	107090			ALB	0.22237	0.00011431	0.00406238		1	60831845	60832290	LOC100157995	5 nucleotidase, ecto
X290781	ASGA0002880	1.51e-07	0.0118697	-990337			ALB	0.22237	0.00011431	0.00406238		1	60831845	60832290	LOC100157995	5 nucleotidase, ecto
X290781	H3GA0001764	1.69e-07	0.0130943	-107781			ALB	0.22237	0.00011431	0.00406238		1	60831845	60832290	LOC100157995	5 nucleotidase, ecto
X291995	DIAS0000208	3.85e-08	0.00383146	358819			ALB	-0.221846	0.00011874	0.00417826		1	292331217	292331797	CDK5RAP2	CDK5 regulatory subunit associated protein 2
X298718	ASGA0033859	7.27e-08	0.00649945	-116107			ALB	0.218939	0.00014646	0.00488724		7	54596111	54596338	FAH	fumarylacetoacetate hydrolase (fumarylacetoacetase)
X298718	H3GA0021654	2.73e-07	0.0195366	122280			ALB	0.218939	0.00014646	0.00488724		7	54596111	54596338	FAH	fumarylacetoacetate hydrolase (fumarylacetoacetase)
X294947	ASGA0023944	7.04e-08	0.00633198	13341			ALB	0.217651	0.00016058	0.00522721		5	4371597	4372095	POLR3H	polymerase (RNA) III (DNA directed) polypeptide H (22.9kD)
X291051	INRA0003881	6.97e-07	0.0427006	772128			ALB	0.215937	0.00018136	0.00569185		1	125538291	125538045	LIPC	lipase, hepatic
X320504	ALGA0105556	1.86e-09	0.000282109	659081			ALB	-0.212771	0.00022649	0.00667943		10	64895461	64894971	CAMK1D	calcium/calmodulin-dependent protein kinase ID
X320504	ASGA0094849	1.86e-09	0.000282109	556331			ALB	-0.212771	0.00022649	0.00667943		10	64895461	64894971	CAMK1D	calcium/calmodulin-dependent protein kinase ID
X320504	ASGA0096487	5.77e-09	0.00075796	543393			ALB	-0.212771	0.00022649	0.00667943		10	64895461	64894971	CAMK1D	calcium/calmodulin-dependent protein kinase ID
X325347	H3GA0004641	7.84e-09	0.000982804	44721			ALB	-0.21262	0.00022888	0.00673187		1	292657935	292657714	CDK5RAP2	CDK5 regulatory subunit associated protein 2
X303016	ASGA0057106	6.75e-18	7.6e-12	70978			ALB	0.211204	0.00025253	0.00721266		13	34778219	34777395	SLC25A20	solute carrier family 25 (carnitine/acylcarnitine translocase), member 20
X296556	MARC0001121	1.23e-22	4.28e-16	-681445			ALB	-0.209833	0.00027758	0.00770207		6	55732539	55732458	GALP	galanin-like peptide
X296556	ALGA0106537	1.81e-19	2.75e-13	846361			ALB	-0.209833	0.00027758	0.00770207		6	55732539	55732458	GALP	galanin-like peptide
X296556	ALGA0118145	1.81e-19	2.75e-13	434883			ALB	-0.209833	0.00027758	0.00770207		6	55732539	55732458	GALP	galanin-like peptide
X296556	ASGA0030400	1.81e-19	2.75e-13	986996			ALB	-0.209833	0.00027758	0.00770207		6	55732539	55732458	GALP	galanin-like peptide
X296556	M1GA0024787	1.81e-19	2.75e-13	837641			ALB	-0.209833	0.00027758	0.00770207		6	55732539	55732458	GALP	galanin-like peptide
X296556	MARC0018157	1.81e-19	2.75e-13	525474			ALB	-0.209833	0.00027758	0.00770207		6	55732539	55732458	GALP	galanin-like peptide
X296556	MARC0082369	1.81e-19	2.75e-13	-471235			ALB	-0.209833	0.00027758	0.00770207		6	55732539	55732458	GALP	galanin-like peptide
X296556	ALGA0115003	3.91e-18	4.54e-12	-5338			ALB	-0.209833	0.00027758	0.00770207		6	55732539	55732458	GALP	galanin-like peptide
X296556	ALGA0117083	3.91e-18	4.54e-12	224144			ALB	-0.209833	0.00027758	0.00770207		6	55732539	55732458	GALP	galanin-like peptide
X296556	ASGA0103261	3.91e-18	4.54e-12	76535			ALB	-0.209833	0.00027758	0.00770207		6	55732539	55732458	GALP	galanin-like peptide
X296556	M1GA0024345	3.91e-18	4.54e-12	135228			ALB	-0.209833	0.00027758	0.00770207		6	55732539	55732458	GALP	galanin-like peptide
X296556	MARC0011569	3.91e-18	4.54e-12	867790			ALB	-0.209833	0.00027758	0.00770207		6	55732539	55732458	GALP	galanin-like peptide
X296556	ASGA0090044	3.09e-09	0.000441117	-785696			ALB	-0.209833	0.00027758	0.00770207		6	55732539	55732458	GALP	galanin-like peptide
X304411	ALGA0077017	2.14e-08	0.00233083	-117299			ALB	0.208951	0.00029488	0.00803202		14	40895456	40895856	SDSL	serine dehydratase-like
X304411	ASGA0062827	2.19e-08	0.00237385	-187892			ALB	0.208951	0.00029488	0.00803202		14	40895456	40895856	SDSL	serine dehydratase-like
X304411	ASGA0062829	6.34e-08	0.00579329	-90905			ALB	0.208951	0.00029488	0.00803202		14	40895456	40895856	SDSL	serine dehydratase-like
X304411	H3GA0039834	1.14e-07	0.00944727	-143025			ALB	0.208951	0.00029488	0.00803202		14	40895456	40895856	SDSL	serine dehydratase-like
X304411	MARC0003105	4.11e-07	0.0275957	-418778			ALB	0.208951	0.00029488	0.00803202		14	40895456	40895856	SDSL	serine dehydratase-like
X304411	MARC0082918	6.38e-07	0.0396636	-374383			ALB	0.208951	0.00029488	0.00803202		14	40895456	40895856	SDSL	serine dehydratase-like
X293676	ALGA0103623	1.59e-09	0.000245631	387372			ALB	-0.207557	0.00032431	0.00857747		3	62821064	62820778	TMSB10	thymosin beta 10
X289420	DIAS0000002	5.8e-11	1.38e-05	-2133			ALB	-0.205276	0.00037843	0.00958639		5	65320200	65320386	A2M	alpha-2-macroglobulin
X304818	ASGA0065917	2.6e-08	0.002754	-89040			ALB	0.20445	0.00040001	0.00995917		14	116808990	116808428	ALDH18A1	aldehyde dehydrogenase 18 family, member A1
X304818	ASGA0065921	2.6e-08	0.002754	-68226			ALB	0.20445	0.00040001	0.00995917		14	116808990	116808428	ALDH18A1	aldehyde dehydrogenase 18 family, member A1
X304818	ASGA0065957	2.6e-08	0.002754	697330			ALB	0.20445	0.00040001	0.00995917		14	116808990	116808428	ALDH18A1	aldehyde dehydrogenase 18 family, member A1
X304818	DRGA0014464	2.6e-08	0.002754	331689			ALB	0.20445	0.00040001	0.00995917		14	116808990	116808428	ALDH18A1	aldehyde dehydrogenase 18 family, member A1
X304818	DRGA0014465	2.6e-08	0.002754	422953			ALB	0.20445	0.00040001	0.00995917		14	116808990	116808428	ALDH18A1	aldehyde dehydrogenase 18 family, member A1
X304818	H3GA0041906	2.6e-08	0.002754	-12225			ALB	0.20445	0.00040001	0.00995917		14	116808990	116808428	ALDH18A1	aldehyde dehydrogenase 18 family, member A1
X304818	H3GA0041918	2.6e-08	0.002754	676261			ALB	0.20445	0.00040001	0.00995917		14	116808990	116808428	ALDH18A1	aldehyde dehydrogenase 18 family, member A1
X304818	ALGA0080844	2.6e-08	0.002754	551307			ALB	0.20445	0.00040001	0.00995917		14	116808990	116808428	ALDH18A1	aldehyde dehydrogenase 18 family, member A1
X304818	ASGA0065935	2.66e-08	0.00280514	472071			ALB	0.20445	0.00040001	0.00995917		14	116808990	116808428	ALDH18A1	aldehyde dehydrogenase 18 family, member A1
X304818	ASGA0065950	2.66e-08	0.00280514	619741			ALB	0.20445	0.00040001	0.00995917		14	116808990	116808428	ALDH18A1	aldehyde dehydrogenase 18 family, member A1
X304818	DRGA0014462	2.66e-08	0.00280514	282777			ALB	0.20445	0.00040001	0.00995917		14	116808990	116808428	ALDH18A1	aldehyde dehydrogenase 18 family, member A1
X304818	H3GA0041895	2.66e-08	0.00280514	-158462			ALB	0.20445	0.00040001	0.00995917		14	116808990	116808428	ALDH18A1	aldehyde dehydrogenase 18 family, member A1
X304818	H3GA0041897	2.66e-08	0.00280514	-144645			ALB	0.20445	0.00040001	0.00995917		14	116808990	116808428	ALDH18A1	aldehyde dehydrogenase 18 family, member A1
X304818	MARC0026910	2.66e-08	0.00280514	409450			ALB	0.20445	0.00040001	0.00995917		14	116808990	116808428	ALDH18A1	aldehyde dehydrogenase 18 family, member A1
X304818	ALGA0080802	2.66e-08	0.00280514	-206646			ALB	0.20445	0.00040001	0.00995917		14	116808990	116808428	ALDH18A1	aldehyde dehydrogenase 18 family, member A1
X304818	ALGA0080825	2.66e-08	0.00280514	-49418			ALB	0.20445	0.00040001	0.00995917		14	116808990	116808428	ALDH18A1	aldehyde dehydrogenase 18 family, member A1
X304818	ALGA0080826	2.66e-08	0.00280514	-35849			ALB	0.20445	0.00040001	0.00995917		14	116808990	116808428	ALDH18A1	aldehyde dehydrogenase 18 family, member A1
X304818	ALGA0080855	2.66e-08	0.00280514	597550			ALB	0.20445	0.00040001	0.00995917		14	116808990	116808428	ALDH18A1	aldehyde dehydrogenase 18 family, member A1
X304818	ALGA0080877	2.66e-08	0.00280514	753265			ALB	0.20445	0.00040001	0.00995917		14	116808990	116808428	ALDH18A1	aldehyde dehydrogenase 18 family, member A1
X304818	ALGA0080891	2.66e-08	0.00280514	906377			ALB	0.20445	0.00040001	0.00995917		14	116808990	116808428	ALDH18A1	aldehyde dehydrogenase 18 family, member A1
X302071	ALGA0065510	6.03e-17	5.83e-11	68954			BUN	0.367282	6.9577e-11	5.81579e-08		12	19444703	19444950	LOC100511899	Peptide YY (PYY)(Peptide tyrosine tyrosine) [Source:UniProtKB/Swiss-Prot;Acc:P68005]
X304411	ASGA0062839	2.14e-08	0.00233083	1937			BUN	0.357561	2.352e-10	1.60066e-07		14	40895456	40895856	SDSL	serine dehydratase-like
X306316	H3GA0054415	1.09e-21	2.9e-15	81660			BUN	0.355675	2.9652e-10	1.93861e-07		16	74307323	74307974	C5orf4	chromosome 5 open reading frame 4
X306316	ASGA0074025	2.02e-21	5.1e-15	-8232			BUN	0.355675	2.9652e-10	1.93861e-07		16	74307323	74307974	C5orf4	chromosome 5 open reading frame 4
X306316	ASGA0074026	3.03e-20	5.55e-14	34255			BUN	0.355675	2.9652e-10	1.93861e-07		16	74307323	74307974	C5orf4	chromosome 5 open reading frame 4
X306316	H3GA0046992	4.12e-14	2.1e-08	-162224			BUN	0.355675	2.9652e-10	1.93861e-07		16	74307323	74307974	C5orf4	chromosome 5 open reading frame 4
X306316	M1GA0021139	7.86e-13	2.96e-07	-109794			BUN	0.355675	2.9652e-10	1.93861e-07		16	74307323	74307974	C5orf4	chromosome 5 open reading frame 4
X306316	SIRI0001384	7.86e-13	2.96e-07	-75652			BUN	0.355675	2.9652e-10	1.93861e-07		16	74307323	74307974	C5orf4	chromosome 5 open reading frame 4
X306316	ALGA0091441	2.77e-12	9.19e-07	-722856			BUN	0.355675	2.9652e-10	1.93861e-07		16	74307323	74307974	C5orf4	chromosome 5 open reading frame 4
X306316	DBWU0000826	6.29e-12	1.93e-06	-187318			BUN	0.355675	2.9652e-10	1.93861e-07		16	74307323	74307974	C5orf4	chromosome 5 open reading frame 4
X306316	ALGA0091434	2.6e-09	0.000378922	-796543			BUN	0.355675	2.9652e-10	1.93861e-07		16	74307323	74307974	C5orf4	chromosome 5 open reading frame 4
X290442	M1GA0000376	3.93e-13	1.59e-07	-1756			BUN	0.350532	5.533e-10	3.14662e-07		1	3115549	3116020	UNC93A	unc-93 homolog A (C. elegans)
X290442	DIAS0001378	1.79e-09	0.000272159	743758			BUN	0.350532	5.533e-10	3.14662e-07		1	3115549	3116020	UNC93A	unc-93 homolog A (C. elegans)
X290442	M1GA0000288	2.38e-09	0.000350939	543578			BUN	0.350532	5.533e-10	3.14662e-07		1	3115549	3116020	UNC93A	unc-93 homolog A (C. elegans)
X290442	ASGA0000364	3.52e-09	0.000494673	930410			BUN	0.350532	5.533e-10	3.14662e-07		1	3115549	3116020	UNC93A	unc-93 homolog A (C. elegans)
X290442	H3GA0000320	3.52e-09	0.000494673	787051			BUN	0.350532	5.533e-10	3.14662e-07		1	3115549	3116020	UNC93A	unc-93 homolog A (C. elegans)
X290442	MARC0000620	7.42e-09	0.000938035	-107048			BUN	0.350532	5.533e-10	3.14662e-07		1	3115549	3116020	UNC93A	unc-93 homolog A (C. elegans)
X290442	ALGA0000277	9.23e-09	0.00113284	906840			BUN	0.350532	5.533e-10	3.14662e-07		1	3115549	3116020	UNC93A	unc-93 homolog A (C. elegans)
X290442	ASGA0000285	9.35e-09	0.00114638	-80017			BUN	0.350532	5.533e-10	3.14662e-07		1	3115549	3116020	UNC93A	unc-93 homolog A (C. elegans)
X290442	H3GA0000220	2.54e-08	0.00269712	-120069			BUN	0.350532	5.533e-10	3.14662e-07		1	3115549	3116020	UNC93A	unc-93 homolog A (C. elegans)
X290442	ALGA0000112	1.25e-07	0.0101948	212369			BUN	0.350532	5.533e-10	3.14662e-07		1	3115549	3116020	UNC93A	unc-93 homolog A (C. elegans)
X290442	M1GA0000188	3.55e-07	0.0243902	73877			BUN	0.350532	5.533e-10	3.14662e-07		1	3115549	3116020	UNC93A	unc-93 homolog A (C. elegans)
X290442	ASGA0102762	4.97e-07	0.0323494	-584814			BUN	0.350532	5.533e-10	3.14662e-07		1	3115549	3116020	UNC93A	unc-93 homolog A (C. elegans)
X293676	H3GA0009751	1.97e-10	3.97e-05	80619			BUN	-0.343654	1.25232e-09	6.05708e-07		3	62821064	62820778	TMSB10	thymosin beta 10
X296805	ALGA0037677	1.04e-08	0.00126618	290733			BUN	-0.325327	1.00383e-08	3.25578e-06		6	152325320	152324872	KIAA0494	KIAA0494
X296805	ALGA0037681	1.47e-08	0.00168809	269259			BUN	-0.325327	1.00383e-08	3.25578e-06		6	152325320	152324872	KIAA0494	KIAA0494
X296805	ASGA0104109	7.88e-07	0.0472687	159869			BUN	-0.325327	1.00383e-08	3.25578e-06		6	152325320	152324872	KIAA0494	KIAA0494
X330120	MARC0049965	1.93e-11	5.23e-06	-636424			BUN	-0.323513	1.22444e-08	3.76537e-06		1	2878528	2879226	LOC100513124	hypothetical protein LOC100513124
X330120	CASI0007833	2.18e-11	5.85e-06	-543035			BUN	-0.323513	1.22444e-08	3.76537e-06		1	2878528	2879226	LOC100513124	hypothetical protein LOC100513124
X330120	ASGA0083458	6.13e-11	1.44e-05	-471734			BUN	-0.323513	1.22444e-08	3.76537e-06		1	2878528	2879226	LOC100513124	hypothetical protein LOC100513124
X330120	H3GA0052387	3.13e-09	0.000445347	30412			BUN	-0.323513	1.22444e-08	3.76537e-06		1	2878528	2879226	LOC100513124	hypothetical protein LOC100513124
X330120	M1GA0025062	3.13e-09	0.000445347	-191405			BUN	-0.323513	1.22444e-08	3.76537e-06		1	2878528	2879226	LOC100513124	hypothetical protein LOC100513124
X330120	ASGA0086709	5.29e-09	0.000702916	-244850			BUN	-0.323513	1.22444e-08	3.76537e-06		1	2878528	2879226	LOC100513124	hypothetical protein LOC100513124
X330120	ASGA0098570	5.29e-09	0.000702916	-88954			BUN	-0.323513	1.22444e-08	3.76537e-06		1	2878528	2879226	LOC100513124	hypothetical protein LOC100513124
X330120	H3GA0056137	5.29e-09	0.000702916	-117633			BUN	-0.323513	1.22444e-08	3.76537e-06		1	2878528	2879226	LOC100513124	hypothetical protein LOC100513124
X330120	MARC0001272	5.29e-09	0.000702916	173891			BUN	-0.323513	1.22444e-08	3.76537e-06		1	2878528	2879226	LOC100513124	hypothetical protein LOC100513124
X330120	ALGA0112852	6.5e-09	0.000837009	-240869			BUN	-0.323513	1.22444e-08	3.76537e-06		1	2878528	2879226	LOC100513124	hypothetical protein LOC100513124
X330120	M1GA0000376	2.93e-08	0.00304057	235265			BUN	-0.323513	1.22444e-08	3.76537e-06		1	2878528	2879226	LOC100513124	hypothetical protein LOC100513124
X330120	H3GA0000180	5.74e-07	0.0363413	593489			BUN	-0.323513	1.22444e-08	3.76537e-06		1	2878528	2879226	LOC100513124	hypothetical protein LOC100513124
X293053	ASGA0092117	9.2e-08	0.00791244	-166117			BUN	0.316117	2.71532e-08	7.22606e-06		3	59488649	59488426	LMAN2L	lectin, mannose-binding 2-like
X298718	ALGA0041772	6.1e-08	0.0056155	-200917			BUN	0.309216	5.60019e-08	1.27739e-05		7	54596111	54596338	FAH	fumarylacetoacetate hydrolase (fumarylacetoacetase)
X331453	ASGA0100146	1.09e-07	0.00904861	-57385			BUN	-0.30599	7.80525e-08	1.66314e-05		6	8576706	8577132	MAF	v-maf musculoaponeurotic fibrosarcoma oncogene homolog (avian)
X312342	ALGA0013761	1.36e-19	2.19e-13	637692			BUN	-0.299287	1.53656e-07	2.81428e-05		2	68603238	68603687	PM20D1	peptidase M20 domain containing 1
X312342	MARC0052150	1.15e-13	5.32e-08	-116823			BUN	-0.299287	1.53656e-07	2.81428e-05		2	68603238	68603687	PM20D1	peptidase M20 domain containing 1
X312342	INRA0008792	1.36e-13	6.17e-08	687565			BUN	-0.299287	1.53656e-07	2.81428e-05		2	68603238	68603687	PM20D1	peptidase M20 domain containing 1
X312342	ALGA0013764	6.99e-13	2.67e-07	544549			BUN	-0.299287	1.53656e-07	2.81428e-05		2	68603238	68603687	PM20D1	peptidase M20 domain containing 1
X312342	MARC0115255	7.18e-13	2.74e-07	-919995			BUN	-0.299287	1.53656e-07	2.81428e-05		2	68603238	68603687	PM20D1	peptidase M20 domain containing 1
X312342	MARC0013967	1.25e-08	0.00147358	-876371			BUN	-0.299287	1.53656e-07	2.81428e-05		2	68603238	68603687	PM20D1	peptidase M20 domain containing 1
X312342	ALGA0013760	4.39e-08	0.00427085	771023			BUN	-0.299287	1.53656e-07	2.81428e-05		2	68603238	68603687	PM20D1	peptidase M20 domain containing 1
X312342	MARC0014991	2.78e-07	0.0198509	-621931			BUN	-0.299287	1.53656e-07	2.81428e-05		2	68603238	68603687	PM20D1	peptidase M20 domain containing 1
X303107	ASGA0057101	7.23e-08	0.00647353	-190090			BUN	0.290959	3.48146e-07	5.3072e-05		13	34871289	34871815	ARIH2	ariadne homolog 2 (Drosophila)
X303107	ASGA0057106	7.52e-08	0.00669184	-22092			BUN	0.290959	3.48146e-07	5.3072e-05		13	34871289	34871815	ARIH2	ariadne homolog 2 (Drosophila)
X303107	H3GA0036129	8.35e-08	0.00730768	-268049			BUN	0.290959	3.48146e-07	5.3072e-05		13	34871289	34871815	ARIH2	ariadne homolog 2 (Drosophila)
X303107	H3GA0036111	1.66e-07	0.0128489	-960931			BUN	0.290959	3.48146e-07	5.3072e-05		13	34871289	34871815	ARIH2	ariadne homolog 2 (Drosophila)
X303107	ASGA0057105	5.17e-07	0.0333807	-45973			BUN	0.290959	3.48146e-07	5.3072e-05		13	34871289	34871815	ARIH2	ariadne homolog 2 (Drosophila)
X303107	ASGA0057115	5.17e-07	0.0333807	122509			BUN	0.290959	3.48146e-07	5.3072e-05		13	34871289	34871815	ARIH2	ariadne homolog 2 (Drosophila)
X303107	ASGA0057118	5.17e-07	0.0333807	147289			BUN	0.290959	3.48146e-07	5.3072e-05		13	34871289	34871815	ARIH2	ariadne homolog 2 (Drosophila)
X303107	ASGA0057119	5.17e-07	0.0333807	184407			BUN	0.290959	3.48146e-07	5.3072e-05		13	34871289	34871815	ARIH2	ariadne homolog 2 (Drosophila)
X303107	ASGA0093673	5.17e-07	0.0333807	742989			BUN	0.290959	3.48146e-07	5.3072e-05		13	34871289	34871815	ARIH2	ariadne homolog 2 (Drosophila)
X303107	H3GA0036135	5.17e-07	0.0333807	680			BUN	0.290959	3.48146e-07	5.3072e-05		13	34871289	34871815	ARIH2	ariadne homolog 2 (Drosophila)
X303107	ASGA0102042	7.35e-07	0.0446166	-566064			BUN	0.290959	3.48146e-07	5.3072e-05		13	34871289	34871815	ARIH2	ariadne homolog 2 (Drosophila)
X300698	H3GA0055629	1.14e-12	4.17e-07	-513843			BUN	0.284584	6.39872e-07	8.49152e-05		9	53830849	53830400	SORL1	sortilin-related receptor, L(DLR class) A repeats containing
X300698	ASGA0043078	2.13e-08	0.0023241	684794			BUN	0.284584	6.39872e-07	8.49152e-05		9	53830849	53830400	SORL1	sortilin-related receptor, L(DLR class) A repeats containing
X300698	ASGA0086155	3.93e-08	0.00389241	-401856			BUN	0.284584	6.39872e-07	8.49152e-05		9	53830849	53830400	SORL1	sortilin-related receptor, L(DLR class) A repeats containing
X300698	H3GA0027347	2.02e-07	0.0151605	144683			BUN	0.284584	6.39872e-07	8.49152e-05		9	53830849	53830400	SORL1	sortilin-related receptor, L(DLR class) A repeats containing
X300698	ALGA0053020	3.95e-07	0.0266897	894392			BUN	0.284584	6.39872e-07	8.49152e-05		9	53830849	53830400	SORL1	sortilin-related receptor, L(DLR class) A repeats containing
X300698	H3GA0027355	5.22e-07	0.0335973	672867			BUN	0.284584	6.39872e-07	8.49152e-05		9	53830849	53830400	SORL1	sortilin-related receptor, L(DLR class) A repeats containing
X288538	H3GA0003484	1.15e-12	4.19e-07	311989			BUN	0.283769	6.90941e-07	8.95921e-05		1	212702677	212703774	DET1	de-etiolated homolog 1 (Arabidopsis)
X315487	DIAS0004583	4.46e-07	0.0295956	-105507			BUN	-0.277058	1.28776e-06	0.00014457		16	22437777	22437032	LMBRD2	LMBR1 domain containing 2
X315487	ALGA0089585	4.5e-07	0.0298062	-28457			BUN	-0.277058	1.28776e-06	0.00014457		16	22437777	22437032	LMBRD2	LMBR1 domain containing 2
X315487	MARC0027698	4.96e-07	0.0322736	-938			BUN	-0.277058	1.28776e-06	0.00014457		16	22437777	22437032	LMBRD2	LMBR1 domain containing 2
X315487	ALGA0089594	5.47e-07	0.0349335	84285			BUN	-0.277058	1.28776e-06	0.00014457		16	22437777	22437032	LMBRD2	LMBR1 domain containing 2
X320917	H3GA0055629	9.09e-11	2.03e-05	-592496			BUN	0.276801	1.31841e-06	0.00014694		9	53909502	53910364	SORL1	sortilin-related receptor, L(DLR class) A repeats containing
X320917	H3GA0027351	1.35e-08	0.00157312	359608			BUN	0.276801	1.31841e-06	0.00014694		9	53909502	53910364	SORL1	sortilin-related receptor, L(DLR class) A repeats containing
X320917	ASGA0086155	1.68e-07	0.0130224	-480509			BUN	0.276801	1.31841e-06	0.00014694		9	53909502	53910364	SORL1	sortilin-related receptor, L(DLR class) A repeats containing
X298940	M1GA0011435	2.99e-08	0.00309656	308396			BUN	0.272867	1.88426e-06	0.0001922		7	131028337	131028035	LOC100523804	6.8 kDa mitochondrial proteolipid-like
X322333	M1GA0008617	2.7e-15	1.78e-09	-162730			BUN	-0.271024	2.22319e-06	0.00021725		6	65547879	65548486	PTCHD2	patched domain containing 2
X322333	ASGA0028463	1.19e-13	5.46e-08	337421			BUN	-0.271024	2.22319e-06	0.00021725		6	65547879	65548486	PTCHD2	patched domain containing 2
X322333	ALGA0035562	1.19e-13	5.46e-08	392610			BUN	-0.271024	2.22319e-06	0.00021725		6	65547879	65548486	PTCHD2	patched domain containing 2
X322333	ALGA0111706	1.85e-13	8.14e-08	-19038			BUN	-0.271024	2.22319e-06	0.00021725		6	65547879	65548486	PTCHD2	patched domain containing 2
X322333	M1GA0008624	3.95e-13	1.6e-07	-103237			BUN	-0.271024	2.22319e-06	0.00021725		6	65547879	65548486	PTCHD2	patched domain containing 2
X322333	ASGA0083057	4.49e-13	1.81e-07	3765			BUN	-0.271024	2.22319e-06	0.00021725		6	65547879	65548486	PTCHD2	patched domain containing 2
X322333	ALGA0035509	4.49e-13	1.81e-07	39811			BUN	-0.271024	2.22319e-06	0.00021725		6	65547879	65548486	PTCHD2	patched domain containing 2
X322333	H3GA0018139	8.52e-13	3.19e-07	165597			BUN	-0.271024	2.22319e-06	0.00021725		6	65547879	65548486	PTCHD2	patched domain containing 2
X322333	H3GA0018091	3.36e-12	1.09e-06	-33449			BUN	-0.271024	2.22319e-06	0.00021725		6	65547879	65548486	PTCHD2	patched domain containing 2
X322333	DIAS0003065	5.29e-12	1.65e-06	146346			BUN	-0.271024	2.22319e-06	0.00021725		6	65547879	65548486	PTCHD2	patched domain containing 2
X322333	ASGA0028465	1.04e-11	3e-06	361165			BUN	-0.271024	2.22319e-06	0.00021725		6	65547879	65548486	PTCHD2	patched domain containing 2
X322333	ALGA0035515	2.26e-10	4.44e-05	64265			BUN	-0.271024	2.22319e-06	0.00021725		6	65547879	65548486	PTCHD2	patched domain containing 2
X322333	M1GA0008611	1.13e-09	0.00018132	-466778			BUN	-0.271024	2.22319e-06	0.00021725		6	65547879	65548486	PTCHD2	patched domain containing 2
X322333	MARC0009516	1.14e-09	0.000182702	96628			BUN	-0.271024	2.22319e-06	0.00021725		6	65547879	65548486	PTCHD2	patched domain containing 2
X322333	H3GA0018092	3.07e-08	0.00316717	-21124			BUN	-0.271024	2.22319e-06	0.00021725		6	65547879	65548486	PTCHD2	patched domain containing 2
X306250	M1GA0021139	6.7e-27	5.23e-20	77717			BUN	0.268176	2.86366e-06	0.00026547		16	74119812	74120110	MRPL22	mitochondrial ribosomal protein L22
X294225	H3GA0013209	5.3e-08	0.00501068	-254485			BUN	0.262713	4.6169e-06	0.00038131		4	89158995	89159766	SLC19A2	solute carrier family 19 (thiamine transporter), member 2
X295535	DRGA0005755	9.18e-13	3.42e-07	49579			BUN	0.262507	4.69957e-06	0.00038583		5	44706484	44707287	PKP2	plakophilin 2
X313620	MARC0004566	5.71e-12	1.77e-06	98758			BUN	0.260886	5.40373e-06	0.00042515		13	37298730	37298234	ABHD14B	abhydrolase domain containing 14B
X313620	MARC0086184	6.82e-10	0.000116856	-153523			BUN	0.260886	5.40373e-06	0.00042515		13	37298730	37298234	ABHD14B	abhydrolase domain containing 14B
X313620	MARC0032616	4.19e-08	0.00411494	-35486			BUN	0.260886	5.40373e-06	0.00042515		13	37298730	37298234	ABHD14B	abhydrolase domain containing 14B
X313620	M1GA0025601	6.14e-08	0.00564678	15491			BUN	0.260886	5.40373e-06	0.00042515		13	37298730	37298234	ABHD14B	abhydrolase domain containing 14B
X313620	ALGA0069507	1.78e-07	0.0136546	-455200			BUN	0.260886	5.40373e-06	0.00042515		13	37298730	37298234	ABHD14B	abhydrolase domain containing 14B
X320504	ALGA0109112	4.91e-12	1.54e-06	408727			BUN	-0.260074	5.79277e-06	0.00044986		10	64895461	64894971	CAMK1D	calcium/calmodulin-dependent protein kinase ID
X293739	MARC0083591	1.42e-15	9.96e-10	-18844			BUN	-0.259796	5.93254e-06	0.00045765		3	113230616	113230136	LTBP1	latent transforming growth factor beta binding protein 1
X293739	ALGA0107605	6.05e-15	3.73e-09	395020			BUN	-0.259796	5.93254e-06	0.00045765		3	113230616	113230136	LTBP1	latent transforming growth factor beta binding protein 1
X293739	ALGA0020704	1.6e-13	7.11e-08	520544			BUN	-0.259796	5.93254e-06	0.00045765		3	113230616	113230136	LTBP1	latent transforming growth factor beta binding protein 1
X293739	H3GA0010323	1.62e-12	5.74e-07	605959			BUN	-0.259796	5.93254e-06	0.00045765		3	113230616	113230136	LTBP1	latent transforming growth factor beta binding protein 1
X293739	H3GA0010320	1.74e-12	6.1e-07	392147			BUN	-0.259796	5.93254e-06	0.00045765		3	113230616	113230136	LTBP1	latent transforming growth factor beta binding protein 1
X293739	ASGA0015801	4.01e-12	1.28e-06	595915			BUN	-0.259796	5.93254e-06	0.00045765		3	113230616	113230136	LTBP1	latent transforming growth factor beta binding protein 1
X293739	DIAS0002720	4.01e-12	1.28e-06	500214			BUN	-0.259796	5.93254e-06	0.00045765		3	113230616	113230136	LTBP1	latent transforming growth factor beta binding protein 1
X293739	ALGA0020662	4.27e-12	1.36e-06	274640			BUN	-0.259796	5.93254e-06	0.00045765		3	113230616	113230136	LTBP1	latent transforming growth factor beta binding protein 1
X293739	DIAS0000124	6.57e-12	2e-06	741335			BUN	-0.259796	5.93254e-06	0.00045765		3	113230616	113230136	LTBP1	latent transforming growth factor beta binding protein 1
X293739	MARC0045443	2.3e-11	6.13e-06	820799			BUN	-0.259796	5.93254e-06	0.00045765		3	113230616	113230136	LTBP1	latent transforming growth factor beta binding protein 1
X293739	MARC0080852	2.3e-11	6.13e-06	819260			BUN	-0.259796	5.93254e-06	0.00045765		3	113230616	113230136	LTBP1	latent transforming growth factor beta binding protein 1
X293739	ALGA0020641	3.15e-11	8.03e-06	-130591			BUN	-0.259796	5.93254e-06	0.00045765		3	113230616	113230136	LTBP1	latent transforming growth factor beta binding protein 1
X293739	MARC0017112	1.31e-09	0.00020606	827683			BUN	-0.259796	5.93254e-06	0.00045765		3	113230616	113230136	LTBP1	latent transforming growth factor beta binding protein 1
X293739	MARC0088994	1.65e-09	0.000252788	696801			BUN	-0.259796	5.93254e-06	0.00045765		3	113230616	113230136	LTBP1	latent transforming growth factor beta binding protein 1
X293739	ASGA0015808	1.08e-08	0.00130615	630436			BUN	-0.259796	5.93254e-06	0.00045765		3	113230616	113230136	LTBP1	latent transforming growth factor beta binding protein 1
X293739	ALGA0020707	1.08e-08	0.00130615	654676			BUN	-0.259796	5.93254e-06	0.00045765		3	113230616	113230136	LTBP1	latent transforming growth factor beta binding protein 1
X293739	ASGA0015743	3.17e-08	0.00325091	-241458			BUN	-0.259796	5.93254e-06	0.00045765		3	113230616	113230136	LTBP1	latent transforming growth factor beta binding protein 1
X293739	ALGA0020644	5.09e-08	0.00483768	-26277			BUN	-0.259796	5.93254e-06	0.00045765		3	113230616	113230136	LTBP1	latent transforming growth factor beta binding protein 1
X295361	DIAS0004585	1.66e-13	7.39e-08	-97008			BUN	-0.256831	7.63121e-06	0.00055241		5	24139003	24138690	LOC100511633	retinol dehydrogenase 16-like
X303967	DIAS0003456	5.43e-08	0.00510255	-203753			BUN	0.255044	8.86874e-06	0.0006201		14	7982759	7982445	LOC100153281	tumor necrosis factor receptor superfamily member 10A-like
X297170	ASGA0099800	3.34e-07	0.0231478	773099			BUN	-0.25427	9.46154e-06	0.00065158		6	140654472	140654255	FGGY	FGGY carbohydrate kinase domain containing
X312706	ALGA0113919	2.82e-08	0.0029413	13373			BUN	-0.25413	9.57323e-06	0.000658		9	7599926	7598595	CLPB	ClpB caseinolytic peptidase B homolog (E. coli)
X289489	ALGA0037249	6.63e-11	1.55e-05	-633553			BUN	0.250119	1.33425e-05	0.0008399		6	139936607	139936092	CYP2J2	cytochrome P450, family 2, subfamily J, polypeptide 2
X301296	ASGA0082882	3.11e-07	0.02179	199224			BUN	0.244209	2.15455e-05	0.00119955		10	32008344	32008573	SPEG	SPEG complex locus
X308907	ALGA0112053	1.27e-07	0.0103082	-46476			BUN	-0.2421	2.54889e-05	0.00135345		16	31763054	31763476	EMB	embigin
X311079	ASGA0071435	1.6e-16	1.41e-10	493188			BUN	-0.239233	3.19555e-05	0.001599		15	146299997	146300159	LOC100156338	PREDICTED: Sus scrofa similar to RIKEN cDNA 4930429A22 (LOC100153005), mRNA
X311079	ALGA0105898	1.06e-15	7.67e-10	227897			BUN	-0.239233	3.19555e-05	0.001599		15	146299997	146300159	LOC100156338	PREDICTED: Sus scrofa similar to RIKEN cDNA 4930429A22 (LOC100153005), mRNA
X311079	ASGA0106268	1.06e-15	7.67e-10	-161185			BUN	-0.239233	3.19555e-05	0.001599		15	146299997	146300159	LOC100156338	PREDICTED: Sus scrofa similar to RIKEN cDNA 4930429A22 (LOC100153005), mRNA
X311079	M1GA0020579	1.06e-15	7.67e-10	51441			BUN	-0.239233	3.19555e-05	0.001599		15	146299997	146300159	LOC100156338	PREDICTED: Sus scrofa similar to RIKEN cDNA 4930429A22 (LOC100153005), mRNA
X311079	MARC0084240	2.17e-13	9.41e-08	299280			BUN	-0.239233	3.19555e-05	0.001599		15	146299997	146300159	LOC100156338	PREDICTED: Sus scrofa similar to RIKEN cDNA 4930429A22 (LOC100153005), mRNA
X311079	ASGA0071444	3.59e-12	1.16e-06	323980			BUN	-0.239233	3.19555e-05	0.001599		15	146299997	146300159	LOC100156338	PREDICTED: Sus scrofa similar to RIKEN cDNA 4930429A22 (LOC100153005), mRNA
X311079	ASGA0102843	6.91e-11	1.6e-05	-240058			BUN	-0.239233	3.19555e-05	0.001599		15	146299997	146300159	LOC100156338	PREDICTED: Sus scrofa similar to RIKEN cDNA 4930429A22 (LOC100153005), mRNA
X311079	ALGA0031058	6.13e-10	0.000106414	188840			BUN	-0.239233	3.19555e-05	0.001599		15	146299997	146300159	LOC100156338	PREDICTED: Sus scrofa similar to RIKEN cDNA 4930429A22 (LOC100153005), mRNA
X311079	MARC0013988	6.13e-10	0.000106414	130621			BUN	-0.239233	3.19555e-05	0.001599		15	146299997	146300159	LOC100156338	PREDICTED: Sus scrofa similar to RIKEN cDNA 4930429A22 (LOC100153005), mRNA
X311079	ASGA0089547	3.59e-08	0.0036151	236764			BUN	-0.239233	3.19555e-05	0.001599		15	146299997	146300159	LOC100156338	PREDICTED: Sus scrofa similar to RIKEN cDNA 4930429A22 (LOC100153005), mRNA
X311079	MARC0101128	5.3e-07	0.0339992	846921			BUN	-0.239233	3.19555e-05	0.001599		15	146299997	146300159	LOC100156338	PREDICTED: Sus scrofa similar to RIKEN cDNA 4930429A22 (LOC100153005), mRNA
X311079	ALGA0088153	6.95e-07	0.0425856	792314			BUN	-0.239233	3.19555e-05	0.001599		15	146299997	146300159	LOC100156338	PREDICTED: Sus scrofa similar to RIKEN cDNA 4930429A22 (LOC100153005), mRNA
X311079	ALGA0123629	7.79e-07	0.0468394	240948			BUN	-0.239233	3.19555e-05	0.001599		15	146299997	146300159	LOC100156338	PREDICTED: Sus scrofa similar to RIKEN cDNA 4930429A22 (LOC100153005), mRNA
X311079	INRA0050661	8.33e-07	0.0495582	991925			BUN	-0.239233	3.19555e-05	0.001599		15	146299997	146300159	LOC100156338	PREDICTED: Sus scrofa similar to RIKEN cDNA 4930429A22 (LOC100153005), mRNA
X305591	ALGA0086467	2.58e-08	0.00273534	287474			BUN	0.238291	3.44e-05	0.00168915		15	107658453	107659045	OBFC2A	oligonucleotide/oligosaccharide-binding fold containing 2A
X309178	ALGA0113919	8.29e-07	0.0493929	13469			BUN	-0.238103	3.491e-05	0.00170631		9	7599830	7598595	DCAF16	DDB1 and CUL4 associated factor 16
X318127	ALGA0090018	2.8e-14	1.47e-08	-635419			BUN	-0.236728	3.885e-05	0.00184927		16	31765334	31765951	EMBP1	Ssc_hash_S29982504 PDUts2008F04 Porcine testis cDNA library II Sus scrofa cDNA clone PDUts2008F04 3prime, mRNA sequence /clone=PDUts2008F04 /clone_end=3prime /gb=CX056980 /gi=84133122 /ug=Ssc.33961 /len=616
X318127	ALGA0090017	2.79e-12	9.26e-07	-661682			BUN	-0.236728	3.885e-05	0.00184927		16	31765334	31765951	EMBP1	Ssc_hash_S29982504 PDUts2008F04 Porcine testis cDNA library II Sus scrofa cDNA clone PDUts2008F04 3prime, mRNA sequence /clone=PDUts2008F04 /clone_end=3prime /gb=CX056980 /gi=84133122 /ug=Ssc.33961 /len=616
X318127	DRGA0016046	6.41e-12	1.96e-06	-315662			BUN	-0.236728	3.885e-05	0.00184927		16	31765334	31765951	EMBP1	Ssc_hash_S29982504 PDUts2008F04 Porcine testis cDNA library II Sus scrofa cDNA clone PDUts2008F04 3prime, mRNA sequence /clone=PDUts2008F04 /clone_end=3prime /gb=CX056980 /gi=84133122 /ug=Ssc.33961 /len=616
X318127	ALGA0112053	6.58e-11	1.53e-05	-48756			BUN	-0.236728	3.885e-05	0.00184927		16	31765334	31765951	EMBP1	Ssc_hash_S29982504 PDUts2008F04 Porcine testis cDNA library II Sus scrofa cDNA clone PDUts2008F04 3prime, mRNA sequence /clone=PDUts2008F04 /clone_end=3prime /gb=CX056980 /gi=84133122 /ug=Ssc.33961 /len=616
X318127	ALGA0112424	6.58e-11	1.53e-05	-788877			BUN	-0.236728	3.885e-05	0.00184927		16	31765334	31765951	EMBP1	Ssc_hash_S29982504 PDUts2008F04 Porcine testis cDNA library II Sus scrofa cDNA clone PDUts2008F04 3prime, mRNA sequence /clone=PDUts2008F04 /clone_end=3prime /gb=CX056980 /gi=84133122 /ug=Ssc.33961 /len=616
X318127	ASGA0072858	6.58e-11	1.53e-05	-352791			BUN	-0.236728	3.885e-05	0.00184927		16	31765334	31765951	EMBP1	Ssc_hash_S29982504 PDUts2008F04 Porcine testis cDNA library II Sus scrofa cDNA clone PDUts2008F04 3prime, mRNA sequence /clone=PDUts2008F04 /clone_end=3prime /gb=CX056980 /gi=84133122 /ug=Ssc.33961 /len=616
X318127	ASGA0072860	6.58e-11	1.53e-05	-340275			BUN	-0.236728	3.885e-05	0.00184927		16	31765334	31765951	EMBP1	Ssc_hash_S29982504 PDUts2008F04 Porcine testis cDNA library II Sus scrofa cDNA clone PDUts2008F04 3prime, mRNA sequence /clone=PDUts2008F04 /clone_end=3prime /gb=CX056980 /gi=84133122 /ug=Ssc.33961 /len=616
X318127	ASGA0084351	6.58e-11	1.53e-05	-809323			BUN	-0.236728	3.885e-05	0.00184927		16	31765334	31765951	EMBP1	Ssc_hash_S29982504 PDUts2008F04 Porcine testis cDNA library II Sus scrofa cDNA clone PDUts2008F04 3prime, mRNA sequence /clone=PDUts2008F04 /clone_end=3prime /gb=CX056980 /gi=84133122 /ug=Ssc.33961 /len=616
X318127	MARC0045601	6.58e-11	1.53e-05	-502131			BUN	-0.236728	3.885e-05	0.00184927		16	31765334	31765951	EMBP1	Ssc_hash_S29982504 PDUts2008F04 Porcine testis cDNA library II Sus scrofa cDNA clone PDUts2008F04 3prime, mRNA sequence /clone=PDUts2008F04 /clone_end=3prime /gb=CX056980 /gi=84133122 /ug=Ssc.33961 /len=616
X318127	MARC0105959	6.58e-11	1.53e-05	-34242			BUN	-0.236728	3.885e-05	0.00184927		16	31765334	31765951	EMBP1	Ssc_hash_S29982504 PDUts2008F04 Porcine testis cDNA library II Sus scrofa cDNA clone PDUts2008F04 3prime, mRNA sequence /clone=PDUts2008F04 /clone_end=3prime /gb=CX056980 /gi=84133122 /ug=Ssc.33961 /len=616
X318127	MARC0112978	6.58e-11	1.53e-05	-797701			BUN	-0.236728	3.885e-05	0.00184927		16	31765334	31765951	EMBP1	Ssc_hash_S29982504 PDUts2008F04 Porcine testis cDNA library II Sus scrofa cDNA clone PDUts2008F04 3prime, mRNA sequence /clone=PDUts2008F04 /clone_end=3prime /gb=CX056980 /gi=84133122 /ug=Ssc.33961 /len=616
X318127	H3GA0046384	2.51e-10	4.9e-05	-403244			BUN	-0.236728	3.885e-05	0.00184927		16	31765334	31765951	EMBP1	Ssc_hash_S29982504 PDUts2008F04 Porcine testis cDNA library II Sus scrofa cDNA clone PDUts2008F04 3prime, mRNA sequence /clone=PDUts2008F04 /clone_end=3prime /gb=CX056980 /gi=84133122 /ug=Ssc.33961 /len=616
X318127	ALGA0090039	4.36e-10	7.94e-05	217991			BUN	-0.236728	3.885e-05	0.00184927		16	31765334	31765951	EMBP1	Ssc_hash_S29982504 PDUts2008F04 Porcine testis cDNA library II Sus scrofa cDNA clone PDUts2008F04 3prime, mRNA sequence /clone=PDUts2008F04 /clone_end=3prime /gb=CX056980 /gi=84133122 /ug=Ssc.33961 /len=616
X318127	ALGA0090060	5.57e-10	9.82e-05	647043			BUN	-0.236728	3.885e-05	0.00184927		16	31765334	31765951	EMBP1	Ssc_hash_S29982504 PDUts2008F04 Porcine testis cDNA library II Sus scrofa cDNA clone PDUts2008F04 3prime, mRNA sequence /clone=PDUts2008F04 /clone_end=3prime /gb=CX056980 /gi=84133122 /ug=Ssc.33961 /len=616
X318127	DRGA0016047	6.77e-10	0.000116196	195920			BUN	-0.236728	3.885e-05	0.00184927		16	31765334	31765951	EMBP1	Ssc_hash_S29982504 PDUts2008F04 Porcine testis cDNA library II Sus scrofa cDNA clone PDUts2008F04 3prime, mRNA sequence /clone=PDUts2008F04 /clone_end=3prime /gb=CX056980 /gi=84133122 /ug=Ssc.33961 /len=616
X318127	DRGA0016052	2.54e-09	0.000371293	258671			BUN	-0.236728	3.885e-05	0.00184927		16	31765334	31765951	EMBP1	Ssc_hash_S29982504 PDUts2008F04 Porcine testis cDNA library II Sus scrofa cDNA clone PDUts2008F04 3prime, mRNA sequence /clone=PDUts2008F04 /clone_end=3prime /gb=CX056980 /gi=84133122 /ug=Ssc.33961 /len=616
X318127	ASGA0072875	3.85e-09	0.000534335	458127			BUN	-0.236728	3.885e-05	0.00184927		16	31765334	31765951	EMBP1	Ssc_hash_S29982504 PDUts2008F04 Porcine testis cDNA library II Sus scrofa cDNA clone PDUts2008F04 3prime, mRNA sequence /clone=PDUts2008F04 /clone_end=3prime /gb=CX056980 /gi=84133122 /ug=Ssc.33961 /len=616
X318127	ASGA0103554	3.87e-09	0.000537258	309616			BUN	-0.236728	3.885e-05	0.00184927		16	31765334	31765951	EMBP1	Ssc_hash_S29982504 PDUts2008F04 Porcine testis cDNA library II Sus scrofa cDNA clone PDUts2008F04 3prime, mRNA sequence /clone=PDUts2008F04 /clone_end=3prime /gb=CX056980 /gi=84133122 /ug=Ssc.33961 /len=616
X318127	ASGA0072869	4.16e-09	0.000572544	397524			BUN	-0.236728	3.885e-05	0.00184927		16	31765334	31765951	EMBP1	Ssc_hash_S29982504 PDUts2008F04 Porcine testis cDNA library II Sus scrofa cDNA clone PDUts2008F04 3prime, mRNA sequence /clone=PDUts2008F04 /clone_end=3prime /gb=CX056980 /gi=84133122 /ug=Ssc.33961 /len=616
X318127	MARC0064448	4.16e-09	0.000572544	282652			BUN	-0.236728	3.885e-05	0.00184927		16	31765334	31765951	EMBP1	Ssc_hash_S29982504 PDUts2008F04 Porcine testis cDNA library II Sus scrofa cDNA clone PDUts2008F04 3prime, mRNA sequence /clone=PDUts2008F04 /clone_end=3prime /gb=CX056980 /gi=84133122 /ug=Ssc.33961 /len=616
X318127	ALGA0090000	4.93e-09	0.000661752	-961745			BUN	-0.236728	3.885e-05	0.00184927		16	31765334	31765951	EMBP1	Ssc_hash_S29982504 PDUts2008F04 Porcine testis cDNA library II Sus scrofa cDNA clone PDUts2008F04 3prime, mRNA sequence /clone=PDUts2008F04 /clone_end=3prime /gb=CX056980 /gi=84133122 /ug=Ssc.33961 /len=616
X318127	ALGA0090009	8.89e-09	0.00109637	-748497			BUN	-0.236728	3.885e-05	0.00184927		16	31765334	31765951	EMBP1	Ssc_hash_S29982504 PDUts2008F04 Porcine testis cDNA library II Sus scrofa cDNA clone PDUts2008F04 3prime, mRNA sequence /clone=PDUts2008F04 /clone_end=3prime /gb=CX056980 /gi=84133122 /ug=Ssc.33961 /len=616
X318127	ALGA0107417	1.4e-08	0.00162332	-80548			BUN	-0.236728	3.885e-05	0.00184927		16	31765334	31765951	EMBP1	Ssc_hash_S29982504 PDUts2008F04 Porcine testis cDNA library II Sus scrofa cDNA clone PDUts2008F04 3prime, mRNA sequence /clone=PDUts2008F04 /clone_end=3prime /gb=CX056980 /gi=84133122 /ug=Ssc.33961 /len=616
X318127	ALGA0105400	3.37e-08	0.00343158	91188			BUN	-0.236728	3.885e-05	0.00184927		16	31765334	31765951	EMBP1	Ssc_hash_S29982504 PDUts2008F04 Porcine testis cDNA library II Sus scrofa cDNA clone PDUts2008F04 3prime, mRNA sequence /clone=PDUts2008F04 /clone_end=3prime /gb=CX056980 /gi=84133122 /ug=Ssc.33961 /len=616
X318127	ALGA0112595	3.37e-08	0.00343158	108289			BUN	-0.236728	3.885e-05	0.00184927		16	31765334	31765951	EMBP1	Ssc_hash_S29982504 PDUts2008F04 Porcine testis cDNA library II Sus scrofa cDNA clone PDUts2008F04 3prime, mRNA sequence /clone=PDUts2008F04 /clone_end=3prime /gb=CX056980 /gi=84133122 /ug=Ssc.33961 /len=616
X318127	ALGA0120490	3.37e-08	0.00343158	95981			BUN	-0.236728	3.885e-05	0.00184927		16	31765334	31765951	EMBP1	Ssc_hash_S29982504 PDUts2008F04 Porcine testis cDNA library II Sus scrofa cDNA clone PDUts2008F04 3prime, mRNA sequence /clone=PDUts2008F04 /clone_end=3prime /gb=CX056980 /gi=84133122 /ug=Ssc.33961 /len=616
X318127	MARC0056874	6.64e-08	0.00601947	413647			BUN	-0.236728	3.885e-05	0.00184927		16	31765334	31765951	EMBP1	Ssc_hash_S29982504 PDUts2008F04 Porcine testis cDNA library II Sus scrofa cDNA clone PDUts2008F04 3prime, mRNA sequence /clone=PDUts2008F04 /clone_end=3prime /gb=CX056980 /gi=84133122 /ug=Ssc.33961 /len=616
X318127	ALGA0090013	9.08e-08	0.00782621	-704087			BUN	-0.236728	3.885e-05	0.00184927		16	31765334	31765951	EMBP1	Ssc_hash_S29982504 PDUts2008F04 Porcine testis cDNA library II Sus scrofa cDNA clone PDUts2008F04 3prime, mRNA sequence /clone=PDUts2008F04 /clone_end=3prime /gb=CX056980 /gi=84133122 /ug=Ssc.33961 /len=616
X318127	ASGA0072843	3.98e-07	0.0268155	-923702			BUN	-0.236728	3.885e-05	0.00184927		16	31765334	31765951	EMBP1	Ssc_hash_S29982504 PDUts2008F04 Porcine testis cDNA library II Sus scrofa cDNA clone PDUts2008F04 3prime, mRNA sequence /clone=PDUts2008F04 /clone_end=3prime /gb=CX056980 /gi=84133122 /ug=Ssc.33961 /len=616
X318127	ALGA0090027	6.94e-07	0.0425575	-384533			BUN	-0.236728	3.885e-05	0.00184927		16	31765334	31765951	EMBP1	Ssc_hash_S29982504 PDUts2008F04 Porcine testis cDNA library II Sus scrofa cDNA clone PDUts2008F04 3prime, mRNA sequence /clone=PDUts2008F04 /clone_end=3prime /gb=CX056980 /gi=84133122 /ug=Ssc.33961 /len=616
X318127	DRGA0016061	8.19e-07	0.0488588	960888			BUN	-0.236728	3.885e-05	0.00184927		16	31765334	31765951	EMBP1	Ssc_hash_S29982504 PDUts2008F04 Porcine testis cDNA library II Sus scrofa cDNA clone PDUts2008F04 3prime, mRNA sequence /clone=PDUts2008F04 /clone_end=3prime /gb=CX056980 /gi=84133122 /ug=Ssc.33961 /len=616
X318127	INRA0051416	8.19e-07	0.0488588	983581			BUN	-0.236728	3.885e-05	0.00184927		16	31765334	31765951	EMBP1	Ssc_hash_S29982504 PDUts2008F04 Porcine testis cDNA library II Sus scrofa cDNA clone PDUts2008F04 3prime, mRNA sequence /clone=PDUts2008F04 /clone_end=3prime /gb=CX056980 /gi=84133122 /ug=Ssc.33961 /len=616
X304365	ASGA0062949	7.56e-10	0.000127744	-198387			BUN	0.236133	4.06829e-05	0.00191558		14	43886786	43887205	MMAB	methylmalonic aciduria (cobalamin deficiency) cblB type
X292866	ASGA0092698	1.58e-09	0.000243515	659636			BUN	0.233582	4.95e-05	0.00222283		3	23327921	23327597	LOC100522984	amiloride-sensitive sodium channel subunit beta-like
X320370	H3GA0056576	1.54e-08	0.00175135	-771475			BUN	-0.232623	5.326e-05	0.00234112		9	4711412	4711965	TRIM34	tripartite motif containing 34
X320370	ALGA0050626	5.57e-08	0.00520848	-180325			BUN	-0.232623	5.326e-05	0.00234112		9	4711412	4711965	TRIM34	tripartite motif containing 34
X320370	MARC0101116	1.13e-07	0.0093562	-496143			BUN	-0.232623	5.326e-05	0.00234112		9	4711412	4711965	TRIM34	tripartite motif containing 34
X301170	ASGA0083886	8.4e-07	0.0498739	-2981			BUN	-0.232304	5.45715e-05	0.00238269		10	26273372	26273156	LOC396634	CD45 antigen isoform 3 Fragment (EC 3.1.3.48) [Source:UniProtKB/TrEMBL;Acc:Q6SZ83]
X326154	ASGA0097658	1.83e-07	0.0139858	10265			BUN	-0.231359	5.86287e-05	0.00251145		8	11026027	11025597
X305655	DIAS0000678	1.06e-12	3.9e-07	222402			BUN	-0.231332	5.87515e-05	0.00251494		15	134309144	134308703	GLB1L	galactosidase, beta 1-like
X290611	ASGA0001360	3.03e-08	0.00313461	-447357			BUN	-0.230992	6.02787e-05	0.00256399		1	18536993	18536420	LRP11	low density lipoprotein receptor-related protein 11
X324005	ALGA0110359	1.25e-12	4.55e-07	2459			BUN	0.230866	6.08578e-05	0.00258052		6	75414675	75414834	HMGCL	3-hydroxymethyl-3-methylglutaryl-CoA lyase
X324005	ASGA0086694	1.39e-07	0.0110702	-49409			BUN	0.230866	6.08578e-05	0.00258052		6	75414675	75414834	HMGCL	3-hydroxymethyl-3-methylglutaryl-CoA lyase
X324005	ALGA0116054	2.84e-07	0.0202206	641679			BUN	0.230866	6.08578e-05	0.00258052		6	75414675	75414834	HMGCL	3-hydroxymethyl-3-methylglutaryl-CoA lyase
X324005	ASGA0092182	7.82e-07	0.0469527	92743			BUN	0.230866	6.08578e-05	0.00258052		6	75414675	75414834	HMGCL	3-hydroxymethyl-3-methylglutaryl-CoA lyase
X324005	MARC0002557	7.82e-07	0.0469527	49314			BUN	0.230866	6.08578e-05	0.00258052		6	75414675	75414834	HMGCL	3-hydroxymethyl-3-methylglutaryl-CoA lyase
X293361	ASGA0016728	8.04e-08	0.0070714	28883			BUN	-0.230565	6.226e-05	0.00262667		3	134218654	134219442	PQLC3	PQ loop repeat containing 3
X290258	ALGA0099918	6.9e-07	0.0423408	650658			BUN	-0.22826	7.40268e-05	0.0029663		X	109600090	109600176	CH242-154K8.2	OTTSUSG00000001410 novel transcript
X310000	DIAS0002519	2e-15	1.36e-09	148821			BUN	0.228238	7.41463e-05	0.00297027		2	20063026	20062874	HSD17B12	hydroxysteroid (17-beta) dehydrogenase 12
X312530	ASGA0023629	4.63e-10	8.36e-05	118405			BUN	-0.227407	7.889e-05	0.00311011		4	143206469	143209100	DDAH1	dimethylarginine dimethylaminohydrolase 1
X326132	DRGA0003789	2.41e-11	6.38e-06	-8086			BUN	0.22642	8.48885e-05	0.00326966		3	14015351	14015915
X310052	ASGA0094600	7.52e-08	0.00669088	151169			BUN	-0.226283	8.576e-05	0.00329454		6	65145882	65144361	MASP2	mannan-binding lectin serine peptidase 2
X312460	DIAS0002519	3.85e-16	3.14e-10	149550			BUN	0.225438	9.129e-05	0.00344974		2	20062297	20061566	DNAJC1	DnaJ (Hsp40) homolog, subfamily C, member 1
X323777	MARC0088852	2.19e-07	0.0162983	195563			BUN	-0.22504	9.40028e-05	0.00351949		18	50541791	50541120		Ssc_hash_S50206331 susfleck_AF_N_33_E05 SUSFLECK Abdominal Fat Normalized Sus scrofa cDNA clone 33_E05, mRNA sequence /clone=33_E05 /gb=FD638167 /gi=221023908 /ug=Ssc.74737 /len=674
X297467	ALGA0037302	2.19e-07	0.0163012	285352			BUN	-0.224543	9.75076e-05	0.00360896		6	140363934	140364169	FGGY	FGGY carbohydrate kinase domain containing
X294687	DIAS0002541	2.26e-11	6.04e-06	11793			BUN	0.223469	0.0001055	0.0038312		4	121351313	121350925	SARS	seryl-tRNA synthetase
X294687	H3GA0014224	2.02e-10	4.06e-05	58072			BUN	0.223469	0.0001055	0.0038312		4	121351313	121350925	SARS	seryl-tRNA synthetase
X294687	M1GA0006444	2.02e-10	4.06e-05	42938			BUN	0.223469	0.0001055	0.0038312		4	121351313	121350925	SARS	seryl-tRNA synthetase
X294687	ASGA0022195	4.41e-09	0.000602702	890868			BUN	0.223469	0.0001055	0.0038312		4	121351313	121350925	SARS	seryl-tRNA synthetase
X294687	ALGA0028183	5.66e-09	0.000745117	369466			BUN	0.223469	0.0001055	0.0038312		4	121351313	121350925	SARS	seryl-tRNA synthetase
X294687	M1GA0006455	6.28e-09	0.000813773	495000			BUN	0.223469	0.0001055	0.0038312		4	121351313	121350925	SARS	seryl-tRNA synthetase
X294687	MARC0075486	1.79e-08	0.00199767	518590			BUN	0.223469	0.0001055	0.0038312		4	121351313	121350925	SARS	seryl-tRNA synthetase
X294687	DIAS0004198	4e-08	0.00395357	109567			BUN	0.223469	0.0001055	0.0038312		4	121351313	121350925	SARS	seryl-tRNA synthetase
X294687	DRGA0005101	6.32e-08	0.00578104	727467			BUN	0.223469	0.0001055	0.0038312		4	121351313	121350925	SARS	seryl-tRNA synthetase
X294687	ALGA0028173	1.54e-07	0.0121154	342783			BUN	0.223469	0.0001055	0.0038312		4	121351313	121350925	SARS	seryl-tRNA synthetase
X294687	ALGA0028215	1.9e-07	0.0143919	785246			BUN	0.223469	0.0001055	0.0038312		4	121351313	121350925	SARS	seryl-tRNA synthetase
X327623	ASGA0047602	7.83e-08	0.00692097	791162			BUN	0.222347	0.0001145	0.00406679		10	38238389	38238220	ACO1	aconitase 1, soluble
X330264	ALGA0103643	1.81e-07	0.0138649	-588567			BUN	-0.220583	0.00013012	0.0044738		X	47334114	47334735	CYP4F11	cytochrome P450, family 4, subfamily F, polypeptide 11
X330264	CAIL0000254	1.81e-07	0.0138649	-750292			BUN	-0.220583	0.00013012	0.0044738		X	47334114	47334735	CYP4F11	cytochrome P450, family 4, subfamily F, polypeptide 11
X330264	CASI0005731	1.81e-07	0.0138649	-624167			BUN	-0.220583	0.00013012	0.0044738		X	47334114	47334735	CYP4F11	cytochrome P450, family 4, subfamily F, polypeptide 11
X330264	INRA0061544	1.81e-07	0.0138649	-570974			BUN	-0.220583	0.00013012	0.0044738		X	47334114	47334735	CYP4F11	cytochrome P450, family 4, subfamily F, polypeptide 11
X330264	ALGA0110178	4.72e-07	0.0310025	86270			BUN	-0.220583	0.00013012	0.0044738		X	47334114	47334735	CYP4F11	cytochrome P450, family 4, subfamily F, polypeptide 11
X330264	ASGA0098428	4.72e-07	0.0310025	-650354			BUN	-0.220583	0.00013012	0.0044738		X	47334114	47334735	CYP4F11	cytochrome P450, family 4, subfamily F, polypeptide 11
X330264	CASI0005642	4.72e-07	0.0310025	-624264			BUN	-0.220583	0.00013012	0.0044738		X	47334114	47334735	CYP4F11	cytochrome P450, family 4, subfamily F, polypeptide 11
X330264	H3GA0052592	4.72e-07	0.0310025	-719324			BUN	-0.220583	0.00013012	0.0044738		X	47334114	47334735	CYP4F11	cytochrome P450, family 4, subfamily F, polypeptide 11
X330264	MARC0095030	4.72e-07	0.0310025	4119			BUN	-0.220583	0.00013012	0.0044738		X	47334114	47334735	CYP4F11	cytochrome P450, family 4, subfamily F, polypeptide 11
X318082	ASGA0049838	2.85e-08	0.00297393	51293			BUN	-0.220001	0.0001357	0.00461377		11	12155849	12155588	SOHLH2	spermatogenesis and oogenesis specific basic helix-loop-helix 2
X318082	DRGA0010843	2.85e-08	0.00297393	163171			BUN	-0.220001	0.0001357	0.00461377		11	12155849	12155588	SOHLH2	spermatogenesis and oogenesis specific basic helix-loop-helix 2
X318082	DRGA0010846	4.46e-07	0.0295919	281394			BUN	-0.220001	0.0001357	0.00461377		11	12155849	12155588	SOHLH2	spermatogenesis and oogenesis specific basic helix-loop-helix 2
X312111	ALGA0107635	1.2e-16	1.08e-10	226334			BUN	-0.219263	0.00014309	0.0048014		5	103774497	103775325	TMTC2	transmembrane and tetratricopeptide repeat containing 2
X312111	MARC0115108	7.48e-13	2.84e-07	-391503			BUN	-0.219263	0.00014309	0.0048014		5	103774497	103775325	TMTC2	transmembrane and tetratricopeptide repeat containing 2
X312111	ASGA0027000	1.4e-12	5.04e-07	-114217			BUN	-0.219263	0.00014309	0.0048014		5	103774497	103775325	TMTC2	transmembrane and tetratricopeptide repeat containing 2
X312111	ALGA0033925	2.15e-12	7.32e-07	-193536			BUN	-0.219263	0.00014309	0.0048014		5	103774497	103775325	TMTC2	transmembrane and tetratricopeptide repeat containing 2
X312111	H3GA0017242	7.76e-12	2.31e-06	111860			BUN	-0.219263	0.00014309	0.0048014		5	103774497	103775325	TMTC2	transmembrane and tetratricopeptide repeat containing 2
X312111	ALGA0109617	7.72e-11	1.76e-05	51617			BUN	-0.219263	0.00014309	0.0048014		5	103774497	103775325	TMTC2	transmembrane and tetratricopeptide repeat containing 2
X312111	M1GA0008142	1.77e-08	0.0019858	-213039			BUN	-0.219263	0.00014309	0.0048014		5	103774497	103775325	TMTC2	transmembrane and tetratricopeptide repeat containing 2
X312111	ALGA0033906	3.2e-07	0.0222534	-256935			BUN	-0.219263	0.00014309	0.0048014		5	103774497	103775325	TMTC2	transmembrane and tetratricopeptide repeat containing 2
X311071	ALGA0088181	1.43e-07	0.011358	-316172			BUN	-0.21831	0.0001532	0.00505029		15	148163354	148164560	LOC100152603	PREDICTED: Sus scrofa similar to UDP-glucuronosyltransferase, transcript variant 2 (LOC100152603), mRNA
X311071	ALGA0088187	2.38e-07	0.0174657	-323773			BUN	-0.21831	0.0001532	0.00505029		15	148163354	148164560	LOC100152603	PREDICTED: Sus scrofa similar to UDP-glucuronosyltransferase, transcript variant 2 (LOC100152603), mRNA
X291641	MARC0066667	6.77e-07	0.0417236	747784			BUN	-0.217062	0.00016746	0.0053856		1	143187834	143188013	TMEM62	transmembrane protein 62
X291641	ASGA0004498	6.78e-07	0.0417483	-267829			BUN	-0.217062	0.00016746	0.0053856		1	143187834	143188013	TMEM62	transmembrane protein 62
X291641	MARC0016950	6.78e-07	0.0417483	-217269			BUN	-0.217062	0.00016746	0.0053856		1	143187834	143188013	TMEM62	transmembrane protein 62
X291641	ALGA0005963	6.78e-07	0.0417483	-65730			BUN	-0.217062	0.00016746	0.0053856		1	143187834	143188013	TMEM62	transmembrane protein 62
X291641	ASGA0004487	7.53e-07	0.0455195	-719888			BUN	-0.217062	0.00016746	0.0053856		1	143187834	143188013	TMEM62	transmembrane protein 62
X304603	ASGA0065631	6.51e-10	0.000112007	677			BUN	-0.216193	0.0001781	0.00562185		14	110117561	110116088	LIPA	lipase A, lysosomal acid, cholesterol esterase
X326829	ASGA0065540	1.17e-07	0.00967961	-40487			BUN	0.215995	0.00018062	0.00568053		14	107867512	107866597	ASAH2	N-acylsphingosine amidohydrolase (non-lysosomal ceramidase) 2
X291995	DIAS0000208	3.85e-08	0.00383146	358819			BUN	-0.215968	0.00018096	0.00568639		1	292331217	292331797	CDK5RAP2	CDK5 regulatory subunit associated protein 2
X321166	ASGA0079874	6.94e-08	0.0062503	119682			BUN	-0.215834	0.00018269	0.00572034		18	47155880	47155028	C4H7orf41	Ssc_hash_S18554740 BX923391 Sus Scrofa library (scan) Sus scrofa cDNA clone scan0011.p.01 5prim, mRNA sequence /clone=scan0011.p.01 /clone_end=5prime /gb=BX923391 /gi=90243926 /ug=Ssc.55725 /len=857
X296954	DIAS0004575	1.11e-10	2.42e-05	52571			BUN	0.215821	0.00018285	0.00572415		6	139892067	139891791	LOC100525112	cytochrome P450 2J2-like
X296954	H3GA0019026	1.11e-10	2.42e-05	20023			BUN	0.215821	0.00018285	0.00572415		6	139892067	139891791	LOC100525112	cytochrome P450 2J2-like
X296954	ALGA0115609	2.74e-10	5.3e-05	504977			BUN	0.215821	0.00018285	0.00572415		6	139892067	139891791	LOC100525112	cytochrome P450 2J2-like
X296954	ALGA0037249	2e-08	0.00219884	-589013			BUN	0.215821	0.00018285	0.00572415		6	139892067	139891791	LOC100525112	cytochrome P450 2J2-like
X296954	MARC0005246	7.7e-08	0.00682552	73273			BUN	0.215821	0.00018285	0.00572415		6	139892067	139891791	LOC100525112	cytochrome P450 2J2-like
X296954	ALGA0037261	2.75e-07	0.0197089	-17066			BUN	0.215821	0.00018285	0.00572415		6	139892067	139891791	LOC100525112	cytochrome P450 2J2-like
X302895	MARC0056939	6.61e-12	2.02e-06	57394			BUN	-0.211554	0.00024648	0.00707884		13	24874828	24874431	CTDSPL	CTD (carboxy-terminal domain, RNA polymerase II, polypeptide A) small phosphatase-like
X302895	ALGA0103510	8.35e-09	0.00103994	-399213			BUN	-0.211554	0.00024648	0.00707884		13	24874828	24874431	CTDSPL	CTD (carboxy-terminal domain, RNA polymerase II, polypeptide A) small phosphatase-like
X302895	ASGA0056663	1.13e-07	0.00934708	482798			BUN	-0.211554	0.00024648	0.00707884		13	24874828	24874431	CTDSPL	CTD (carboxy-terminal domain, RNA polymerase II, polypeptide A) small phosphatase-like
X302895	DIAS0002601	5.65e-07	0.0358238	-29191			BUN	-0.211554	0.00024648	0.00707884		13	24874828	24874431	CTDSPL	CTD (carboxy-terminal domain, RNA polymerase II, polypeptide A) small phosphatase-like
X311324	ALGA0077177	6.61e-07	0.0408887	617846			BUN	0.21115	0.00025347	0.00722714		14	43886786	43888028	MMAB	methylmalonic aciduria (cobalamin deficiency) cblB type
X330681	MARC0022411	7.43e-10	0.000125694	-16069			BUN	-0.211149	0.00025349	0.00722714		11	86441916	86441388
X317566	ASGA0106407	5.65e-10	9.94e-05	-144983			BUN	0.20918	0.00029029	0.00794864		6	77074865	77074703	PAFAH2	platelet-activating factor acetylhydrolase 2, 40kDa
X297389	ASGA0029352	9e-22	2.42e-15	-99135			BUN	-0.208136	0.00031177	0.00833603		6	119272046	119272602	MCOLN2	mucolipin 2
X297389	ASGA0092712	9.89e-21	2.03e-14	-865460			BUN	-0.208136	0.00031177	0.00833603		6	119272046	119272602	MCOLN2	mucolipin 2
X297389	ALGA0123749	2.4e-18	2.91e-12	-894285			BUN	-0.208136	0.00031177	0.00833603		6	119272046	119272602	MCOLN2	mucolipin 2
X297389	H3GA0056266	2.4e-18	2.91e-12	-894534			BUN	-0.208136	0.00031177	0.00833603		6	119272046	119272602	MCOLN2	mucolipin 2
X297389	DBWU0001065	3.06e-18	3.67e-12	-192648			BUN	-0.208136	0.00031177	0.00833603		6	119272046	119272602	MCOLN2	mucolipin 2
X297389	ALGA0120044	1.95e-17	2.02e-11	213718			BUN	-0.208136	0.00031177	0.00833603		6	119272046	119272602	MCOLN2	mucolipin 2
X297389	ALGA0036646	1.21e-15	8.56e-10	-178682			BUN	-0.208136	0.00031177	0.00833603		6	119272046	119272602	MCOLN2	mucolipin 2
X297389	ASGA0090388	3.66e-14	1.89e-08	86777			BUN	-0.208136	0.00031177	0.00833603		6	119272046	119272602	MCOLN2	mucolipin 2
X297389	MARC0031744	7.29e-14	3.52e-08	-123682			BUN	-0.208136	0.00031177	0.00833603		6	119272046	119272602	MCOLN2	mucolipin 2
X297389	ALGA0115027	5.74e-12	1.77e-06	78776			BUN	-0.208136	0.00031177	0.00833603		6	119272046	119272602	MCOLN2	mucolipin 2
X297389	ASGA0029359	9.31e-11	2.07e-05	-138186			BUN	-0.208136	0.00031177	0.00833603		6	119272046	119272602	MCOLN2	mucolipin 2
X297389	ALGA0106903	2.11e-10	4.2e-05	722674			BUN	-0.208136	0.00031177	0.00833603		6	119272046	119272602	MCOLN2	mucolipin 2
X297389	H3GA0018780	2.11e-10	4.2e-05	720536			BUN	-0.208136	0.00031177	0.00833603		6	119272046	119272602	MCOLN2	mucolipin 2
X297389	ALGA0036662	2.15e-10	4.25e-05	507104			BUN	-0.208136	0.00031177	0.00833603		6	119272046	119272602	MCOLN2	mucolipin 2
X297389	ASGA0099060	2.21e-10	4.37e-05	431794			BUN	-0.208136	0.00031177	0.00833603		6	119272046	119272602	MCOLN2	mucolipin 2
X297389	ALGA0036666	3.18e-10	6.04e-05	736541			BUN	-0.208136	0.00031177	0.00833603		6	119272046	119272602	MCOLN2	mucolipin 2
X297389	ALGA0117647	2.95e-08	0.0030613	98968			BUN	-0.208136	0.00031177	0.00833603		6	119272046	119272602	MCOLN2	mucolipin 2
X297389	ALGA0112653	5.83e-08	0.00541605	89798			BUN	-0.208136	0.00031177	0.00833603		6	119272046	119272602	MCOLN2	mucolipin 2
X297389	MARC0073819	2.18e-07	0.0162419	342676			BUN	-0.208136	0.00031177	0.00833603		6	119272046	119272602	MCOLN2	mucolipin 2
X297389	MARC0059303	3.73e-07	0.025419	290054			BUN	-0.208136	0.00031177	0.00833603		6	119272046	119272602	MCOLN2	mucolipin 2
X297389	ALGA0036668	7.13e-07	0.0435625	964354			BUN	-0.208136	0.00031177	0.00833603		6	119272046	119272602	MCOLN2	mucolipin 2
X297389	MARC0067538	7.13e-07	0.0435625	704750			BUN	-0.208136	0.00031177	0.00833603		6	119272046	119272602	MCOLN2	mucolipin 2
X291409	ASGA0004479	1.8e-10	3.66e-05	-3516			BUN	-0.207849	0.00031794	0.00846188		1	140846006	140844960	GATM	glycine amidinotransferase (L-arginine:glycine amidinotransferase)
X296564	ALGA0104615	2.58e-09	0.000376061	-320580			BUN	-0.206644	0.00034504	0.00898541		6	44671790	44671925	MIA	melanoma inhibitory activity
X314984	ASGA0025008	5.47e-10	9.66e-05	115743			BUN	-0.206492	0.00034861	0.00904947		5	20578835	20579576	NCKAP1L	NCK-associated protein 1-like
X312383	MARC0004566	6.93e-09	0.000885359	98758			BUN	0.206203	0.0003555	0.00917756		13	37298730	37297687	ABHD14B	abhydrolase domain containing 14B
X296438	H3GA0017949	1.06e-12	3.89e-07	705658			CREA	0.348428	7.1188e-10	3.87168e-07		6	49827227	49825960	FUT1	fucosyltransferase 1 (galactoside 2-alpha-L-fucosyltransferase, H blood group)
X327527	ALGA0122641	5.5e-07	0.0350896	103999			CREA	-0.318963	2.00364e-08	5.65217e-06		13	32720422	32720854
X327527	ASGA0088439	5.5e-07	0.0350896	71961			CREA	-0.318963	2.00364e-08	5.65217e-06		13	32720422	32720854
X327527	ASGA0096353	5.5e-07	0.0350896	110514			CREA	-0.318963	2.00364e-08	5.65217e-06		13	32720422	32720854
X327527	ASGA0083894	7.25e-07	0.0441055	-19547			CREA	-0.318963	2.00364e-08	5.65217e-06		13	32720422	32720854
X310801	ASGA0076568	4.02e-09	0.000554491	-35160			CREA	0.311921	4.22579e-08	1.014e-05		17	37994578	37994207	SIRPA	signal-regulatory protein alpha
X291026	ASGA0099145	2.41e-07	0.0176387	-221695			CREA	-0.309182	5.61956e-08	1.2795e-05		1	85731571	85731237	C6orf186	chromosome 6 open reading frame 186
X306001	ALGA0088203	1.87e-10	3.79e-05	235804			CREA	0.301757	1.19953e-07	2.33614e-05		15	147708915	147708659	ATG16L1	ATG16 autophagy related 16-like 1 (S. cerevisiae)
X311597	ALGA0080189	4.01e-10	7.37e-05	211590			CREA	-0.296644	1.99745e-07	3.48177e-05		14	105635658	105636031	MBL2	mannose-binding lectin (protein C) 2, soluble
X311597	MARC0086582	1.66e-09	0.000255082	-251969			CREA	-0.296644	1.99745e-07	3.48177e-05		14	105635658	105636031	MBL2	mannose-binding lectin (protein C) 2, soluble
X311597	MARC0017943	2.76e-09	0.000398611	-259923			CREA	-0.296644	1.99745e-07	3.48177e-05		14	105635658	105636031	MBL2	mannose-binding lectin (protein C) 2, soluble
X311597	ALGA0080216	1.21e-08	0.00144023	979056			CREA	-0.296644	1.99745e-07	3.48177e-05		14	105635658	105636031	MBL2	mannose-binding lectin (protein C) 2, soluble
X311597	DIAS0004751	6.49e-08	0.0059032	295			CREA	-0.296644	1.99745e-07	3.48177e-05		14	105635658	105636031	MBL2	mannose-binding lectin (protein C) 2, soluble
X311597	DRGA0014376	6.49e-08	0.0059032	810997			CREA	-0.296644	1.99745e-07	3.48177e-05		14	105635658	105636031	MBL2	mannose-binding lectin (protein C) 2, soluble
X311597	DRGA0014372	1.03e-07	0.00867617	439219			CREA	-0.296644	1.99745e-07	3.48177e-05		14	105635658	105636031	MBL2	mannose-binding lectin (protein C) 2, soluble
X311597	INRA0045966	1.03e-07	0.00867617	87765			CREA	-0.296644	1.99745e-07	3.48177e-05		14	105635658	105636031	MBL2	mannose-binding lectin (protein C) 2, soluble
X311597	INRA0045986	1.03e-07	0.00867617	482744			CREA	-0.296644	1.99745e-07	3.48177e-05		14	105635658	105636031	MBL2	mannose-binding lectin (protein C) 2, soluble
X311597	MARC0008683	1.03e-07	0.00867617	107974			CREA	-0.296644	1.99745e-07	3.48177e-05		14	105635658	105636031	MBL2	mannose-binding lectin (protein C) 2, soluble
X311597	ALGA0080176	1.03e-07	0.00867617	65872			CREA	-0.296644	1.99745e-07	3.48177e-05		14	105635658	105636031	MBL2	mannose-binding lectin (protein C) 2, soluble
X311597	ALGA0080177	1.03e-07	0.00867617	124663			CREA	-0.296644	1.99745e-07	3.48177e-05		14	105635658	105636031	MBL2	mannose-binding lectin (protein C) 2, soluble
X311597	ALGA0080212	1.03e-07	0.00867617	916587			CREA	-0.296644	1.99745e-07	3.48177e-05		14	105635658	105636031	MBL2	mannose-binding lectin (protein C) 2, soluble
X311597	CASI0007598	1.26e-07	0.0102466	330814			CREA	-0.296644	1.99745e-07	3.48177e-05		14	105635658	105636031	MBL2	mannose-binding lectin (protein C) 2, soluble
X311597	INRA0046003	2.36e-07	0.0173473	951565			CREA	-0.296644	1.99745e-07	3.48177e-05		14	105635658	105636031	MBL2	mannose-binding lectin (protein C) 2, soluble
X311597	ASGA0065470	3.1e-07	0.021709	-936092			CREA	-0.296644	1.99745e-07	3.48177e-05		14	105635658	105636031	MBL2	mannose-binding lectin (protein C) 2, soluble
X311597	ASGA0065472	3.1e-07	0.021709	-750029			CREA	-0.296644	1.99745e-07	3.48177e-05		14	105635658	105636031	MBL2	mannose-binding lectin (protein C) 2, soluble
X311597	DRGA0014351	3.1e-07	0.021709	-629027			CREA	-0.296644	1.99745e-07	3.48177e-05		14	105635658	105636031	MBL2	mannose-binding lectin (protein C) 2, soluble
X311597	DRGA0014352	3.1e-07	0.021709	-551649			CREA	-0.296644	1.99745e-07	3.48177e-05		14	105635658	105636031	MBL2	mannose-binding lectin (protein C) 2, soluble
X311597	INRA0045948	3.1e-07	0.021709	-876410			CREA	-0.296644	1.99745e-07	3.48177e-05		14	105635658	105636031	MBL2	mannose-binding lectin (protein C) 2, soluble
X311597	ALGA0080141	3.1e-07	0.021709	-762917			CREA	-0.296644	1.99745e-07	3.48177e-05		14	105635658	105636031	MBL2	mannose-binding lectin (protein C) 2, soluble
X311597	MARC0041529	4.02e-07	0.0270486	-239308			CREA	-0.296644	1.99745e-07	3.48177e-05		14	105635658	105636031	MBL2	mannose-binding lectin (protein C) 2, soluble
X311597	H3GA0041604	4.9e-07	0.0319531	-997843			CREA	-0.296644	1.99745e-07	3.48177e-05		14	105635658	105636031	MBL2	mannose-binding lectin (protein C) 2, soluble
X311597	ALGA0080136	4.9e-07	0.0319531	-974532			CREA	-0.296644	1.99745e-07	3.48177e-05		14	105635658	105636031	MBL2	mannose-binding lectin (protein C) 2, soluble
X311597	ALGA0080143	4.9e-07	0.0319531	-681280			CREA	-0.296644	1.99745e-07	3.48177e-05		14	105635658	105636031	MBL2	mannose-binding lectin (protein C) 2, soluble
X301455	ALGA0109112	2.25e-13	9.71e-08	390797			CREA	0.295923	2.14487e-07	3.672e-05		10	64913391	64912904	CAMK1D	calcium/calmodulin-dependent protein kinase ID
X301455	ASGA0082641	1.72e-12	6.05e-07	799143			CREA	0.295923	2.14487e-07	3.672e-05		10	64913391	64912904	CAMK1D	calcium/calmodulin-dependent protein kinase ID
X301455	ASGA0096487	1.22e-09	0.000193841	525463			CREA	0.295923	2.14487e-07	3.672e-05		10	64913391	64912904	CAMK1D	calcium/calmodulin-dependent protein kinase ID
X301455	ALGA0105556	5.84e-09	0.000765485	641151			CREA	0.295923	2.14487e-07	3.672e-05		10	64913391	64912904	CAMK1D	calcium/calmodulin-dependent protein kinase ID
X301455	ASGA0094849	5.84e-09	0.000765485	538401			CREA	0.295923	2.14487e-07	3.672e-05		10	64913391	64912904	CAMK1D	calcium/calmodulin-dependent protein kinase ID
X301455	ASGA0090211	8.44e-08	0.00737705	579148			CREA	0.295923	2.14487e-07	3.672e-05		10	64913391	64912904	CAMK1D	calcium/calmodulin-dependent protein kinase ID
X301455	MARC0114832	3.89e-07	0.0263112	805157			CREA	0.295923	2.14487e-07	3.672e-05		10	64913391	64912904	CAMK1D	calcium/calmodulin-dependent protein kinase ID
X300811	DBWU0001059	1.02e-14	5.94e-09	296			CREA	-0.294891	2.37374e-07	3.9773e-05		9	146264650	146265441	C1orf74	chromosome 1 open reading frame 74
X313648	ASGA0046622	8.37e-08	0.00731931	553372			CREA	-0.28466	6.35315e-07	8.44e-05		10	14853186	14852719	FH	fumarate hydratase
X312344	ASGA0099746	1.64e-10	3.38e-05	80891			CREA	0.283062	7.38323e-07	9.42156e-05		17	46838043	46838202	LBP	lipopolysaccharide binding protein
X312344	ALGA0095103	1.69e-08	0.00190084	-468384			CREA	0.283062	7.38323e-07	9.42156e-05		17	46838043	46838202	LBP	lipopolysaccharide binding protein
X312344	ALGA0095137	5.29e-08	0.00500301	-145876			CREA	0.283062	7.38323e-07	9.42156e-05		17	46838043	46838202	LBP	lipopolysaccharide binding protein
X309450	ALGA0107850	3.1e-07	0.0217174	5083			CREA	0.282786	7.57676e-07	9.61886e-05		10	56267558	56266694	LOC100519268	Sus scrofa mRNA, clone:ADR010038H10, expressed in adrenal gland
X298550	ASGA0035166	6.87e-17	6.55e-11	77639			CREA	-0.282066	8.10473e-07	0.00010109		7	95398637	95398477	RAB15	RAB15, member RAS onocogene family
X317926	ASGA0093058	3.73e-15	2.4e-09	29214			CREA	-0.278885	1.08879e-06	0.00012703		9	11674864	11675577		Ssc_hash_S18280022 BP435919 full-length enriched swine cDNA library, adult lung Sus scrofa cDNA clone LNG010082C12 5prime, mRNA sequence /clone=LNG010082C12 /clone_end=5prime /gb=BP435919 /gi=40425986 /ug=Ssc.32930 /len=717
X295635	MARC0036560	2.52e-09	0.000369569	11303			CREA	0.276073	1.40917e-06	0.00015415		5	68315045	68314683	CCND2	cyclin D2
X295635	H3GA0016584	1.18e-07	0.00970968	26139			CREA	0.276073	1.40917e-06	0.00015415		5	68315045	68314683	CCND2	cyclin D2
X305926	ASGA0071500	1.39e-08	0.00160975	-750787			CREA	0.273969	1.70589e-06	0.00017742		15	148087526	148088711	LOC100157045	UDP-glucuronosyltransferase Fragment [Source:UniProtKB/TrEMBL;Acc:Q29250]
X289048	ALGA0096493	3.93e-16	3.19e-10	-20311			CREA	0.269722	2.49673e-06	0.00023975		17	66512392	66511905	CTSZ	cathepsin Z
X289048	MARC0005419	7.49e-16	5.64e-10	258815			CREA	0.269722	2.49673e-06	0.00023975		17	66512392	66511905	CTSZ	cathepsin Z
X289048	H3GA0050047	8.55e-16	6.35e-10	239497			CREA	0.269722	2.49673e-06	0.00023975		17	66512392	66511905	CTSZ	cathepsin Z
X289048	H3GA0050026	3.39e-15	2.2e-09	-199948			CREA	0.269722	2.49673e-06	0.00023975		17	66512392	66511905	CTSZ	cathepsin Z
X289048	H3GA0050028	2.52e-14	1.35e-08	-95405			CREA	0.269722	2.49673e-06	0.00023975		17	66512392	66511905	CTSZ	cathepsin Z
X289048	ASGA0078321	4.84e-14	2.43e-08	-290190			CREA	0.269722	2.49673e-06	0.00023975		17	66512392	66511905	CTSZ	cathepsin Z
X289048	M1GA0022686	1.76e-10	3.6e-05	-72335			CREA	0.269722	2.49673e-06	0.00023975		17	66512392	66511905	CTSZ	cathepsin Z
X321046	ALGA0105617	2.57e-15	1.7e-09	7737			CREA	-0.267474	3.04661e-06	0.00027818		7	95396484	95396223	RAB15	RAB15, member RAS onocogene family
X292129	M1GA0001375	5.29e-07	0.0339734	4542			CREA	0.265063	3.76417e-06	0.00032715		1	269212105	269210466	ALG2	asparagine-linked glycosylation 2, alpha-1,3-mannosyltransferase homolog (S. cerevisiae)
X306731	ASGA0076896	8.09e-07	0.0483766	-52093			CREA	0.26383	4.1909e-06	0.0003558		17	44907375	44908136	C20orf4	chromosome 20 open reading frame 4
X317662	ASGA0079165	4.11e-12	1.31e-06	225889			CREA	0.263073	4.47532e-06	0.00037283		18	21716362	21716905		Ssc_hash_S5989786 109052 MARC 1PIG Sus scrofa cDNA 5prime, mRNA sequence /clone_end=5prime /gb=AW656681 /gi=7422507 /ti=447568938 /ug=Ssc.29605 /len=544
X317662	ALGA0097358	1.46e-08	0.00167957	-4313			CREA	0.263073	4.47532e-06	0.00037283		18	21716362	21716905		Ssc_hash_S5989786 109052 MARC 1PIG Sus scrofa cDNA 5prime, mRNA sequence /clone_end=5prime /gb=AW656681 /gi=7422507 /ti=447568938 /ug=Ssc.29605 /len=544
X317662	DIAS0000566	5.09e-08	0.00484292	896080			CREA	0.263073	4.47532e-06	0.00037283		18	21716362	21716905		Ssc_hash_S5989786 109052 MARC 1PIG Sus scrofa cDNA 5prime, mRNA sequence /clone_end=5prime /gb=AW656681 /gi=7422507 /ti=447568938 /ug=Ssc.29605 /len=544
X317662	MARC0053584	1.28e-07	0.0103468	134662			CREA	0.263073	4.47532e-06	0.00037283		18	21716362	21716905		Ssc_hash_S5989786 109052 MARC 1PIG Sus scrofa cDNA 5prime, mRNA sequence /clone_end=5prime /gb=AW656681 /gi=7422507 /ti=447568938 /ug=Ssc.29605 /len=544
X317662	ASGA0079151	1.41e-07	0.011219	67028			CREA	0.263073	4.47532e-06	0.00037283		18	21716362	21716905		Ssc_hash_S5989786 109052 MARC 1PIG Sus scrofa cDNA 5prime, mRNA sequence /clone_end=5prime /gb=AW656681 /gi=7422507 /ti=447568938 /ug=Ssc.29605 /len=544
X317662	ALGA0114808	4.83e-07	0.0316243	-901681			CREA	0.263073	4.47532e-06	0.00037283		18	21716362	21716905		Ssc_hash_S5989786 109052 MARC 1PIG Sus scrofa cDNA 5prime, mRNA sequence /clone_end=5prime /gb=AW656681 /gi=7422507 /ti=447568938 /ug=Ssc.29605 /len=544
X304818	H3GA0041907	1.1e-08	0.00132382	46038			CREA	0.262571	4.67385e-06	0.00038423		14	116808990	116808428	ALDH18A1	aldehyde dehydrogenase 18 family, member A1
X329761	ALGA0097196	7.49e-07	0.0453577	-209798			CREA	-0.260471	5.59931e-06	0.00043791		18	16769476	16768974
X329761	MARC0031040	7.49e-07	0.0453577	-56119			CREA	-0.260471	5.59931e-06	0.00043791		18	16769476	16768974
X307835	ALGA0100305	6.2e-15	3.8e-09	652948			CREA	0.260393	5.63703e-06	0.00044003		X	142161508	142161060	L1CAM	L1 cell adhesion molecule
X307835	ALGA0100307	6.2e-15	3.8e-09	823080			CREA	0.260393	5.63703e-06	0.00044003		X	142161508	142161060	L1CAM	L1 cell adhesion molecule
X307835	H3GA0052154	6.2e-15	3.8e-09	760564			CREA	0.260393	5.63703e-06	0.00044003		X	142161508	142161060	L1CAM	L1 cell adhesion molecule
X307835	M1GA0023917	6.2e-15	3.8e-09	852106			CREA	0.260393	5.63703e-06	0.00044003		X	142161508	142161060	L1CAM	L1 cell adhesion molecule
X307835	ALGA0100301	1.63e-14	9.15e-09	107868			CREA	0.260393	5.63703e-06	0.00044003		X	142161508	142161060	L1CAM	L1 cell adhesion molecule
X307835	ALGA0100306	5.45e-13	2.14e-07	577299			CREA	0.260393	5.63703e-06	0.00044003		X	142161508	142161060	L1CAM	L1 cell adhesion molecule
X307835	DRGA0017329	1.38e-12	4.95e-07	536033			CREA	0.260393	5.63703e-06	0.00044003		X	142161508	142161060	L1CAM	L1 cell adhesion molecule
X307835	MARC0050328	6.46e-12	1.97e-06	-891490			CREA	0.260393	5.63703e-06	0.00044003		X	142161508	142161060	L1CAM	L1 cell adhesion molecule
X307835	ASGA0081621	1.03e-11	2.97e-06	153200			CREA	0.260393	5.63703e-06	0.00044003		X	142161508	142161060	L1CAM	L1 cell adhesion molecule
X307835	MARC0055594	1.64e-11	4.52e-06	-114177			CREA	0.260393	5.63703e-06	0.00044003		X	142161508	142161060	L1CAM	L1 cell adhesion molecule
X319266	ASGA0035166	2.77e-17	2.82e-11	78754			CREA	-0.259271	6.20411e-06	0.00047274		7	95397522	95396907	RAB15	RAB15, member RAS onocogene family
X299980	ALGA0103016	1.06e-14	6.13e-09	-169848			CREA	0.253781	9.85572e-06	0.0006709		9	3907832	3907101	FXC1	fracture callus 1 homolog (rat)
X299980	H3GA0056576	1.14e-11	3.24e-06	32105			CREA	0.253781	9.85572e-06	0.0006709		9	3907832	3907101	FXC1	fracture callus 1 homolog (rat)
X299980	MARC0002885	3.92e-07	0.0265098	-65563			CREA	0.253781	9.85572e-06	0.0006709		9	3907832	3907101	FXC1	fracture callus 1 homolog (rat)
X299980	ALGA0050626	7.98e-07	0.0477981	623255			CREA	0.253781	9.85572e-06	0.0006709		9	3907832	3907101	FXC1	fracture callus 1 homolog (rat)
X309911	ASGA0099746	3.85e-11	9.59e-06	63626			CREA	0.253651	9.96294e-06	0.00067676		17	46855308	46855480	LBP	lipopolysaccharide binding protein
X309911	ALGA0095103	5.36e-09	0.000710675	-485649			CREA	0.253651	9.96294e-06	0.00067676		17	46855308	46855480	LBP	lipopolysaccharide binding protein
X309911	ALGA0095137	1.43e-08	0.00165215	-163141			CREA	0.253651	9.96294e-06	0.00067676		17	46855308	46855480	LBP	lipopolysaccharide binding protein
X326392	ASGA0075488	2.44e-14	1.31e-08	5178			CREA	0.252096	1.13357e-05	0.00074247		17	14043016	14043559	PSD3	pleckstrin and Sec7 domain containing 3
X305363	ALGA0085228	4.13e-07	0.0277297	-642407			CREA	-0.249004	1.46185e-05	0.00089865		15	53762787	53762601	CYP4V2	cytochrome P450, family 4, subfamily V, polypeptide 2
X291284	MARC0019185	1.51e-10	3.15e-05	-541			CREA	0.247924	1.59643e-05	0.00095913		1	251551594	251552379	TMEM2	transmembrane protein 2
X307202	ALGA0097161	2.48e-08	0.00263936	6749			CREA	0.24679	1.75024e-05	0.00102968		18	15802010	15801728	SLC35B4	solute carrier family 35, member B4
X289261	ALGA0023901	1.5e-08	0.00171719	406682			CREA	0.246425	1.80272e-05	0.00105211		4	20948801	20949267	CU633166.1	OTTSUSG00000000796 tumor necrosis factor receptor superfamily, member 11b (osteoprotegerin)
X289261	ASGA0018938	3.03e-08	0.0031306	540491			CREA	0.246425	1.80272e-05	0.00105211		4	20948801	20949267	CU633166.1	OTTSUSG00000000796 tumor necrosis factor receptor superfamily, member 11b (osteoprotegerin)
X289261	ALGA0103582	1.05e-07	0.00883286	651060			CREA	0.246425	1.80272e-05	0.00105211		4	20948801	20949267	CU633166.1	OTTSUSG00000000796 tumor necrosis factor receptor superfamily, member 11b (osteoprotegerin)
X289261	ASGA0018928	1.43e-07	0.0113836	434448			CREA	0.246425	1.80272e-05	0.00105211		4	20948801	20949267	CU633166.1	OTTSUSG00000000796 tumor necrosis factor receptor superfamily, member 11b (osteoprotegerin)
X289261	ALGA0023905	1.43e-07	0.0113836	452414			CREA	0.246425	1.80272e-05	0.00105211		4	20948801	20949267	CU633166.1	OTTSUSG00000000796 tumor necrosis factor receptor superfamily, member 11b (osteoprotegerin)
X289261	ALGA0023846	2.09e-07	0.0156137	-783919			CREA	0.246425	1.80272e-05	0.00105211		4	20948801	20949267	CU633166.1	OTTSUSG00000000796 tumor necrosis factor receptor superfamily, member 11b (osteoprotegerin)
X289261	ALGA0023914	2.51e-07	0.0182026	559880			CREA	0.246425	1.80272e-05	0.00105211		4	20948801	20949267	CU633166.1	OTTSUSG00000000796 tumor necrosis factor receptor superfamily, member 11b (osteoprotegerin)
X289261	ASGA0018921	3.9e-07	0.0263538	324126			CREA	0.246425	1.80272e-05	0.00105211		4	20948801	20949267	CU633166.1	OTTSUSG00000000796 tumor necrosis factor receptor superfamily, member 11b (osteoprotegerin)
X289261	ASGA0018906	7.19e-07	0.0438252	-117042			CREA	0.246425	1.80272e-05	0.00105211		4	20948801	20949267	CU633166.1	OTTSUSG00000000796 tumor necrosis factor receptor superfamily, member 11b (osteoprotegerin)
X289261	ALGA0023870	7.19e-07	0.0438252	-94978			CREA	0.246425	1.80272e-05	0.00105211		4	20948801	20949267	CU633166.1	OTTSUSG00000000796 tumor necrosis factor receptor superfamily, member 11b (osteoprotegerin)
X289261	ALGA0023922	7.26e-07	0.0441296	648190			CREA	0.246425	1.80272e-05	0.00105211		4	20948801	20949267	CU633166.1	OTTSUSG00000000796 tumor necrosis factor receptor superfamily, member 11b (osteoprotegerin)
X308429	ASGA0099746	1.27e-10	2.73e-05	50652			CREA	0.245454	1.94951e-05	0.00111903		17	46868282	46868577	LBP	lipopolysaccharide binding protein
X308429	ALGA0095103	9.41e-09	0.00115314	-498623			CREA	0.245454	1.94951e-05	0.00111903		17	46868282	46868577	LBP	lipopolysaccharide binding protein
X308429	ALGA0095137	2.46e-08	0.00262688	-176115			CREA	0.245454	1.94951e-05	0.00111903		17	46868282	46868577	LBP	lipopolysaccharide binding protein
X315408	ALGA0028215	1.54e-09	0.000239023	541799			CREA	-0.24509	2.00752e-05	0.0011435		4	121594760	121595103	GPSM2	G-protein signaling modulator 2
X315408	M1GA0006465	2.43e-07	0.0177471	907316			CREA	-0.24509	2.00752e-05	0.0011435		4	121594760	121595103	GPSM2	G-protein signaling modulator 2
X315408	DRGA0005101	7.08e-07	0.0432864	484020			CREA	-0.24509	2.00752e-05	0.0011435		4	121594760	121595103	GPSM2	G-protein signaling modulator 2
X326154	ALGA0122219	3.16e-08	0.00324758	18991			CREA	-0.241221	2.73277e-05	0.0014208		8	11026027	11025597
X311072	ASGA0071500	3.24e-07	0.022519	-750793			CREA	0.241148	2.74859e-05	0.00142575		15	148087532	148088711	LOC100157045	PREDICTED: Sus scrofa similar to UDP glycosyltransferase 1 family, polypeptide A10 (LOC100157045), mRNA
X322418	ALGA0042974	1e-07	0.00848621	815071			CREA	0.238026	3.51181e-05	0.00171454		7	87596648	87596318	SLIRP	Ssc_hash_S34520948 DB791057 full-length enriched swine cDNA library, adult immature dendritic cell Sus scrofa cDNA clone DCI010008C07 5prime, mRNA sequence /clone=DCI010008C07 /clone_end=5prime /gb=DB791057 /gi=112756143 /ug=Ssc.63442 /len=717
X319300	ASGA0008593	3.89e-18	4.54e-12	269846			CREA	-0.237911	3.54346e-05	0.00172641		2	4817176	4816502		Ssc_hash_S31103463 1510753 MARC 3PIG Sus scrofa cDNA 5prime, mRNA sequence /clone_end=5prime /gb=DY407301 /gi=87208604 /ug=Ssc.41435 /len=679
X319300	ALGA0011534	1.57e-13	7e-08	554795			CREA	-0.237911	3.54346e-05	0.00172641		2	4817176	4816502		Ssc_hash_S31103463 1510753 MARC 3PIG Sus scrofa cDNA 5prime, mRNA sequence /clone_end=5prime /gb=DY407301 /gi=87208604 /ug=Ssc.41435 /len=679
X319300	ASGA0008621	1.71e-07	0.0132226	466478			CREA	-0.237911	3.54346e-05	0.00172641		2	4817176	4816502		Ssc_hash_S31103463 1510753 MARC 3PIG Sus scrofa cDNA 5prime, mRNA sequence /clone_end=5prime /gb=DY407301 /gi=87208604 /ug=Ssc.41435 /len=679
X319300	ASGA0008572	5.58e-07	0.0354902	32303			CREA	-0.237911	3.54346e-05	0.00172641		2	4817176	4816502		Ssc_hash_S31103463 1510753 MARC 3PIG Sus scrofa cDNA 5prime, mRNA sequence /clone_end=5prime /gb=DY407301 /gi=87208604 /ug=Ssc.41435 /len=679
X323174	ASGA0039683	8.9e-08	0.00769286	-382957			CREA	-0.235133	4.39455e-05	0.00202974		8	122212284	122211668		Ssc_hash_S40141496 rhlv07b_p7.y1 hlv Sus scrofa cDNA 5prime, mRNA sequence /clone_end=5prime /gb=EW236403 /gi=182486874 /ug=Ssc.68137 /len=623
X301340	ASGA0047391	6.3e-29	6.98e-22	299683			CREA	-0.235025	4.43136e-05	0.00204447		10	33261058	33261499	GOLM1	golgi membrane protein 1
X301340	UMB10000006	1.65e-28	1.75e-21	-137572			CREA	-0.235025	4.43136e-05	0.00204447		10	33261058	33261499	GOLM1	golgi membrane protein 1
X301340	ASGA0047363	4.46e-28	4.32e-21	-64197			CREA	-0.235025	4.43136e-05	0.00204447		10	33261058	33261499	GOLM1	golgi membrane protein 1
X301340	ASGA0047401	5.55e-28	5.24e-21	402780			CREA	-0.235025	4.43136e-05	0.00204447		10	33261058	33261499	GOLM1	golgi membrane protein 1
X301340	ALGA0124454	9.08e-24	4.04e-17	-365782			CREA	-0.235025	4.43136e-05	0.00204447		10	33261058	33261499	GOLM1	golgi membrane protein 1
X301340	H3GA0029769	1.15e-20	2.33e-14	-414287			CREA	-0.235025	4.43136e-05	0.00204447		10	33261058	33261499	GOLM1	golgi membrane protein 1
X301340	ALGA0107687	4.11e-20	7.35e-14	956907			CREA	-0.235025	4.43136e-05	0.00204447		10	33261058	33261499	GOLM1	golgi membrane protein 1
X301340	H3GA0029772	4.98e-18	5.72e-12	-467133			CREA	-0.235025	4.43136e-05	0.00204447		10	33261058	33261499	GOLM1	golgi membrane protein 1
X301340	ASGA0047460	1.15e-17	1.24e-11	914481			CREA	-0.235025	4.43136e-05	0.00204447		10	33261058	33261499	GOLM1	golgi membrane protein 1
X301340	ASGA0047467	2.54e-14	1.36e-08	920393			CREA	-0.235025	4.43136e-05	0.00204447		10	33261058	33261499	GOLM1	golgi membrane protein 1
X301340	MARC0093994	1.7e-12	5.98e-07	926367			CREA	-0.235025	4.43136e-05	0.00204447		10	33261058	33261499	GOLM1	golgi membrane protein 1
X294205	ALGA0026103	9.74e-12	2.82e-06	-28527			CREA	0.23156	5.77433e-05	0.00248073		4	84143057	84142552	LOC100157066	39S ribosomal protein L15, mitochondrial-like
X294353	ASGA0021065	1.19e-09	0.000189882	-994193			CREA	-0.230808	6.11274e-05	0.00258861		4	104610689	104611247	RAB13	RAB13, member RAS oncogene family
X294353	MARC0095077	2e-07	0.0150609	515408			CREA	-0.230808	6.11274e-05	0.00258861		4	104610689	104611247	RAB13	RAB13, member RAS oncogene family
X294353	MARC0027501	4.43e-07	0.0294507	-92158			CREA	-0.230808	6.11274e-05	0.00258861		4	104610689	104611247	RAB13	RAB13, member RAS oncogene family
X292023	H3GA0005125	4.8e-08	0.00460235	273746			CREA	0.229567	6.7119e-05	0.00277166		1	303270321	303270702	PHYHD1	phytanoyl-CoA dioxygenase domain containing 1
X317244	ALGA0057627	1.12e-07	0.00928325	-437001			CREA	-0.229415	6.78914e-05	0.00279229		10	21630676	21631491	PRC1	protein regulator of cytokinesis 1
X304020	ALGA0075436	1.47e-07	0.0116128	851507			CREA	0.228901	7.056e-05	0.00286857		14	12473123	12473597	EPHX2	epoxide hydrolase 2, cytoplasmic
X297322	ALGA0119727	8.3e-15	4.95e-09	283867			CREA	0.228046	7.522e-05	0.00299928		6	156349076	156349566	RIMKLA	ribosomal modification protein rimK-like family member A
X297322	DIAS0003656	1.71e-12	6.01e-07	-365385			CREA	0.228046	7.522e-05	0.00299928		6	156349076	156349566	RIMKLA	ribosomal modification protein rimK-like family member A
X297322	MARC0100762	3.34e-12	1.08e-06	-63947			CREA	0.228046	7.522e-05	0.00299928		6	156349076	156349566	RIMKLA	ribosomal modification protein rimK-like family member A
X297322	ASGA0098932	4.44e-12	1.41e-06	-137944			CREA	0.228046	7.522e-05	0.00299928		6	156349076	156349566	RIMKLA	ribosomal modification protein rimK-like family member A
X297322	ASGA0099747	9.62e-12	2.79e-06	971558			CREA	0.228046	7.522e-05	0.00299928		6	156349076	156349566	RIMKLA	ribosomal modification protein rimK-like family member A
X297322	MARC0011531	2.25e-11	6.02e-06	-750937			CREA	0.228046	7.522e-05	0.00299928		6	156349076	156349566	RIMKLA	ribosomal modification protein rimK-like family member A
X297322	ASGA0089364	6.92e-10	0.000118357	-363741			CREA	0.228046	7.522e-05	0.00299928		6	156349076	156349566	RIMKLA	ribosomal modification protein rimK-like family member A
X297322	MARC0109147	1.11e-09	0.000179296	-169607			CREA	0.228046	7.522e-05	0.00299928		6	156349076	156349566	RIMKLA	ribosomal modification protein rimK-like family member A
X297322	MARC0065489	1.13e-09	0.000182296	-151505			CREA	0.228046	7.522e-05	0.00299928		6	156349076	156349566	RIMKLA	ribosomal modification protein rimK-like family member A
X297322	MARC0028768	2.03e-09	0.000304532	161252			CREA	0.228046	7.522e-05	0.00299928		6	156349076	156349566	RIMKLA	ribosomal modification protein rimK-like family member A
X297322	ASGA0084182	5.74e-09	0.000754959	802083			CREA	0.228046	7.522e-05	0.00299928		6	156349076	156349566	RIMKLA	ribosomal modification protein rimK-like family member A
X297322	MARC0017341	1.37e-08	0.00158821	-367022			CREA	0.228046	7.522e-05	0.00299928		6	156349076	156349566	RIMKLA	ribosomal modification protein rimK-like family member A
X297322	ASGA0090495	1.43e-08	0.00165263	-451376			CREA	0.228046	7.522e-05	0.00299928		6	156349076	156349566	RIMKLA	ribosomal modification protein rimK-like family member A
X297322	ASGA0102579	6.93e-08	0.00624492	47946			CREA	0.228046	7.522e-05	0.00299928		6	156349076	156349566	RIMKLA	ribosomal modification protein rimK-like family member A
X297322	ALGA0121238	1.35e-07	0.0108473	710739			CREA	0.228046	7.522e-05	0.00299928		6	156349076	156349566	RIMKLA	ribosomal modification protein rimK-like family member A
X297322	MARC0016290	2.16e-07	0.0160653	304277			CREA	0.228046	7.522e-05	0.00299928		6	156349076	156349566	RIMKLA	ribosomal modification protein rimK-like family member A
X293858	ALGA0023901	3.46e-10	6.48e-05	406682			CREA	0.226584	8.38677e-05	0.00324187		4	20948801	20949188	TNFRSF11B	tumor necrosis factor receptor superfamily, member 11b
X314585	ASGA0099375	8.7e-08	0.00754712	-74348			CREA	-0.22285	0.00011038	0.00396106		6	32909946	32909142	LOC100521497	Ssc_hash_S23770889 1142582 MARC 4PIG Sus scrofa cDNA 3prime, mRNA sequence /clone_end=3prime /gb=DN128508 /gi=59822787 /ug=Ssc.7458 /len=812
X311511	ASGA0063815	6.61e-09	0.000848901	-440619			CREA	0.22254	0.0001129	0.00402309		14	64382520	64380799	LOC100157073	PREDICTED: Sus scrofa similar to angiotensinogen (LOC100157073), mRNA
X311511	ALGA0078075	2.22e-08	0.00239863	-55			CREA	0.22254	0.0001129	0.00402309		14	64382520	64380799	LOC100157073	PREDICTED: Sus scrofa similar to angiotensinogen (LOC100157073), mRNA
X311511	ALGA0078088	2.22e-08	0.00239863	24274			CREA	0.22254	0.0001129	0.00402309		14	64382520	64380799	LOC100157073	PREDICTED: Sus scrofa similar to angiotensinogen (LOC100157073), mRNA
X311511	ALGA0106769	4.57e-08	0.00441491	84624			CREA	0.22254	0.0001129	0.00402309		14	64382520	64380799	LOC100157073	PREDICTED: Sus scrofa similar to angiotensinogen (LOC100157073), mRNA
X311511	MARC0013023	7.39e-08	0.00659402	-454988			CREA	0.22254	0.0001129	0.00402309		14	64382520	64380799	LOC100157073	PREDICTED: Sus scrofa similar to angiotensinogen (LOC100157073), mRNA
X311511	MARC0008262	2.61e-07	0.0188701	-664251			CREA	0.22254	0.0001129	0.00402309		14	64382520	64380799	LOC100157073	PREDICTED: Sus scrofa similar to angiotensinogen (LOC100157073), mRNA
X293954	ALGA0024478	6.62e-11	1.54e-05	18008			CREA	-0.219414	0.00014156	0.00476423		4	35615743	35616168	DPYS	dihydropyrimidinase
X300554	ALGA0056169	1.79e-22	6e-16	-659442			CREA	0.219133	0.00014444	0.0048351		9	74929124	74928751	SRI	sorcin
X300554	MARC0008852	2.72e-21	6.64e-15	-310103			CREA	0.219133	0.00014444	0.0048351		9	74929124	74928751	SRI	sorcin
X300554	ASGA0045611	1.64e-20	3.23e-14	-629290			CREA	0.219133	0.00014444	0.0048351		9	74929124	74928751	SRI	sorcin
X300554	INRA0032026	3.67e-18	4.32e-12	-127358			CREA	0.219133	0.00014444	0.0048351		9	74929124	74928751	SRI	sorcin
X300554	ALGA0053664	1.9e-17	1.97e-11	265444			CREA	0.219133	0.00014444	0.0048351		9	74929124	74928751	SRI	sorcin
X300554	ASGA0045603	6.34e-17	6.09e-11	-808682			CREA	0.219133	0.00014444	0.0048351		9	74929124	74928751	SRI	sorcin
X300554	ASGA0043673	2.22e-12	7.53e-07	381314			CREA	0.219133	0.00014444	0.0048351		9	74929124	74928751	SRI	sorcin
X300554	H3GA0028871	5.63e-09	0.000741593	-986757			CREA	0.219133	0.00014444	0.0048351		9	74929124	74928751	SRI	sorcin
X296546	MARC0052953	1.22e-16	1.11e-10	616196			CREA	0.218211	0.00015429	0.00507902		6	46071575	46071988	LYPD4	LY6/PLAUR domain containing 4
X322054	MARC0110178	6.19e-13	2.39e-07	101201			CREA	0.217566	0.00016156	0.00524771		1	251421240	251420737	LOC100516588	Ssc_hash_S50206894 susfleck_AF_N_03_C09 SUSFLECK Abdominal Fat Normalized Sus scrofa cDNA clone 03_C09, mRNA sequence /clone=03_C09 /gb=FD638730 /gi=220992180 /ug=Ssc.61857 /len=762
X318307	ASGA0024190	7.52e-09	0.0009477	-79777			CREA	0.21577	0.00018351	0.00574112		5	8417635	8417086	CSF2RB	colony stimulating factor 2 receptor, beta, low-affinity (granulocyte-macrophage)
X302220	MARC0042683	2.05e-15	1.39e-09	572			CREA	-0.215312	0.00018954	0.00586389		12	23997572	23998339	PNPO	pyridoxamine 5'-phosphate oxidase
X302220	ALGA0065654	1.62e-13	7.2e-08	499419			CREA	-0.215312	0.00018954	0.00586389		12	23997572	23998339	PNPO	pyridoxamine 5'-phosphate oxidase
X302220	ALGA0065660	2.14e-12	7.32e-07	372213			CREA	-0.215312	0.00018954	0.00586389		12	23997572	23998339	PNPO	pyridoxamine 5'-phosphate oxidase
X302220	ASGA0053829	4.27e-12	1.36e-06	930563			CREA	-0.215312	0.00018954	0.00586389		12	23997572	23998339	PNPO	pyridoxamine 5'-phosphate oxidase
X302220	ALGA0065674	5.39e-12	1.67e-06	645459			CREA	-0.215312	0.00018954	0.00586389		12	23997572	23998339	PNPO	pyridoxamine 5'-phosphate oxidase
X302220	ALGA0065702	5.39e-12	1.67e-06	773398			CREA	-0.215312	0.00018954	0.00586389		12	23997572	23998339	PNPO	pyridoxamine 5'-phosphate oxidase
X302220	M1GA0026008	6.7e-12	2.04e-06	977765			CREA	-0.215312	0.00018954	0.00586389		12	23997572	23998339	PNPO	pyridoxamine 5'-phosphate oxidase
X302220	ALGA0065635	3.64e-11	9.14e-06	-17248			CREA	-0.215312	0.00018954	0.00586389		12	23997572	23998339	PNPO	pyridoxamine 5'-phosphate oxidase
X302220	ALGA0065646	3.68e-11	9.22e-06	78228			CREA	-0.215312	0.00018954	0.00586389		12	23997572	23998339	PNPO	pyridoxamine 5'-phosphate oxidase
X302220	M1GA0016433	5.59e-11	1.33e-05	-82561			CREA	-0.215312	0.00018954	0.00586389		12	23997572	23998339	PNPO	pyridoxamine 5'-phosphate oxidase
X302220	MARC0086589	3.73e-10	6.92e-05	231833			CREA	-0.215312	0.00018954	0.00586389		12	23997572	23998339	PNPO	pyridoxamine 5'-phosphate oxidase
X302220	ASGA0053735	7.16e-09	0.000910935	-125258			CREA	-0.215312	0.00018954	0.00586389		12	23997572	23998339	PNPO	pyridoxamine 5'-phosphate oxidase
X304603	ASGA0065598	1.3e-09	0.000206002	-458336			CREA	-0.213759	0.00021139	0.00635382		14	110117561	110116088	LIPA	lipase A, lysosomal acid, cholesterol esterase
X304603	ASGA0065651	6.11e-09	0.000794053	249596			CREA	-0.213759	0.00021139	0.00635382		14	110117561	110116088	LIPA	lipase A, lysosomal acid, cholesterol esterase
X304603	ASGA0065655	6.11e-09	0.000794053	349789			CREA	-0.213759	0.00021139	0.00635382		14	110117561	110116088	LIPA	lipase A, lysosomal acid, cholesterol esterase
X304603	H3GA0041722	6.11e-09	0.000794053	154843			CREA	-0.213759	0.00021139	0.00635382		14	110117561	110116088	LIPA	lipase A, lysosomal acid, cholesterol esterase
X304603	M1GA0018990	6.11e-09	0.000794053	69906			CREA	-0.213759	0.00021139	0.00635382		14	110117561	110116088	LIPA	lipase A, lysosomal acid, cholesterol esterase
X304603	ALGA0080414	6.11e-09	0.000794053	-335089			CREA	-0.213759	0.00021139	0.00635382		14	110117561	110116088	LIPA	lipase A, lysosomal acid, cholesterol esterase
X304603	ALGA0080430	6.11e-09	0.000794053	-128948			CREA	-0.213759	0.00021139	0.00635382		14	110117561	110116088	LIPA	lipase A, lysosomal acid, cholesterol esterase
X304603	H3GA0041735	1.21e-08	0.00143137	520626			CREA	-0.213759	0.00021139	0.00635382		14	110117561	110116088	LIPA	lipase A, lysosomal acid, cholesterol esterase
X304603	MARC0028529	1.21e-08	0.00143137	507419			CREA	-0.213759	0.00021139	0.00635382		14	110117561	110116088	LIPA	lipase A, lysosomal acid, cholesterol esterase
X304603	DBWU0000014	1.76e-08	0.00196812	-258818			CREA	-0.213759	0.00021139	0.00635382		14	110117561	110116088	LIPA	lipase A, lysosomal acid, cholesterol esterase
X304603	H3GA0041699	3.56e-08	0.00358909	-560031			CREA	-0.213759	0.00021139	0.00635382		14	110117561	110116088	LIPA	lipase A, lysosomal acid, cholesterol esterase
X304603	H3GA0041738	7.71e-08	0.00683448	972041			CREA	-0.213759	0.00021139	0.00635382		14	110117561	110116088	LIPA	lipase A, lysosomal acid, cholesterol esterase
X304603	INRA0046157	8.11e-08	0.00712193	-399519			CREA	-0.213759	0.00021139	0.00635382		14	110117561	110116088	LIPA	lipase A, lysosomal acid, cholesterol esterase
X304603	ALGA0080466	2.66e-07	0.0191319	324357			CREA	-0.213759	0.00021139	0.00635382		14	110117561	110116088	LIPA	lipase A, lysosomal acid, cholesterol esterase
X304603	ASGA0065624	5.63e-07	0.0357245	-152064			CREA	-0.213759	0.00021139	0.00635382		14	110117561	110116088	LIPA	lipase A, lysosomal acid, cholesterol esterase
X309508	ALGA0047920	6.87e-12	2.09e-06	-384696			CREA	-0.212751	0.00022681	0.00668662		8	58344950	58343864	EXOC1	exocyst complex component 1
X309508	INRA0029832	9.4e-12	2.73e-06	122005			CREA	-0.212751	0.00022681	0.00668662		8	58344950	58343864	EXOC1	exocyst complex component 1
X309508	MARC0052300	9.4e-12	2.73e-06	-200839			CREA	-0.212751	0.00022681	0.00668662		8	58344950	58343864	EXOC1	exocyst complex component 1
X309508	ALGA0115560	2.83e-11	7.31e-06	35285			CREA	-0.212751	0.00022681	0.00668662		8	58344950	58343864	EXOC1	exocyst complex component 1
X309508	MARC0035425	2.83e-11	7.31e-06	-42072			CREA	-0.212751	0.00022681	0.00668662		8	58344950	58343864	EXOC1	exocyst complex component 1
X309508	H3GA0056398	3.98e-11	9.87e-06	68950			CREA	-0.212751	0.00022681	0.00668662		8	58344950	58343864	EXOC1	exocyst complex component 1
X309508	ALGA0047927	3.98e-11	9.87e-06	81732			CREA	-0.212751	0.00022681	0.00668662		8	58344950	58343864	EXOC1	exocyst complex component 1
X309508	M1GA0011944	1.61e-07	0.0125308	462626			CREA	-0.212751	0.00022681	0.00668662		8	58344950	58343864	EXOC1	exocyst complex component 1
X309508	ALGA0047923	1.61e-07	0.0125308	-343964			CREA	-0.212751	0.00022681	0.00668662		8	58344950	58343864	EXOC1	exocyst complex component 1
X309508	ALGA0047933	1.61e-07	0.0125308	280899			CREA	-0.212751	0.00022681	0.00668662		8	58344950	58343864	EXOC1	exocyst complex component 1
X310877	ASGA0075488	2.29e-11	6.1e-06	10991			CREA	0.212668	0.00022812	0.00671641		17	14037203	14039202	PSD3	pleckstrin and Sec7 domain containing 3
X310877	ALGA0093336	2.48e-11	6.55e-06	-128423			CREA	0.212668	0.00022812	0.00671641		17	14037203	14039202	PSD3	pleckstrin and Sec7 domain containing 3
X310877	H3GA0047930	2.48e-11	6.55e-06	-180196			CREA	0.212668	0.00022812	0.00671641		17	14037203	14039202	PSD3	pleckstrin and Sec7 domain containing 3
X310877	ALGA0093310	5.2e-10	9.24e-05	-473719			CREA	0.212668	0.00022812	0.00671641		17	14037203	14039202	PSD3	pleckstrin and Sec7 domain containing 3
X310877	ALGA0093333	5.2e-10	9.24e-05	-321576			CREA	0.212668	0.00022812	0.00671641		17	14037203	14039202	PSD3	pleckstrin and Sec7 domain containing 3
X310877	ASGA0075474	5.2e-10	9.24e-05	-364372			CREA	0.212668	0.00022812	0.00671641		17	14037203	14039202	PSD3	pleckstrin and Sec7 domain containing 3
X310877	ASGA0075481	5.21e-10	9.25e-05	-204720			CREA	0.212668	0.00022812	0.00671641		17	14037203	14039202	PSD3	pleckstrin and Sec7 domain containing 3
X310877	ASGA0086882	3.4e-07	0.023474	69220			CREA	0.212668	0.00022812	0.00671641		17	14037203	14039202	PSD3	pleckstrin and Sec7 domain containing 3
X310877	DIAS0002202	5.1e-07	0.0330085	-998615			CREA	0.212668	0.00022812	0.00671641		17	14037203	14039202	PSD3	pleckstrin and Sec7 domain containing 3
X310877	ALGA0093075	7.1e-07	0.0434041	-954394			CREA	0.212668	0.00022812	0.00671641		17	14037203	14039202	PSD3	pleckstrin and Sec7 domain containing 3
X320139	H3GA0013785	5.29e-07	0.0339756	236325			CREA	-0.210532	0.00026453	0.00745207		4	110330422	110329932	LOC100517759	Ssc_hash_S29969254 PDUts1023H02 Porcine testis cDNA library I Sus scrofa cDNA clone PDUts1023H02 5prime, mRNA sequence /clone=PDUts1023H02 /clone_end=5prime /gb=CV865912 /gi=84119872 /ug=Ssc.46938 /len=503
X302293	MARC0005177	3.05e-10	5.82e-05	166600			CREA	-0.209618	0.0002817	0.00778708		12	44383104	44383321	C17orf75	chromosome 17 open reading frame 75
X302293	ASGA0054735	7.83e-09	0.000981875	104976			CREA	-0.209618	0.0002817	0.00778708		12	44383104	44383321	C17orf75	chromosome 17 open reading frame 75
X302293	ALGA0066551	4.25e-07	0.0284383	-204140			CREA	-0.209618	0.0002817	0.00778708		12	44383104	44383321	C17orf75	chromosome 17 open reading frame 75
X302925	MARC0099947	2.84e-10	5.46e-05	273700			CREA	0.208274	0.00030885	0.00828675		13	19796075	19795493	OSBPL10	oxysterol binding protein-like 10
X302925	ASGA0099343	1.35e-09	0.000211996	815110			CREA	0.208274	0.00030885	0.00828675		13	19796075	19795493	OSBPL10	oxysterol binding protein-like 10
X302925	ASGA0105931	9.65e-09	0.00117991	136439			CREA	0.208274	0.00030885	0.00828675		13	19796075	19795493	OSBPL10	oxysterol binding protein-like 10
X302925	ALGA0068618	7.33e-07	0.0445182	-181637			CREA	0.208274	0.00030885	0.00828675		13	19796075	19795493	OSBPL10	oxysterol binding protein-like 10
X323827	MARC0081905	2.57e-07	0.0185952	128081			CREA	-0.20557	0.00037102	0.00945533		7	95397846	95397522	RAB15	RAB15, member RAS onocogene family
X323827	ASGA0035166	3.86e-07	0.0261807	78430			CREA	-0.20557	0.00037102	0.00945533		7	95397846	95397522	RAB15	RAB15, member RAS onocogene family
X323827	ASGA0035147	5.48e-07	0.0349921	-129936			CREA	-0.20557	0.00037102	0.00945533		7	95397846	95397522	RAB15	RAB15, member RAS onocogene family
X323827	H3GA0022406	6.09e-07	0.0381953	526021			CREA	-0.20557	0.00037102	0.00945533		7	95397846	95397522	RAB15	RAB15, member RAS onocogene family
X322946	H3GA0014491	7.2e-09	0.000914965	159037			CREA	-0.204628	0.00039526	0.00987617		4	132093999	132094476	PB104095.00.0	Ssc_hash_S39948073 rpigcf0_013975.y1 ctl Sus scrofa cDNA 5prime, mRNA sequence /clone_end=5prime /gb=EW043138 /gi=181343647 /ug=Ssc.66573 /len=516
X292853	ASGA0013908	3.13e-14	1.63e-08	-239550			GLU	0.328685	9.85492e-09	3.20884e-06		3	26138609	26138299	ACSM2B	acyl-CoA synthetase medium-chain family member 2B
X314585	ASGA0099375	8.7e-08	0.00754712	-74348			GLU	-0.304306	1.25259e-07	2.41679e-05		6	32909946	32909142	LOC100521497	Ssc_hash_S23770889 1142582 MARC 4PIG Sus scrofa cDNA 3prime, mRNA sequence /clone_end=3prime /gb=DN128508 /gi=59822787 /ug=Ssc.7458 /len=812
X301485	DIAS0001572	9.18e-08	0.00789541	-214737			GLU	0.286568	6.92371e-07	8.96842e-05		10	71760654	71761223	AKR1CL1	aldo-keto reductase family 1, member C-like 1
X303989	ASGA0061346	2.71e-12	9.02e-07	-73762			GLU	0.274563	2.06478e-06	0.00020564		14	12473123	12473597	EPHX2	epoxide hydrolase 2, cytoplasmic
X313016	ALGA0070808	5.85e-10	0.00010217	749132			GLU	-0.268298	3.57852e-06	0.00031464		13	74918137	74916759	ATG7	ATG7 autophagy related 7 homolog (S. cerevisiae)
X302492	ASGA0105522	6.46e-15	3.95e-09	-387964			GLU	-0.255981	1.01416e-05	0.00068627		12	54725036	54724527	ALOX12	arachidonate 12-lipoxygenase
X302492	ASGA0055076	2.42e-14	1.3e-08	520291			GLU	-0.255981	1.01416e-05	0.00068627		12	54725036	54724527	ALOX12	arachidonate 12-lipoxygenase
X302492	ASGA0085214	8.59e-11	1.93e-05	-100205			GLU	-0.255981	1.01416e-05	0.00068627		12	54725036	54724527	ALOX12	arachidonate 12-lipoxygenase
X302492	ALGA0110696	1.43e-10	3e-05	-209883			GLU	-0.255981	1.01416e-05	0.00068627		12	54725036	54724527	ALOX12	arachidonate 12-lipoxygenase
X302492	ALGA0124271	4.81e-09	0.000647038	-941894			GLU	-0.255981	1.01416e-05	0.00068627		12	54725036	54724527	ALOX12	arachidonate 12-lipoxygenase
X302492	ALGA0120309	7.59e-09	0.000955863	-766709			GLU	-0.255981	1.01416e-05	0.00068627		12	54725036	54724527	ALOX12	arachidonate 12-lipoxygenase
X302492	ALGA0120796	2.92e-07	0.0206975	-658636			GLU	-0.255981	1.01416e-05	0.00068627		12	54725036	54724527	ALOX12	arachidonate 12-lipoxygenase
X302492	ASGA0055049	5.32e-07	0.0341198	42939			GLU	-0.255981	1.01416e-05	0.00068627		12	54725036	54724527	ALOX12	arachidonate 12-lipoxygenase
X308831	M1GA0027137	1.11e-10	2.42e-05	20770			GLU	-0.250187	1.626e-05	0.00097235		12	12324317	12325440	SLC16A6	solute carrier family 16, member 6 (monocarboxylic acid transporter 7)
X304365	UMB10000158	4.03e-10	7.39e-05	-492226			GLU	0.249906	1.66328e-05	0.00099045		14	43886786	43887205	MMAB	methylmalonic aciduria (cobalamin deficiency) cblB type
X300136	H3GA0026345	6.37e-09	0.000823227	234075			GLU	-0.248931	1.79852e-05	0.00105114		9	9651120	9650821	KCNE3	potassium voltage-gated channel, Isk-related family, member 3
X302161	MARC0053300	7.81e-07	0.0469496	-438154			GLU	0.2482	1.90689e-05	0.001099		12	16721160	16718915	ITGB3	integrin, beta 3 (platelet glycoprotein IIIa, antigen CD61)
X313648	ASGA0046622	8.37e-08	0.00731931	553372			GLU	-0.246645	2.158e-05	0.00120068		10	14853186	14852719	FH	fumarate hydratase
X303325	MARC0094198	3.92e-08	0.00388718	-206181			GLU	0.246097	2.2538e-05	0.00123684		13	44014419	44014981	ABHD6	abhydrolase domain containing 6
X303325	ASGA0057351	1.44e-07	0.0114341	-287975			GLU	0.246097	2.2538e-05	0.00123684		13	44014419	44014981	ABHD6	abhydrolase domain containing 6
X303325	DIAS0004230	1.44e-07	0.0114341	213555			GLU	0.246097	2.2538e-05	0.00123684		13	44014419	44014981	ABHD6	abhydrolase domain containing 6
X303325	MARC0091931	1.44e-07	0.0114341	201087			GLU	0.246097	2.2538e-05	0.00123684		13	44014419	44014981	ABHD6	abhydrolase domain containing 6
X300119	ASGA0089817	4.92e-08	0.00470018	202976			GLU	0.234917	5.34773e-05	0.00234808		9	13592927	13592611	NDUFC2	NADH dehydrogenase (ubiquinone) 1, subcomplex unknown, 2, 14.5kDa
X326829	ALGA0080283	4.18e-08	0.00410873	-64771			GLU	0.229292	8.13258e-05	0.00317397		14	107867512	107866597	ASAH2	N-acylsphingosine amidohydrolase (non-lysosomal ceramidase) 2
X301970	H3GA0033486	4.56e-15	2.89e-09	-208055			GLU	0.226985	9.6296e-05	0.00358121		12	12123488	12123958	FAM20A	family with sequence similarity 20, member A
X301970	ASGA0053177	2.4e-09	0.000353577	-82668			GLU	0.226985	9.6296e-05	0.00358121		12	12123488	12123958	FAM20A	family with sequence similarity 20, member A
X301970	DRGA0011611	8.78e-08	0.00760692	-7840			GLU	0.226985	9.6296e-05	0.00358121		12	12123488	12123958	FAM20A	family with sequence similarity 20, member A
X295361	ASGA0025092	7.18e-13	2.73e-07	-144933			GLU	0.224808	0.00011276	0.00402173		5	24139003	24138690	LOC100511633	retinol dehydrogenase 16-like
X295361	CADI0000251	2.94e-12	9.69e-07	-847970			GLU	0.224808	0.00011276	0.00402173		5	24139003	24138690	LOC100511633	retinol dehydrogenase 16-like
X295361	ALGA0031268	1.36e-11	3.8e-06	154787			GLU	0.224808	0.00011276	0.00402173		5	24139003	24138690	LOC100511633	retinol dehydrogenase 16-like
X295361	H3GA0016069	1.79e-11	4.88e-06	-825054			GLU	0.224808	0.00011276	0.00402173		5	24139003	24138690	LOC100511633	retinol dehydrogenase 16-like
X295361	ASGA0025097	2.57e-11	6.76e-06	215864			GLU	0.224808	0.00011276	0.00402173		5	24139003	24138690	LOC100511633	retinol dehydrogenase 16-like
X295361	H3GA0016102	2.48e-10	4.84e-05	911926			GLU	0.224808	0.00011276	0.00402173		5	24139003	24138690	LOC100511633	retinol dehydrogenase 16-like
X295361	ASGA0025083	6.32e-09	0.000818082	-492643			GLU	0.224808	0.00011276	0.00402173		5	24139003	24138690	LOC100511633	retinol dehydrogenase 16-like
X295361	ASGA0025080	1.02e-08	0.0012355	-948621			GLU	0.224808	0.00011276	0.00402173		5	24139003	24138690	LOC100511633	retinol dehydrogenase 16-like
X301692	ASGA0097706	8.29e-10	0.000138743	-24050			GLU	-0.220261	0.00015604	0.00512087		11	87139842	87140076	PARP4	poly (ADP-ribose) polymerase family, member 4
X290777	ASGA0101994	6.58e-08	0.0059715	-575950			GLU	0.219457	0.00016515	0.00532805		1	63991526	63992279	PM20D2	peptidase M20 domain containing 2
X290777	H3GA0001809	3.37e-07	0.0232846	-613403			GLU	0.219457	0.00016515	0.00532805		1	63991526	63992279	PM20D2	peptidase M20 domain containing 2
X290777	ASGA0097554	3.51e-07	0.0241533	-241778			GLU	0.219457	0.00016515	0.00532805		1	63991526	63992279	PM20D2	peptidase M20 domain containing 2
X303937	ALGA0074679	7.09e-08	0.00636768	106519			GLU	-0.217155	0.00019407	0.00595418		14	6786979	6787705	EPB49	erythrocyte membrane protein band 4.9 (dematin)
X290770	ALGA0002618	5.24e-08	0.00495513	-93808			GLU	0.216116	0.00020862	0.00629414		1	39591759	39592534	ECHDC1	enoyl CoA hydratase domain containing 1
X299819	ASGA0102169	4.2e-08	0.00412383	-347478			GLU	0.21455	0.00023248	0.00680306		8	93410330	93410470	NDUFC1	NADH dehydrogenase (ubiquinone) 1, subcomplex unknown, 1, 6kDa
X299819	ALGA0048583	1.24e-07	0.0101088	-200464			GLU	0.21455	0.00023248	0.00680306		8	93410330	93410470	NDUFC1	NADH dehydrogenase (ubiquinone) 1, subcomplex unknown, 1, 6kDa
X310361	SIRI0000155	1.17e-13	5.39e-08	-310574			GLU	-0.214526	0.00023286	0.00680931		7	29182980	29182696	SLA-DQB1	Sus scrofa SLADQB mRNA for MHC class II, complete cds
X297573	H3GA0019446	3.52e-08	0.00355728	-24812			GLU	0.212957	0.00025934	0.00734829		7	2519507	2519259	PECI	peroxisomal D3,D2-enoyl-CoA isomerase [Source:HGNC Symbol;Acc:14601]
X306222	ALGA0089955	8.59e-11	1.93e-05	-110172			GLU	0.211579	0.00028489	0.00784209		16	29755327	29755977	NNT	nicotinamide nucleotide transhydrogenase
X306222	DIAS0002738	8.59e-11	1.93e-05	-186708			GLU	0.211579	0.00028489	0.00784209		16	29755327	29755977	NNT	nicotinamide nucleotide transhydrogenase
X306222	INRA0051369	8.59e-11	1.93e-05	-150434			GLU	0.211579	0.00028489	0.00784209		16	29755327	29755977	NNT	nicotinamide nucleotide transhydrogenase
X306222	ALGA0089954	9.01e-10	0.00014891	-66899			GLU	0.211579	0.00028489	0.00784209		16	29755327	29755977	NNT	nicotinamide nucleotide transhydrogenase
X306222	ALGA0089968	1.26e-09	0.00019931	579322			GLU	0.211579	0.00028489	0.00784209		16	29755327	29755977	NNT	nicotinamide nucleotide transhydrogenase
X306222	ALGA0089933	2.47e-09	0.000362457	-380109			GLU	0.211579	0.00028489	0.00784209		16	29755327	29755977	NNT	nicotinamide nucleotide transhydrogenase
X306222	ALGA0089941	2.47e-09	0.000362457	-275574			GLU	0.211579	0.00028489	0.00784209		16	29755327	29755977	NNT	nicotinamide nucleotide transhydrogenase
X306222	ALGA0089957	6.85e-09	0.000876095	82070			GLU	0.211579	0.00028489	0.00784209		16	29755327	29755977	NNT	nicotinamide nucleotide transhydrogenase
X306222	ALGA0089964	6.85e-09	0.000876095	536741			GLU	0.211579	0.00028489	0.00784209		16	29755327	29755977	NNT	nicotinamide nucleotide transhydrogenase
X306222	MARC0013435	6.85e-09	0.000876095	534460			GLU	0.211579	0.00028489	0.00784209		16	29755327	29755977	NNT	nicotinamide nucleotide transhydrogenase
X306222	ALGA0123153	7.54e-09	0.000949857	-942948			GLU	0.211579	0.00028489	0.00784209		16	29755327	29755977	NNT	nicotinamide nucleotide transhydrogenase
X306222	H3GA0053066	1.19e-08	0.00141837	-711194			GLU	0.211579	0.00028489	0.00784209		16	29755327	29755977	NNT	nicotinamide nucleotide transhydrogenase
X306222	ALGA0120801	1.62e-08	0.00183272	-662931			GLU	0.211579	0.00028489	0.00784209		16	29755327	29755977	NNT	nicotinamide nucleotide transhydrogenase
X306222	ASGA0105922	1.62e-08	0.00183272	-647495			GLU	0.211579	0.00028489	0.00784209		16	29755327	29755977	NNT	nicotinamide nucleotide transhydrogenase
X306222	ASGA0106422	1.62e-08	0.00183272	-652908			GLU	0.211579	0.00028489	0.00784209		16	29755327	29755977	NNT	nicotinamide nucleotide transhydrogenase
X306222	DRGA0016013	1.62e-08	0.00183272	-241439			GLU	0.211579	0.00028489	0.00784209		16	29755327	29755977	NNT	nicotinamide nucleotide transhydrogenase
X306222	ALGA0089953	3.2e-08	0.00327785	-95402			GLU	0.211579	0.00028489	0.00784209		16	29755327	29755977	NNT	nicotinamide nucleotide transhydrogenase
X306222	ALGA0089960	3.2e-08	0.00327785	325883			GLU	0.211579	0.00028489	0.00784209		16	29755327	29755977	NNT	nicotinamide nucleotide transhydrogenase
X306222	ALGA0089982	3.2e-08	0.00327785	791185			GLU	0.211579	0.00028489	0.00784209		16	29755327	29755977	NNT	nicotinamide nucleotide transhydrogenase
X306222	ASGA0072828	3.2e-08	0.00327785	55889			GLU	0.211579	0.00028489	0.00784209		16	29755327	29755977	NNT	nicotinamide nucleotide transhydrogenase
X306222	DRGA0016027	3.2e-08	0.00327785	760595			GLU	0.211579	0.00028489	0.00784209		16	29755327	29755977	NNT	nicotinamide nucleotide transhydrogenase
X306222	H3GA0046366	3.2e-08	0.00327785	196786			GLU	0.211579	0.00028489	0.00784209		16	29755327	29755977	NNT	nicotinamide nucleotide transhydrogenase
X306222	MARC0032144	3.2e-08	0.00327785	914044			GLU	0.211579	0.00028489	0.00784209		16	29755327	29755977	NNT	nicotinamide nucleotide transhydrogenase
X306222	MARC0105115	3.2e-08	0.00327785	621800			GLU	0.211579	0.00028489	0.00784209		16	29755327	29755977	NNT	nicotinamide nucleotide transhydrogenase
X306222	MARC0021892	5.62e-08	0.00524784	126268			GLU	0.211579	0.00028489	0.00784209		16	29755327	29755977	NNT	nicotinamide nucleotide transhydrogenase
X306222	ALGA0106657	1.87e-07	0.0142102	-943876			GLU	0.211579	0.00028489	0.00784209		16	29755327	29755977	NNT	nicotinamide nucleotide transhydrogenase
X306222	ALGA0110358	1.87e-07	0.0142102	-944146			GLU	0.211579	0.00028489	0.00784209		16	29755327	29755977	NNT	nicotinamide nucleotide transhydrogenase
X306222	ALGA0112241	2.06e-07	0.0154611	-950112			GLU	0.211579	0.00028489	0.00784209		16	29755327	29755977	NNT	nicotinamide nucleotide transhydrogenase
X295535	ASGA0025488	9.33e-13	3.47e-07	95017			GLU	0.21016	0.00031364	0.00837247		5	44706484	44707287	PKP2	plakophilin 2
X295535	ASGA0025482	5.25e-08	0.00497012	-103126			GLU	0.21016	0.00031364	0.00837247		5	44706484	44707287	PKP2	plakophilin 2
X295535	DRGA0005757	5.25e-08	0.00497012	84594			GLU	0.21016	0.00031364	0.00837247		5	44706484	44707287	PKP2	plakophilin 2
X295535	DRGA0005750	1.93e-07	0.0146093	-423034			GLU	0.21016	0.00031364	0.00837247		5	44706484	44707287	PKP2	plakophilin 2
X301493	ASGA0083869	3.46e-07	0.0238374	-467806			GLU	-0.209723	0.00032303	0.00855239		10	71339926	71339204	LOC100070366	similar to hCG2042943
X317691	H3GA0022659	6.68e-20	1.14e-13	134216			GLU	-0.208906	0.00034126	0.00891403		7	103589689	103588893	LOC100514300	Ssc_hash_S50199538 susfleck_FC_N_31_H06 SUSFLECK Fat Cell Normalized Sus scrofa cDNA clone 31_H06, mRNA sequence /clone=31_H06 /gb=FD631374 /gi=221002650 /ug=Ssc.29787 /len=797
X317691	MARC0086617	2.06e-09	0.000308	462126			GLU	-0.208906	0.00034126	0.00891403		7	103589689	103588893	LOC100514300	Ssc_hash_S50199538 susfleck_FC_N_31_H06 SUSFLECK Fat Cell Normalized Sus scrofa cDNA clone 31_H06, mRNA sequence /clone=31_H06 /gb=FD631374 /gi=221002650 /ug=Ssc.29787 /len=797
X317691	ASGA0035547	7.6e-07	0.0458985	738257			GLU	-0.208906	0.00034126	0.00891403		7	103589689	103588893	LOC100514300	Ssc_hash_S50199538 susfleck_FC_N_31_H06 SUSFLECK Fat Cell Normalized Sus scrofa cDNA clone 31_H06, mRNA sequence /clone=31_H06 /gb=FD631374 /gi=221002650 /ug=Ssc.29787 /len=797
X319070	H3GA0046625	5.08e-13	2.01e-07	-722549			GLU	-0.208144	0.00035914	0.00924213		16	54792421	54793264		Ssc_hash_S22284237 CJ026967 full-length enriched swine cDNA library, adult trachea Sus scrofa cDNA clone TCH01H040063 5prime, mRNA sequence /clone=TCH01H040063 /clone_end=5prime /gb=CJ026967 /gi=54537555 /ug=Ssc.39264 /len=842
X323777	MARC0088852	2.19e-07	0.0162983	195563			GLU	0.206659	0.00039651	0.00989745		18	50541791	50541120		Ssc_hash_S50206331 susfleck_AF_N_33_E05 SUSFLECK Abdominal Fat Normalized Sus scrofa cDNA clone 33_E05, mRNA sequence /clone=33_E05 /gb=FD638167 /gi=221023908 /ug=Ssc.74737 /len=674
X310662	ASGA0090623	5.6e-07	0.0355845	78846			IP	-0.419343	4.9072e-14	1.389e-10		X	12895078	12894760	LOC100514999	PREDICTED: Sus scrofa similar to MGC160032 protein (LOC100157214), mRNA
X310079	ALGA0013916	3.93e-09	0.000544814	297461			IP	0.412818	1.3101e-13	3.1377e-10		2	61525144	61524655	CYP4F3	cytochrome P450, family 4, subfamily F, polypeptide 3
X292526	ALGA0009173	2.65e-14	1.41e-08	38935			IP	-0.402113	6.2506e-13	1.11211e-09		1	282027187	282026924	TXN	thioredoxin
X294991	ASGA0023882	1.53e-08	0.00174774	-560598			IP	0.383673	8.1184e-12	9.76914e-09		5	4347163	4347699	PMM1	phosphomannomutase 1
X297279	ASGA0104109	2.23e-07	0.0165509	483357			IP	-0.370681	4.5011e-11	4.18349e-08		6	152001832	152002023	LOC100526057	cytochrome P450 4A24-like
X291051	DRGA0001459	2.7e-07	0.0193552	-730077			IP	0.370106	4.8469e-11	4.39021e-08		1	125538291	125538045	LIPC	lipase, hepatic
X304365	ALGA0077142	2.64e-11	6.88e-06	-17677			IP	-0.367656	6.6341e-11	5.65924e-08		14	43886786	43887205	MMAB	methylmalonic aciduria (cobalamin deficiency) cblB type
X297170	ASGA0099800	3.34e-07	0.0231478	773099			IP	0.34827	7.2541e-10	3.91957e-07		6	140654472	140654255	FGGY	FGGY carbohydrate kinase domain containing
X301963	ALGA0120524	1.8e-11	4.9e-06	-26833			IP	0.333859	3.87441e-09	1.53187e-06		12	12336532	12337350	LOC100521747	Monocarboxylate transporter 7 (MCT 7)(Monocarboxylate transporter 6)(MCT 6)(Solute carrier family 16 member 6) [Source:UniProtKB/Swiss-Prot;Acc:O15403]
X295839	M1GA0008123	4.35e-07	0.0289986	-57479			IP	0.331045	5.32108e-09	1.97825e-06		5	97863905	97863724	POC1B	POC1 centriolar protein homolog B (Chlamydomonas)
X289385	ASGA0103424	3.68e-07	0.0251279	88411			IP	0.32628	9.03842e-09	2.99784e-06		5	12364271	12364871	BPIL2	bactericidal/permeability-increasing protein-like 2
X312581	ALGA0112649	6.43e-15	3.93e-09	105654			IP	-0.324071	1.15199e-08	3.60397e-06		6	77052115	77050599	PAFAH2	platelet-activating factor acetylhydrolase 2, 40kDa
X313504	MARC0036731	3.8e-07	0.0258421	-593917			IP	0.323992	1.162e-08	3.61802e-06		15	87075641	87075766	CYBRD1	cytochrome b reductase 1
X293553	ASGA0016762	1.87e-07	0.0142375	149045			IP	-0.321225	1.57006e-08	4.63923e-06		3	134582175	134581676	PDIA6	protein disulfide isomerase family A, member 6
X290781	ALGA0003525	1.09e-10	2.38e-05	-200420			IP	0.32047	1.70369e-08	4.91172e-06		1	60831845	60832290	LOC100157995	5 nucleotidase, ecto
X322469	ASGA0004184	3.44e-12	1.11e-06	-39758			IP	-0.31164	4.35201e-08	1.03341e-05		1	118994093	118993525	DAPK2	death-associated protein kinase 2
X309305	ASGA0037329	1.16e-11	3.28e-06	10560			IP	0.305948	7.8394e-08	1.669e-05		7	134044940	134044500	TRAM2	translocation associated membrane protein 2
X326271	INRA0012002	6.47e-09	0.000833747	-204112			IP	-0.304553	9.03876e-08	1.87154e-05		4	2174719	2174179
X326271	ASGA0017024	1.12e-07	0.00929422	-43387			IP	-0.304553	9.03876e-08	1.87154e-05		4	2174719	2174179
X326271	ASGA0017047	2.07e-07	0.0155095	97835			IP	-0.304553	9.03876e-08	1.87154e-05		4	2174719	2174179
X326271	ALGA0022018	2.07e-07	0.0155095	-21935			IP	-0.304553	9.03876e-08	1.87154e-05		4	2174719	2174179
X326271	ASGA0017090	8.1e-07	0.0484343	320316			IP	-0.304553	9.03876e-08	1.87154e-05		4	2174719	2174179
X301992	H3GA0033064	2.6e-08	0.00275165	-87115			IP	-0.303225	1.03431e-07	2.0727e-05		12	6356707	6357131	FADS6	fatty acid desaturase domain family, member 6
X301641	ASGA0050097	6.49e-11	1.52e-05	404865			IP	-0.289942	3.84013e-07	5.70387e-05		11	18329665	18330214	LOC100516290	emopamil-binding protein-like
X308831	H3GA0052828	8.23e-15	4.91e-09	-13652			IP	0.289199	4.12473e-07	6.04015e-05		12	12324317	12325440	SLC16A6	solute carrier family 16, member 6 (monocarboxylic acid transporter 7)
X327623	ASGA0047589	7.77e-08	0.00687258	535027			IP	-0.286387	5.39487e-07	7.46975e-05		10	38238389	38238220	ACO1	aconitase 1, soluble
X294353	DIAS0004652	1.16e-12	4.24e-07	-361			IP	-0.285503	5.86675e-07	7.95075e-05		4	104610689	104611247	RAB13	RAB13, member RAS oncogene family
X296662	DIAS0000101	8.83e-21	1.86e-14	8208			IP	-0.28506	6.11748e-07	8.19689e-05		6	44977367	44978111	CYP2B6	cytochrome P450, family 2, subfamily B, polypeptide 6
X306962	H3GA0049968	6.51e-13	2.51e-07	-36596			IP	-0.282585	7.72054e-07	9.72249e-05		17	65854870	65855458	VAPB	VAMP (vesicle-associated membrane protein)-associated protein B and C
X306962	ALGA0096466	5.26e-10	9.33e-05	140498			IP	-0.282585	7.72054e-07	9.72249e-05		17	65854870	65855458	VAPB	VAMP (vesicle-associated membrane protein)-associated protein B and C
X306962	H3GA0049963	5.26e-10	9.33e-05	-91788			IP	-0.282585	7.72054e-07	9.72249e-05		17	65854870	65855458	VAPB	VAMP (vesicle-associated membrane protein)-associated protein B and C
X306962	H3GA0049969	5.26e-10	9.33e-05	-22818			IP	-0.282585	7.72054e-07	9.72249e-05		17	65854870	65855458	VAPB	VAMP (vesicle-associated membrane protein)-associated protein B and C
X306962	H3GA0049993	6e-09	0.000782285	201047			IP	-0.282585	7.72054e-07	9.72249e-05		17	65854870	65855458	VAPB	VAMP (vesicle-associated membrane protein)-associated protein B and C
X306962	ALGA0096436	7.46e-09	0.000941439	-192120			IP	-0.282585	7.72054e-07	9.72249e-05		17	65854870	65855458	VAPB	VAMP (vesicle-associated membrane protein)-associated protein B and C
X306962	MARC0032960	1.21e-07	0.00991256	-170519			IP	-0.282585	7.72054e-07	9.72249e-05		17	65854870	65855458	VAPB	VAMP (vesicle-associated membrane protein)-associated protein B and C
X306962	H3GA0050000	1.29e-07	0.0104583	272331			IP	-0.282585	7.72054e-07	9.72249e-05		17	65854870	65855458	VAPB	VAMP (vesicle-associated membrane protein)-associated protein B and C
X306962	ASGA0078202	7.76e-07	0.0466708	-440134			IP	-0.282585	7.72054e-07	9.72249e-05		17	65854870	65855458	VAPB	VAMP (vesicle-associated membrane protein)-associated protein B and C
X329848	MARC0094155	6.84e-09	0.000874813	763403			IP	-0.280578	9.30871e-07	0.00011223		14	43888878	43889594	MMAB	methylmalonic aciduria (cobalamin deficiency) cblB type
X306135	ALGA0089536	2.47e-13	1.06e-07	-125415			IP	-0.279429	1.03545e-06	0.00012212		16	21479368	21478688	AGXT2	alanine--glyoxylate aminotransferase 2
X294730	MARC0073404	5.77e-10	0.000101047	-267569			IP	0.277936	1.18813e-06	0.00013613		4	117612592	117613463	SLC16A1	solute carrier family 16, member 1 (monocarboxylic acid transporter 1)
X314096	DRGA0005996	1.13e-07	0.0093401	677753			IP	-0.274516	1.62345e-06	0.00017113		5	72157609	72156867	MICAL3	microtubule associated monoxygenase, calponin and LIM domain containing 3
X310676	ALGA0118836	6.22e-07	0.038892	-825644			IP	-0.272488	1.94966e-06	0.00019765		X	11257672	11258772	LOC100156439	PREDICTED: Sus scrofa similar to hCG1798824, transcript variant 2 (LOC100156439), mRNA
X298907	H3GA0022062	1.88e-16	1.63e-10	-76522			IP	-0.2691	2.63864e-06	0.00025038		7	79712492	79712706	STXBP6	syntaxin binding protein 6 (amisyn)
X298907	ALGA0042594	3.67e-14	1.89e-08	-57118			IP	-0.2691	2.63864e-06	0.00025038		7	79712492	79712706	STXBP6	syntaxin binding protein 6 (amisyn)
X298907	ALGA0042589	2.3e-09	0.000339673	-162124			IP	-0.2691	2.63864e-06	0.00025038		7	79712492	79712706	STXBP6	syntaxin binding protein 6 (amisyn)
X298907	INRA0026494	6.37e-09	0.00082265	-135046			IP	-0.2691	2.63864e-06	0.00025038		7	79712492	79712706	STXBP6	syntaxin binding protein 6 (amisyn)
X294711	ASGA0022554	1.08e-10	2.37e-05	203160			IP	-0.268673	2.74044e-06	0.00025711		4	129893647	129893846	FRRS1	ferric-chelate reductase 1
X292987	MARC0044075	3.48e-07	0.0239779	-436965			IP	0.26532	3.68061e-06	0.00032135		3	59392270	59392054	ACTR1B	ARP1 actin-related protein 1 homolog B, centractin beta (yeast)
X304060	ASGA0061938	7.73e-26	4.93e-19	36148			IP	0.264958	3.79881e-06	0.00032947		14	21927415	21928089	CBR4	carbonyl reductase 4
X304060	ALGA0075992	2.08e-14	1.14e-08	-25083			IP	0.264958	3.79881e-06	0.00032947		14	21927415	21928089	CBR4	carbonyl reductase 4
X304060	ASGA0061913	2.92e-12	9.64e-07	-713177			IP	0.264958	3.79881e-06	0.00032947		14	21927415	21928089	CBR4	carbonyl reductase 4
X304060	ALGA0075961	1.39e-08	0.00160864	-735610			IP	0.264958	3.79881e-06	0.00032947		14	21927415	21928089	CBR4	carbonyl reductase 4
X304060	M1GA0018341	1.2e-07	0.00981609	169743			IP	0.264958	3.79881e-06	0.00032947		14	21927415	21928089	CBR4	carbonyl reductase 4
X334332	H3GA0006904	6.5e-08	0.00591291	39613			IP	-0.263018	4.49666e-06	0.00037411		2	80446771	80446083	LOC100519184	calnexin-like
X294076	DBWU0000701	5.95e-10	0.000103597	-12790			IP	-0.262623	4.65283e-06	0.00038326		4	97153448	97153010	UFC1	ubiquitin-fold modifier conjugating enzyme 1
X297467	ALGA0037302	2.19e-07	0.0163012	285352			IP	0.262509	4.69881e-06	0.00038583		6	140363934	140364169	FGGY	FGGY carbohydrate kinase domain containing
X303454	ALGA0070206	3.44e-13	1.42e-07	-123704			IP	0.260943	5.37749e-06	0.00042348		13	58776496	58776200	EIF4E3	eukaryotic translation initiation factor 4E family member 3
X323795	DBNP0000338	2.76e-13	1.16e-07	-583622			IP	-0.260037	5.81157e-06	0.00045069		1	303330051	303329917	GET4	golgi to ER traffic protein 4 homolog (S. cerevisiae)
X301875	MARC0091258	1.14e-08	0.00136732	241743			IP	-0.257933	6.95172e-06	0.00051321		12	221919	221294	RAB40B	RAB40B, member RAS oncogene family
X307284	ALGA0105387	8.42e-11	1.9e-05	-114711			IP	0.256741	7.68905e-06	0.00055628		18	47156484	47155889	C7orf41	chromosome 7 open reading frame 41
X307284	ASGA0082712	8.42e-11	1.9e-05	-111039			IP	0.256741	7.68905e-06	0.00055628		18	47156484	47155889	C7orf41	chromosome 7 open reading frame 41
X307284	ASGA0079874	7.2e-10	0.000122435	119078			IP	0.256741	7.68905e-06	0.00055628		18	47156484	47155889	C7orf41	chromosome 7 open reading frame 41
X307284	H3GA0050863	1.26e-09	0.000200252	26614			IP	0.256741	7.68905e-06	0.00055628		18	47156484	47155889	C7orf41	chromosome 7 open reading frame 41
X307284	MARC0056637	3.48e-09	0.000490127	199208			IP	0.256741	7.68905e-06	0.00055628		18	47156484	47155889	C7orf41	chromosome 7 open reading frame 41
X327223	ASGA0091202	8.47e-09	0.00105147	415670			IP	-0.256406	7.90969e-06	0.00056844		5	72159209	72158815	MICAL3	microtubule associated monoxygenase, calponin and LIM domain containing 3
X327223	DRGA0005996	1.29e-08	0.00151697	676153			IP	-0.256406	7.90969e-06	0.00056844		5	72159209	72158815	MICAL3	microtubule associated monoxygenase, calponin and LIM domain containing 3
X327223	ASGA0026210	1.28e-07	0.0103955	70932			IP	-0.256406	7.90969e-06	0.00056844		5	72159209	72158815	MICAL3	microtubule associated monoxygenase, calponin and LIM domain containing 3
X327223	H3GA0016790	1.28e-07	0.0103955	264957			IP	-0.256406	7.90969e-06	0.00056844		5	72159209	72158815	MICAL3	microtubule associated monoxygenase, calponin and LIM domain containing 3
X327223	INRA0019871	1.28e-07	0.0103955	86304			IP	-0.256406	7.90969e-06	0.00056844		5	72159209	72158815	MICAL3	microtubule associated monoxygenase, calponin and LIM domain containing 3
X327223	ALGA0032765	1.72e-07	0.0132608	625437			IP	-0.256406	7.90969e-06	0.00056844		5	72159209	72158815	MICAL3	microtubule associated monoxygenase, calponin and LIM domain containing 3
X327223	ASGA0026215	1.74e-07	0.0133842	241739			IP	-0.256406	7.90969e-06	0.00056844		5	72159209	72158815	MICAL3	microtubule associated monoxygenase, calponin and LIM domain containing 3
X327223	ALGA0032762	3.58e-07	0.0245588	394595			IP	-0.256406	7.90969e-06	0.00056844		5	72159209	72158815	MICAL3	microtubule associated monoxygenase, calponin and LIM domain containing 3
X327223	ALGA0032748	5.58e-07	0.0354605	315736			IP	-0.256406	7.90969e-06	0.00056844		5	72159209	72158815	MICAL3	microtubule associated monoxygenase, calponin and LIM domain containing 3
X289211	ASGA0017810	1.15e-13	5.32e-08	-404897			IP	-0.255503	8.53376e-06	0.00060166		4	7772218	7776990	ST3GAL1	ST3 beta-galactoside alpha-2,3-sialyltransferase 1
X289211	ALGA0022658	2.56e-12	8.56e-07	-821030			IP	-0.255503	8.53376e-06	0.00060166		4	7772218	7776990	ST3GAL1	ST3 beta-galactoside alpha-2,3-sialyltransferase 1
X289211	ASGA0017746	1.35e-11	3.78e-06	-794327			IP	-0.255503	8.53376e-06	0.00060166		4	7772218	7776990	ST3GAL1	ST3 beta-galactoside alpha-2,3-sialyltransferase 1
X289211	ASGA0017733	2.33e-11	6.19e-06	-935136			IP	-0.255503	8.53376e-06	0.00060166		4	7772218	7776990	ST3GAL1	ST3 beta-galactoside alpha-2,3-sialyltransferase 1
X289211	H3GA0011659	2.33e-11	6.19e-06	-927206			IP	-0.255503	8.53376e-06	0.00060166		4	7772218	7776990	ST3GAL1	ST3 beta-galactoside alpha-2,3-sialyltransferase 1
X289211	ASGA0017823	3.89e-10	7.17e-05	-281697			IP	-0.255503	8.53376e-06	0.00060166		4	7772218	7776990	ST3GAL1	ST3 beta-galactoside alpha-2,3-sialyltransferase 1
X289211	ASGA0017815	6.2e-10	0.000107491	-334612			IP	-0.255503	8.53376e-06	0.00060166		4	7772218	7776990	ST3GAL1	ST3 beta-galactoside alpha-2,3-sialyltransferase 1
X289211	ASGA0017844	1.73e-07	0.0132866	-205006			IP	-0.255503	8.53376e-06	0.00060166		4	7772218	7776990	ST3GAL1	ST3 beta-galactoside alpha-2,3-sialyltransferase 1
X289211	MARC0053987	2.22e-07	0.0164894	-226630			IP	-0.255503	8.53376e-06	0.00060166		4	7772218	7776990	ST3GAL1	ST3 beta-galactoside alpha-2,3-sialyltransferase 1
X289211	ALGA0022682	3.82e-07	0.0259381	-704592			IP	-0.255503	8.53376e-06	0.00060166		4	7772218	7776990	ST3GAL1	ST3 beta-galactoside alpha-2,3-sialyltransferase 1
X310304	ALGA0098104	1.56e-08	0.00177646	105622			IP	-0.253944	9.72271e-06	0.00066424		18	42798170	42797967	NPSR1	neuropeptide S receptor 1
X304818	DIAS0001032	1.13e-08	0.00135214	18012			IP	0.252506	1.09578e-05	0.00072515		14	116808990	116808428	ALDH18A1	aldehyde dehydrogenase 18 family, member A1
X313016	DIAS0004475	2.46e-08	0.0026243	679835			IP	0.248877	1.477e-05	0.00090512		13	74918137	74916759	ATG7	ATG7 autophagy related 7 homolog (S. cerevisiae)
X289210	ALGA0022658	4.23e-15	2.7e-09	-734394			IP	-0.24787	1.60339e-05	0.00096215		4	7685582	7685776	CU466547.1	OTTSUSG00000000632
X329701	ASGA0059890	3.52e-23	1.35e-16	-18042			IP	0.246481	1.79448e-05	0.00104951		13	207816312	207816901
X329701	H3GA0037929	1.96e-20	3.77e-14	-44398			IP	0.246481	1.79448e-05	0.00104951		13	207816312	207816901
X329701	MARC0090403	2.27e-18	2.76e-12	-190971			IP	0.246481	1.79448e-05	0.00104951		13	207816312	207816901
X329701	H3GA0037916	1.51e-12	5.37e-07	-355130			IP	0.246481	1.79448e-05	0.00104951		13	207816312	207816901
X329701	ASGA0105622	6.56e-12	2e-06	-999320			IP	0.246481	1.79448e-05	0.00104951		13	207816312	207816901
X329701	ALGA0124060	1.18e-11	3.33e-06	-992850			IP	0.246481	1.79448e-05	0.00104951		13	207816312	207816901
X329701	ASGA0059911	6.5e-10	0.000111927	344871			IP	0.246481	1.79448e-05	0.00104951		13	207816312	207816901
X329701	H3GA0037921	1.79e-09	0.000272826	-219010			IP	0.246481	1.79448e-05	0.00104951		13	207816312	207816901
X329701	H3GA0037912	2.24e-09	0.000331717	-403185			IP	0.246481	1.79448e-05	0.00104951		13	207816312	207816901
X329701	ASGA0101681	6.17e-08	0.00566772	-418498			IP	0.246481	1.79448e-05	0.00104951		13	207816312	207816901
X329701	MARC0021635	7.28e-08	0.00650937	-508520			IP	0.246481	1.79448e-05	0.00104951		13	207816312	207816901
X329701	ALGA0073715	5.73e-07	0.0362678	-315431			IP	0.246481	1.79448e-05	0.00104951		13	207816312	207816901
X329701	ASGA0059873	5.93e-07	0.0373035	-447180			IP	0.246481	1.79448e-05	0.00104951		13	207816312	207816901
X329701	M1GA0017787	6.69e-07	0.0412851	153459			IP	0.246481	1.79448e-05	0.00104951		13	207816312	207816901
X297349	H3GA0055887	5.74e-08	0.00533849	294498			IP	0.245909	1.87934e-05	0.00108827		6	143476025	143476196	C1orf168	chromosome 1 open reading frame 168
X295471	ASGA0103650	1.72e-10	3.53e-05	-67442			IP	-0.245806	1.895e-05	0.00109496		5	24125342	24125041	SDR9C7	short chain dehydrogenase/reductase family 9C, member 7
X302846	ASGA0054362	4.03e-36	1.64e-28	379025			IP	-0.245665	1.91674e-05	0.0011034		12	35725909	35725695	U3	Small nucleolar RNA U3 [Source: RFAM;Acc:RF00012]
X302846	MARC0016326	5.11e-33	1.11e-25	346113			IP	-0.245665	1.91674e-05	0.0011034		12	35725909	35725695	U3	Small nucleolar RNA U3 [Source: RFAM;Acc:RF00012]
X302846	ALGA0066214	5.09e-32	9.69e-25	401869			IP	-0.245665	1.91674e-05	0.0011034		12	35725909	35725695	U3	Small nucleolar RNA U3 [Source: RFAM;Acc:RF00012]
X302846	ALGA0066217	1.72e-30	2.52e-23	692081			IP	-0.245665	1.91674e-05	0.0011034		12	35725909	35725695	U3	Small nucleolar RNA U3 [Source: RFAM;Acc:RF00012]
X302846	H3GA0034238	3.73e-23	1.42e-16	-685578			IP	-0.245665	1.91674e-05	0.0011034		12	35725909	35725695	U3	Small nucleolar RNA U3 [Source: RFAM;Acc:RF00012]
X302846	ASGA0054326	2.92e-21	7.08e-15	-364701			IP	-0.245665	1.91674e-05	0.0011034		12	35725909	35725695	U3	Small nucleolar RNA U3 [Source: RFAM;Acc:RF00012]
X302846	DIAS0001138	2.92e-21	7.08e-15	-444608			IP	-0.245665	1.91674e-05	0.0011034		12	35725909	35725695	U3	Small nucleolar RNA U3 [Source: RFAM;Acc:RF00012]
X302846	ALGA0066156	3.78e-21	8.82e-15	-406396			IP	-0.245665	1.91674e-05	0.0011034		12	35725909	35725695	U3	Small nucleolar RNA U3 [Source: RFAM;Acc:RF00012]
X302846	ASGA0054337	1.83e-20	3.54e-14	661714			IP	-0.245665	1.91674e-05	0.0011034		12	35725909	35725695	U3	Small nucleolar RNA U3 [Source: RFAM;Acc:RF00012]
X302846	DIAS0000466	1.48e-19	2.37e-13	584402			IP	-0.245665	1.91674e-05	0.0011034		12	35725909	35725695	U3	Small nucleolar RNA U3 [Source: RFAM;Acc:RF00012]
X302846	DRGA0011732	1.48e-19	2.37e-13	617665			IP	-0.245665	1.91674e-05	0.0011034		12	35725909	35725695	U3	Small nucleolar RNA U3 [Source: RFAM;Acc:RF00012]
X302846	ASGA0054317	1.47e-18	1.84e-12	-708608			IP	-0.245665	1.91674e-05	0.0011034		12	35725909	35725695	U3	Small nucleolar RNA U3 [Source: RFAM;Acc:RF00012]
X302846	ALGA0116573	3.55e-18	4.2e-12	121639			IP	-0.245665	1.91674e-05	0.0011034		12	35725909	35725695	U3	Small nucleolar RNA U3 [Source: RFAM;Acc:RF00012]
X302846	ASGA0054332	8.68e-18	9.57e-12	-357890			IP	-0.245665	1.91674e-05	0.0011034		12	35725909	35725695	U3	Small nucleolar RNA U3 [Source: RFAM;Acc:RF00012]
X302846	M1GA0016607	2.15e-15	1.45e-09	-982720			IP	-0.245665	1.91674e-05	0.0011034		12	35725909	35725695	U3	Small nucleolar RNA U3 [Source: RFAM;Acc:RF00012]
X302846	ASGA0054291	7.52e-15	4.52e-09	-586781			IP	-0.245665	1.91674e-05	0.0011034		12	35725909	35725695	U3	Small nucleolar RNA U3 [Source: RFAM;Acc:RF00012]
X302846	ALGA0066218	1.32e-14	7.56e-09	-230994			IP	-0.245665	1.91674e-05	0.0011034		12	35725909	35725695	U3	Small nucleolar RNA U3 [Source: RFAM;Acc:RF00012]
X302846	H3GA0034233	1.37e-12	4.93e-07	-730909			IP	-0.245665	1.91674e-05	0.0011034		12	35725909	35725695	U3	Small nucleolar RNA U3 [Source: RFAM;Acc:RF00012]
X302846	DIAS0002864	3.4e-12	1.1e-06	-750256			IP	-0.245665	1.91674e-05	0.0011034		12	35725909	35725695	U3	Small nucleolar RNA U3 [Source: RFAM;Acc:RF00012]
X302846	MARC0040388	4.5e-10	8.15e-05	543955			IP	-0.245665	1.91674e-05	0.0011034		12	35725909	35725695	U3	Small nucleolar RNA U3 [Source: RFAM;Acc:RF00012]
X302846	MARC0046077	9.2e-10	0.000151526	-919452			IP	-0.245665	1.91674e-05	0.0011034		12	35725909	35725695	U3	Small nucleolar RNA U3 [Source: RFAM;Acc:RF00012]
X302846	DRGA0011742	3.84e-09	0.000533765	896506			IP	-0.245665	1.91674e-05	0.0011034		12	35725909	35725695	U3	Small nucleolar RNA U3 [Source: RFAM;Acc:RF00012]
X323693	ALGA0112694	5.16e-08	0.00489059	11309			IP	-0.245104	2.00529e-05	0.00114249		1	63013906	63014152		Ssc_hash_S50177462 susfleck_LV_N_20_H05 SUSFLECK Liver Normalized Sus scrofa cDNA clone 20_H05, mRNA sequence /clone=20_H05 /gb=FD609298 /gi=221019159 /ug=Ssc.74265 /len=596
X323693	ALGA0003639	9.72e-08	0.00828726	73241			IP	-0.245104	2.00529e-05	0.00114249		1	63013906	63014152		Ssc_hash_S50177462 susfleck_LV_N_20_H05 SUSFLECK Liver Normalized Sus scrofa cDNA clone 20_H05, mRNA sequence /clone=20_H05 /gb=FD609298 /gi=221019159 /ug=Ssc.74265 /len=596
X323693	ASGA0002998	9.76e-08	0.00831483	11231			IP	-0.245104	2.00529e-05	0.00114249		1	63013906	63014152		Ssc_hash_S50177462 susfleck_LV_N_20_H05 SUSFLECK Liver Normalized Sus scrofa cDNA clone 20_H05, mRNA sequence /clone=20_H05 /gb=FD609298 /gi=221019159 /ug=Ssc.74265 /len=596
X323693	ALGA0003621	1.38e-07	0.0110331	-155738			IP	-0.245104	2.00529e-05	0.00114249		1	63013906	63014152		Ssc_hash_S50177462 susfleck_LV_N_20_H05 SUSFLECK Liver Normalized Sus scrofa cDNA clone 20_H05, mRNA sequence /clone=20_H05 /gb=FD609298 /gi=221019159 /ug=Ssc.74265 /len=596
X319562	ALGA0120524	1.26e-07	0.0102798	-30699			IP	0.244781	2.05787e-05	0.00116195		12	12340398	12341020	SLC16A6	solute carrier family 16, member 6 (monocarboxylic acid transporter 7)
X324622	H3GA0001212	7.56e-11	1.73e-05	-26879			IP	-0.243873	2.21322e-05	0.00122102		1	30567705	30566729
X320809	MARC0093408	2.45e-12	8.22e-07	76151			IP	-0.243516	2.27727e-05	0.00124807		2	52379888	52379222	AMPD3	adenosine monophosphate deaminase 3
X304481	ASGA0063315	1.17e-08	0.00139468	-851820			IP	-0.24316	2.34278e-05	0.00127304		14	53254564	53254362	GSTT1	glutathione S-transferase theta 1
X304481	H3GA0040193	2.02e-08	0.00221524	-181078			IP	-0.24316	2.34278e-05	0.00127304		14	53254564	53254362	GSTT1	glutathione S-transferase theta 1
X304481	ASGA0063323	2.76e-08	0.00289064	-653221			IP	-0.24316	2.34278e-05	0.00127304		14	53254564	53254362	GSTT1	glutathione S-transferase theta 1
X304481	DIAS0001036	2.76e-08	0.00289064	-633392			IP	-0.24316	2.34278e-05	0.00127304		14	53254564	53254362	GSTT1	glutathione S-transferase theta 1
X304481	ALGA0077532	3.47e-08	0.00351965	-311657			IP	-0.24316	2.34278e-05	0.00127304		14	53254564	53254362	GSTT1	glutathione S-transferase theta 1
X304481	ASGA0063361	3.57e-08	0.00358909	-71773			IP	-0.24316	2.34278e-05	0.00127304		14	53254564	53254362	GSTT1	glutathione S-transferase theta 1
X304481	ASGA0063366	3.57e-08	0.00358909	-17200			IP	-0.24316	2.34278e-05	0.00127304		14	53254564	53254362	GSTT1	glutathione S-transferase theta 1
X304481	H3GA0040186	3.57e-08	0.00358909	-216568			IP	-0.24316	2.34278e-05	0.00127304		14	53254564	53254362	GSTT1	glutathione S-transferase theta 1
X304481	H3GA0040188	3.57e-08	0.00358909	-203967			IP	-0.24316	2.34278e-05	0.00127304		14	53254564	53254362	GSTT1	glutathione S-transferase theta 1
X304481	ALGA0077572	3.57e-08	0.00358909	-84378			IP	-0.24316	2.34278e-05	0.00127304		14	53254564	53254362	GSTT1	glutathione S-transferase theta 1
X304481	ALGA0077581	3.57e-08	0.00358909	103328			IP	-0.24316	2.34278e-05	0.00127304		14	53254564	53254362	GSTT1	glutathione S-transferase theta 1
X304481	ASGA0063319	6.25e-08	0.00572125	-568117			IP	-0.24316	2.34278e-05	0.00127304		14	53254564	53254362	GSTT1	glutathione S-transferase theta 1
X304481	H3GA0040160	6.25e-08	0.00572125	-698754			IP	-0.24316	2.34278e-05	0.00127304		14	53254564	53254362	GSTT1	glutathione S-transferase theta 1
X304481	MARC0063524	7.8e-08	0.00689682	-500513			IP	-0.24316	2.34278e-05	0.00127304		14	53254564	53254362	GSTT1	glutathione S-transferase theta 1
X304481	ALGA0077535	7.8e-08	0.00689682	-333439			IP	-0.24316	2.34278e-05	0.00127304		14	53254564	53254362	GSTT1	glutathione S-transferase theta 1
X304481	H3GA0040153	6.47e-07	0.0401354	-968271			IP	-0.24316	2.34278e-05	0.00127304		14	53254564	53254362	GSTT1	glutathione S-transferase theta 1
X295535	ASGA0025485	9.33e-13	3.47e-07	19557			IP	-0.24285	2.40133e-05	0.00129665		5	44706484	44707287	PKP2	plakophilin 2
X303215	ALGA0070736	1.49e-22	5.08e-16	-64102			IP	0.242322	2.50437e-05	0.00133694		13	73406879	73407178	VHL	von Hippel-Lindau tumor suppressor
X290512	MARC0110433	7.24e-08	0.0064742	218908			IP	-0.238724	3.32568e-05	0.00164723		1	9381083	9380719	MRPL18	mitochondrial ribosomal protein L18
X303301	ALGA0070736	1.62e-10	3.35e-05	48297			IP	-0.237759	3.586e-05	0.0017415		13	73294480	73294005	TMEM111	transmembrane protein 111
X303301	ASGA0057975	3.26e-10	6.14e-05	-187085			IP	-0.237759	3.586e-05	0.0017415		13	73294480	73294005	TMEM111	transmembrane protein 111
X303301	DIAS0000744	3.26e-10	6.14e-05	-154934			IP	-0.237759	3.586e-05	0.0017415		13	73294480	73294005	TMEM111	transmembrane protein 111
X303301	MARC0037089	3.26e-10	6.14e-05	-173264			IP	-0.237759	3.586e-05	0.0017415		13	73294480	73294005	TMEM111	transmembrane protein 111
X303301	ALGA0070717	3.26e-10	6.14e-05	-235884			IP	-0.237759	3.586e-05	0.0017415		13	73294480	73294005	TMEM111	transmembrane protein 111
X303301	ALGA0070727	3.26e-10	6.14e-05	-114905			IP	-0.237759	3.586e-05	0.0017415		13	73294480	73294005	TMEM111	transmembrane protein 111
X303301	ALGA0070746	4.32e-10	7.85e-05	235508			IP	-0.237759	3.586e-05	0.0017415		13	73294480	73294005	TMEM111	transmembrane protein 111
X303301	ALGA0070735	2.33e-08	0.00250336	-9285			IP	-0.237759	3.586e-05	0.0017415		13	73294480	73294005	TMEM111	transmembrane protein 111
X303301	ALGA0070711	4.27e-08	0.0041864	-271423			IP	-0.237759	3.586e-05	0.0017415		13	73294480	73294005	TMEM111	transmembrane protein 111
X303301	INRA0040397	7.18e-08	0.00643084	213191			IP	-0.237759	3.586e-05	0.0017415		13	73294480	73294005	TMEM111	transmembrane protein 111
X303301	MARC0008575	6.88e-07	0.0422851	315334			IP	-0.237759	3.586e-05	0.0017415		13	73294480	73294005	TMEM111	transmembrane protein 111
X303301	DBKK0000291	8.07e-07	0.048274	267855			IP	-0.237759	3.586e-05	0.0017415		13	73294480	73294005	TMEM111	transmembrane protein 111
X316241	H3GA0022062	2.25e-13	9.71e-08	-78390			IP	-0.236794	3.865e-05	0.00184147		7	79714360	79715263	STXBP6	syntaxin binding protein 6 (amisyn)
X316241	ALGA0042589	4.77e-10	8.58e-05	-163992			IP	-0.236794	3.865e-05	0.00184147		7	79714360	79715263	STXBP6	syntaxin binding protein 6 (amisyn)
X316241	ALGA0042594	6.04e-09	0.000787406	-58986			IP	-0.236794	3.865e-05	0.00184147		7	79714360	79715263	STXBP6	syntaxin binding protein 6 (amisyn)
X316241	INRA0026494	1.73e-07	0.0133057	-136914			IP	-0.236794	3.865e-05	0.00184147		7	79714360	79715263	STXBP6	syntaxin binding protein 6 (amisyn)
X297390	ASGA0030335	4.6e-10	8.3e-05	51944			IP	-0.234613	4.5741e-05	0.00209403		6	155177962	155178197	HYI	hydroxypyruvate isomerase (putative)
X307304	ALGA0097847	4.18e-10	7.63e-05	-265555			IP	-0.232051	5.563e-05	0.00241681		18	35200927	35201103	LOC100519283	hypothetical protein LOC100519283
X312374	ASGA0017810	1.16e-15	8.27e-10	-360448			IP	-0.2312	5.9339e-05	0.00253483		4	7727769	7728948		Sus scrofa mRNA, clone:LVRM10113D08, expressed in liver
X312374	ASGA0017823	3.79e-10	7.02e-05	-237248			IP	-0.2312	5.9339e-05	0.00253483		4	7727769	7728948		Sus scrofa mRNA, clone:LVRM10113D08, expressed in liver
X312374	ALGA0022658	1.4e-09	0.00021882	-776581			IP	-0.2312	5.9339e-05	0.00253483		4	7727769	7728948		Sus scrofa mRNA, clone:LVRM10113D08, expressed in liver
X312374	ASGA0017733	2.71e-09	0.00039236	-890687			IP	-0.2312	5.9339e-05	0.00253483		4	7727769	7728948		Sus scrofa mRNA, clone:LVRM10113D08, expressed in liver
X312374	H3GA0011659	2.71e-09	0.00039236	-882757			IP	-0.2312	5.9339e-05	0.00253483		4	7727769	7728948		Sus scrofa mRNA, clone:LVRM10113D08, expressed in liver
X312374	ASGA0017746	3.26e-09	0.000461624	-749878			IP	-0.2312	5.9339e-05	0.00253483		4	7727769	7728948		Sus scrofa mRNA, clone:LVRM10113D08, expressed in liver
X312374	M1GA0005574	6.41e-09	0.000826632	47927			IP	-0.2312	5.9339e-05	0.00253483		4	7727769	7728948		Sus scrofa mRNA, clone:LVRM10113D08, expressed in liver
X312374	ASGA0017815	6.5e-09	0.00083633	-290163			IP	-0.2312	5.9339e-05	0.00253483		4	7727769	7728948		Sus scrofa mRNA, clone:LVRM10113D08, expressed in liver
X312374	MARC0053987	1.37e-07	0.0109617	-182181			IP	-0.2312	5.9339e-05	0.00253483		4	7727769	7728948		Sus scrofa mRNA, clone:LVRM10113D08, expressed in liver
X311145	ASGA0061938	7.63e-20	1.29e-13	36148			IP	0.228766	7.12768e-05	0.00288924		14	21927415	21928089	LOC100153608	PREDICTED: Sus scrofa similar to MGC138958 protein (LOC100153608), mRNA
X311945	ALGA0070915	7.03e-09	0.000896184	-65404			IP	0.228702	7.16182e-05	0.00289883		13	81403496	81404028	LOC100521042	PREDICTED: Sus scrofa similar to LOC509292 protein (LOC100156531), partial mRNA
X311945	DRGA0012606	1.03e-08	0.0012482	628458			IP	0.228702	7.16182e-05	0.00289883		13	81403496	81404028	LOC100521042	PREDICTED: Sus scrofa similar to LOC509292 protein (LOC100156531), partial mRNA
X311945	ALGA0070925	1.03e-08	0.0012482	681884			IP	0.228702	7.16182e-05	0.00289883		13	81403496	81404028	LOC100521042	PREDICTED: Sus scrofa similar to LOC509292 protein (LOC100156531), partial mRNA
X311945	ASGA0090344	2.58e-08	0.0027336	340080			IP	0.228702	7.16182e-05	0.00289883		13	81403496	81404028	LOC100521042	PREDICTED: Sus scrofa similar to LOC509292 protein (LOC100156531), partial mRNA
X311945	INRA0040470	2.58e-08	0.0027336	-12159			IP	0.228702	7.16182e-05	0.00289883		13	81403496	81404028	LOC100521042	PREDICTED: Sus scrofa similar to LOC509292 protein (LOC100156531), partial mRNA
X311945	MARC0007815	2.58e-08	0.0027336	245620			IP	0.228702	7.16182e-05	0.00289883		13	81403496	81404028	LOC100521042	PREDICTED: Sus scrofa similar to LOC509292 protein (LOC100156531), partial mRNA
X311945	MARC0042047	2.58e-08	0.0027336	499466			IP	0.228702	7.16182e-05	0.00289883		13	81403496	81404028	LOC100521042	PREDICTED: Sus scrofa similar to LOC509292 protein (LOC100156531), partial mRNA
X311945	MARC0047938	2.58e-08	0.0027336	232914			IP	0.228702	7.16182e-05	0.00289883		13	81403496	81404028	LOC100521042	PREDICTED: Sus scrofa similar to LOC509292 protein (LOC100156531), partial mRNA
X311945	ALGA0070916	2.58e-08	0.0027336	-41007			IP	0.228702	7.16182e-05	0.00289883		13	81403496	81404028	LOC100521042	PREDICTED: Sus scrofa similar to LOC509292 protein (LOC100156531), partial mRNA
X311945	ASGA0093606	1.2e-07	0.00981904	-625623			IP	0.228702	7.16182e-05	0.00289883		13	81403496	81404028	LOC100521042	PREDICTED: Sus scrofa similar to LOC509292 protein (LOC100156531), partial mRNA
X311945	ASGA0102308	1.2e-07	0.00981904	-688277			IP	0.228702	7.16182e-05	0.00289883		13	81403496	81404028	LOC100521042	PREDICTED: Sus scrofa similar to LOC509292 protein (LOC100156531), partial mRNA
X311945	DRGA0012597	1.2e-07	0.00981904	-459514			IP	0.228702	7.16182e-05	0.00289883		13	81403496	81404028	LOC100521042	PREDICTED: Sus scrofa similar to LOC509292 protein (LOC100156531), partial mRNA
X311945	MARC0054666	1.2e-07	0.00981904	-821953			IP	0.228702	7.16182e-05	0.00289883		13	81403496	81404028	LOC100521042	PREDICTED: Sus scrofa similar to LOC509292 protein (LOC100156531), partial mRNA
X311945	ALGA0070897	1.2e-07	0.00981904	-319548			IP	0.228702	7.16182e-05	0.00289883		13	81403496	81404028	LOC100521042	PREDICTED: Sus scrofa similar to LOC509292 protein (LOC100156531), partial mRNA
X301909	ALGA0064331	2.36e-10	4.62e-05	190573			IP	-0.228232	7.418e-05	0.00297112		12	2195806	2195980	SGSH	N-sulfoglucosamine sulfohydrolase
X290695	ALGA0003525	1.46e-08	0.00167707	-247650			IP	0.22813	7.47481e-05	0.00298563		1	60879075	60879526	LOC100516525	hypothetical protein LOC100516525
X319379	H3GA0043987	6.63e-07	0.0409561	-272699			IP	-0.227687	7.726e-05	0.00305974		15	28467065	28467944	STEAP3	STEAP family member 3
X289489	ALGA0037242	2.82e-10	5.43e-05	-647793			IP	-0.226748	8.2848e-05	0.00321844		6	139936607	139936092	CYP2J2	cytochrome P450, family 2, subfamily J, polypeptide 2
X289489	DIAS0004575	6e-07	0.037669	8031			IP	-0.226748	8.2848e-05	0.00321844		6	139936607	139936092	CYP2J2	cytochrome P450, family 2, subfamily J, polypeptide 2
X289489	H3GA0019026	6e-07	0.037669	-24517			IP	-0.226748	8.2848e-05	0.00321844		6	139936607	139936092	CYP2J2	cytochrome P450, family 2, subfamily J, polypeptide 2
X317566	ALGA0112649	2.03e-11	5.49e-06	82904			IP	-0.225859	8.84936e-05	0.00337099		6	77074865	77074703	PAFAH2	platelet-activating factor acetylhydrolase 2, 40kDa
X295900	ALGA0118483	4.23e-08	0.00415405	117544			IP	0.225597	9.02189e-05	0.00342		5	84243884	84243687	hare	hyaluronan receptor for endocytosis-like
X295602	ALGA0032219	5.59e-15	3.48e-09	-781766			IP	0.225371	9.17422e-05	0.00346191		5	64498326	64498564	LOC100524143	uncharacterized protein C12orf59 homolog
X308997	ASGA0102109	4.37e-15	2.78e-09	-496			IP	-0.224347	9.892e-05	0.00364979		13	205629494	205629933	SOD1	superoxide dismutase 1, soluble
X308997	H3GA0055493	6.61e-10	0.000113649	175504			IP	-0.224347	9.892e-05	0.00364979		13	205629494	205629933	SOD1	superoxide dismutase 1, soluble
X308997	ASGA0103494	1.37e-08	0.00159053	-121991			IP	-0.224347	9.892e-05	0.00364979		13	205629494	205629933	SOD1	superoxide dismutase 1, soluble
X317691	ASGA0035515	2.56e-26	1.75e-19	276387			IP	0.224177	0.00010017	0.00368536		7	103589689	103588893	LOC100514300	Ssc_hash_S50199538 susfleck_FC_N_31_H06 SUSFLECK Fat Cell Normalized Sus scrofa cDNA clone 31_H06, mRNA sequence /clone=31_H06 /gb=FD631374 /gi=221002650 /ug=Ssc.29787 /len=797
X319042	MARC0065270	3.67e-11	9.2e-06	-85536			IP	-0.224167	0.00010024	0.00368536		12	62300651	62301261		Ssc_hash_S27602503 EST-AR161F07 Porcine Peripheral Blood Cell cDNA library Sus scrofa cDNA clone AR161F07, mRNA sequence /clone=AR161F07 /gb=DV227830 /gi=77596469 /ug=Ssc.38903 /len=662
X319042	ASGA0083567	1.14e-09	0.000182971	-964496			IP	-0.224167	0.00010024	0.00368536		12	62300651	62301261		Ssc_hash_S27602503 EST-AR161F07 Porcine Peripheral Blood Cell cDNA library Sus scrofa cDNA clone AR161F07, mRNA sequence /clone=AR161F07 /gb=DV227830 /gi=77596469 /ug=Ssc.38903 /len=662
X319042	MARC0089347	1.63e-09	0.00025041	-113784			IP	-0.224167	0.00010024	0.00368536		12	62300651	62301261		Ssc_hash_S27602503 EST-AR161F07 Porcine Peripheral Blood Cell cDNA library Sus scrofa cDNA clone AR161F07, mRNA sequence /clone=AR161F07 /gb=DV227830 /gi=77596469 /ug=Ssc.38903 /len=662
X319042	ALGA0067281	9.69e-09	0.00118415	106401			IP	-0.224167	0.00010024	0.00368536		12	62300651	62301261		Ssc_hash_S27602503 EST-AR161F07 Porcine Peripheral Blood Cell cDNA library Sus scrofa cDNA clone AR161F07, mRNA sequence /clone=AR161F07 /gb=DV227830 /gi=77596469 /ug=Ssc.38903 /len=662
X319042	H3GA0035061	1.48e-08	0.00169578	228740			IP	-0.224167	0.00010024	0.00368536		12	62300651	62301261		Ssc_hash_S27602503 EST-AR161F07 Porcine Peripheral Blood Cell cDNA library Sus scrofa cDNA clone AR161F07, mRNA sequence /clone=AR161F07 /gb=DV227830 /gi=77596469 /ug=Ssc.38903 /len=662
X319042	H3GA0035082	1.48e-08	0.00169578	145537			IP	-0.224167	0.00010024	0.00368536		12	62300651	62301261		Ssc_hash_S27602503 EST-AR161F07 Porcine Peripheral Blood Cell cDNA library Sus scrofa cDNA clone AR161F07, mRNA sequence /clone=AR161F07 /gb=DV227830 /gi=77596469 /ug=Ssc.38903 /len=662
X319042	ALGA0067282	1.48e-08	0.00169578	120771			IP	-0.224167	0.00010024	0.00368536		12	62300651	62301261		Ssc_hash_S27602503 EST-AR161F07 Porcine Peripheral Blood Cell cDNA library Sus scrofa cDNA clone AR161F07, mRNA sequence /clone=AR161F07 /gb=DV227830 /gi=77596469 /ug=Ssc.38903 /len=662
X319042	ALGA0067238	1.66e-08	0.00187474	-57262			IP	-0.224167	0.00010024	0.00368536		12	62300651	62301261		Ssc_hash_S27602503 EST-AR161F07 Porcine Peripheral Blood Cell cDNA library Sus scrofa cDNA clone AR161F07, mRNA sequence /clone=AR161F07 /gb=DV227830 /gi=77596469 /ug=Ssc.38903 /len=662
X319042	DIAS0001372	4.3e-08	0.00420695	-130890			IP	-0.224167	0.00010024	0.00368536		12	62300651	62301261		Ssc_hash_S27602503 EST-AR161F07 Porcine Peripheral Blood Cell cDNA library Sus scrofa cDNA clone AR161F07, mRNA sequence /clone=AR161F07 /gb=DV227830 /gi=77596469 /ug=Ssc.38903 /len=662
X319042	ALGA0107852	9.31e-08	0.00799274	-142632			IP	-0.224167	0.00010024	0.00368536		12	62300651	62301261		Ssc_hash_S27602503 EST-AR161F07 Porcine Peripheral Blood Cell cDNA library Sus scrofa cDNA clone AR161F07, mRNA sequence /clone=AR161F07 /gb=DV227830 /gi=77596469 /ug=Ssc.38903 /len=662
X299315	DRGA0008412	4.7e-07	0.0309276	-802860			IP	0.223784	0.00010309	0.00376523		8	24323898	24326218	PCDH7	protocadherin 7
X299315	H3GA0024533	8e-07	0.0478868	153148			IP	0.223784	0.00010309	0.00376523		8	24323898	24326218	PCDH7	protocadherin 7
X306700	ALGA0094522	5.48e-10	9.66e-05	536616			IP	-0.223387	0.00010613	0.00384874		17	36852454	36852654	DDRGK1	DDRGK domain containing 1
X306700	ASGA0076378	7.46e-09	0.000941666	-465422			IP	-0.223387	0.00010613	0.00384874		17	36852454	36852654	DDRGK1	DDRGK domain containing 1
X306700	ASGA0076384	7.46e-09	0.000941666	-419665			IP	-0.223387	0.00010613	0.00384874		17	36852454	36852654	DDRGK1	DDRGK domain containing 1
X306700	H3GA0048628	3.51e-07	0.0241766	770714			IP	-0.223387	0.00010613	0.00384874		17	36852454	36852654	DDRGK1	DDRGK domain containing 1
X289011	ALGA0096436	3.03e-10	5.79e-05	4129			IP	-0.223308	0.00010675	0.00386648		17	65658621	65658284	PPP4R1L	OTTSUSG00000000602 protein phosphatase 4, regulatory subunit 1-like
X303016	H3GA0036129	2.1e-18	2.58e-12	-174979			IP	0.22304	0.00010886	0.00392284		13	34778219	34777395	SLC25A20	solute carrier family 25 (carnitine/acylcarnitine translocase), member 20
X322418	MARC0016206	7.62e-07	0.0459804	3084			IP	-0.222874	0.00011019	0.00395687		7	87596648	87596318	SLIRP	Ssc_hash_S34520948 DB791057 full-length enriched swine cDNA library, adult immature dendritic cell Sus scrofa cDNA clone DCI010008C07 5prime, mRNA sequence /clone=DCI010008C07 /clone_end=5prime /gb=DB791057 /gi=112756143 /ug=Ssc.63442 /len=717
X319432	ALGA0023872	5.28e-08	0.00499269	867426			IP	-0.222314	0.00011478	0.00407259		4	20005067	20004448		Ssc_hash_S17516219 BX670788 Sus Scrofa library (scac) Sus scrofa cDNA clone scac0033.o.06 3prim, mRNA sequence /clone=scac0033.o.06 /clone_end=3prime /gb=BX670788 /gi=90243525 /ug=Ssc.42425 /len=634
X290941	DIAS0002707	1.44e-09	0.000224305	360990			IP	0.221402	0.00012264	0.00427956		1	105565300	105565056	LOC100519346	UPF0493 protein KIAA1632-like
X322364	ASGA0102346	2.92e-07	0.0206744	-2503			IP	0.220458	0.0001313	0.00450306		8	142149463	142148636	ARHGAP24	Rho GTPase activating protein 24
X309878	ASGA0102109	2.4e-15	1.6e-09	727			IP	-0.220351	0.00013232	0.0045315		13	205628271	205628392	SOD1	superoxide dismutase 1, soluble
X309878	H3GA0055493	6.08e-10	0.000105587	176727			IP	-0.220351	0.00013232	0.0045315		13	205628271	205628392	SOD1	superoxide dismutase 1, soluble
X309878	ASGA0103494	1.72e-08	0.00193104	-120768			IP	-0.220351	0.00013232	0.0045315		13	205628271	205628392	SOD1	superoxide dismutase 1, soluble
X298239	ALGA0043941	2.3e-07	0.0169515	-246832			IP	-0.219786	0.00013782	0.00467377		7	103248184	103248553	LOC100152503	ATP-binding cassette sub-family D member 4-like
X298239	H3GA0022644	4.41e-07	0.0293123	-346464			IP	-0.219786	0.00013782	0.00467377		7	103248184	103248553	LOC100152503	ATP-binding cassette sub-family D member 4-like
X298239	DRGA0008026	7.57e-07	0.0457391	-298233			IP	-0.219786	0.00013782	0.00467377		7	103248184	103248553	LOC100152503	ATP-binding cassette sub-family D member 4-like
X306306	CASI0008414	3.81e-10	7.03e-05	-30557			IP	-0.21954	0.00014028	0.00473206		16	78146674	78147080	LOC100515934	annexin A6-like
X306306	ASGA0074230	3.69e-08	0.00369447	-403324			IP	-0.21954	0.00014028	0.00473206		16	78146674	78147080	LOC100515934	annexin A6-like
X306306	ALGA0091730	6.32e-07	0.0394047	-535080			IP	-0.21954	0.00014028	0.00473206		16	78146674	78147080	LOC100515934	annexin A6-like
X306306	INRA0052073	6.32e-07	0.0394047	-742917			IP	-0.21954	0.00014028	0.00473206		16	78146674	78147080	LOC100515934	annexin A6-like
X326829	ALGA0080288	5.02e-08	0.00478645	-5062			IP	-0.219359	0.00014211	0.00477913		14	107867512	107866597	ASAH2	N-acylsphingosine amidohydrolase (non-lysosomal ceramidase) 2
X289501	H3GA0020002	6.88e-12	2.09e-06	-884			IP	0.218868	0.00014721	0.00490154		7	12732170	12733740	MYLIP	myosin regulatory light chain interacting protein
X289501	DRGA0007138	7.76e-09	0.000974018	11065			IP	0.218868	0.00014721	0.00490154		7	12732170	12733740	MYLIP	myosin regulatory light chain interacting protein
X289501	ALGA0038703	2.18e-08	0.00236512	-21875			IP	0.218868	0.00014721	0.00490154		7	12732170	12733740	MYLIP	myosin regulatory light chain interacting protein
X289501	ALGA0038697	1.5e-07	0.0118297	-90530			IP	0.218868	0.00014721	0.00490154		7	12732170	12733740	MYLIP	myosin regulatory light chain interacting protein
X289501	ALGA0038692	4.14e-07	0.0277955	-147016			IP	0.218868	0.00014721	0.00490154		7	12732170	12733740	MYLIP	myosin regulatory light chain interacting protein
X289501	H3GA0020000	7.62e-07	0.0459955	-52262			IP	0.218868	0.00014721	0.00490154		7	12732170	12733740	MYLIP	myosin regulatory light chain interacting protein
X311006	ASGA0070665	4.93e-07	0.0321289	-152265			IP	-0.218693	0.00014907	0.00494443		15	134309144	134308700	GLB1L	galactosidase, beta 1-like
X299828	ALGA0049836	5.74e-07	0.0363304	-100328			IP	0.218507	0.00015106	0.0049942		8	139942256	139943042	PIGY	phosphatidylinositol glycan anchor biosynthesis, class Y
X293951	MARC0082507	7.69e-07	0.0463519	33611			IP	0.218109	0.00015542	0.00510539		4	39669814	39669369	SPAG1	sperm associated antigen 1
X301159	ASGA0098449	1.71e-07	0.0132224	96659			IP	0.21758	0.0001614	0.0052457		10	29229423	29228589	KLHL12	kelch-like 12 (Drosophila)
X307080	ASGA0105404	6.74e-09	0.000864197	-146410			IP	-0.217548	0.00016177	0.0052529		18	5045539	5046258	XRCC2	X-ray repair complementing defective repair in Chinese hamster cells 2
X307080	ASGA0099368	3.34e-08	0.00340085	94795			IP	-0.217548	0.00016177	0.0052529		18	5045539	5046258	XRCC2	X-ray repair complementing defective repair in Chinese hamster cells 2
X309661	ASGA0014732	1.05e-08	0.00126809	747766			IP	0.216495	0.00017433	0.00553323		3	58265042	58263617	INPP4A	inositol polyphosphate-4-phosphatase, type I, 107kDa
X309661	INRA0010647	4.58e-08	0.00442376	-268603			IP	0.216495	0.00017433	0.00553323		3	58265042	58263617	INPP4A	inositol polyphosphate-4-phosphatase, type I, 107kDa
X292678	CASI0012894	1.27e-09	0.000201128	-301129			IP	-0.216382	0.00017573	0.00556602		3	7832892	7833308	AGFG2	ArfGAP with FG repeats 2
X301612	ALGA0061286	1.03e-09	0.000167737	70972			IP	0.216016	0.00018034	0.00567411		11	21011440	21011669	ESD	esterase D
X301612	ALGA0061227	6.15e-09	0.000798481	-797066			IP	0.216016	0.00018034	0.00567411		11	21011440	21011669	ESD	esterase D
X301612	MARC0063374	9.5e-08	0.00813227	-949173			IP	0.216016	0.00018034	0.00567411		11	21011440	21011669	ESD	esterase D
X301612	ALGA0061214	9.5e-08	0.00813227	-961961			IP	0.216016	0.00018034	0.00567411		11	21011440	21011669	ESD	esterase D
X301612	SIRI0001207	2.54e-07	0.018409	253420			IP	0.216016	0.00018034	0.00567411		11	21011440	21011669	ESD	esterase D
X317244	ALGA0057627	1.12e-07	0.00928325	-437001			IP	-0.215482	0.00018727	0.00581717		10	21630676	21631491	PRC1	protein regulator of cytokinesis 1
X317947	ALGA0116861	3.07e-28	3.04e-21	-13820			IP	0.214771	0.0001969	0.00602306		2	106220121	106220478	RHOBTB3	Rho-related BTB domain containing 3
X317947	ASGA0011038	3.32e-12	1.08e-06	152291			IP	0.214771	0.0001969	0.00602306		2	106220121	106220478	RHOBTB3	Rho-related BTB domain containing 3
X317947	DRGA0017500	1.1e-10	2.41e-05	701435			IP	0.214771	0.0001969	0.00602306		2	106220121	106220478	RHOBTB3	Rho-related BTB domain containing 3
X317947	ALGA0014711	3.36e-10	6.31e-05	882605			IP	0.214771	0.0001969	0.00602306		2	106220121	106220478	RHOBTB3	Rho-related BTB domain containing 3
X317947	ALGA0014689	1.41e-09	0.000220527	178278			IP	0.214771	0.0001969	0.00602306		2	106220121	106220478	RHOBTB3	Rho-related BTB domain containing 3
X317947	MARC0115243	1.84e-09	0.000279335	-239441			IP	0.214771	0.0001969	0.00602306		2	106220121	106220478	RHOBTB3	Rho-related BTB domain containing 3
X317947	ASGA0095243	1.31e-07	0.0105646	87640			IP	0.214771	0.0001969	0.00602306		2	106220121	106220478	RHOBTB3	Rho-related BTB domain containing 3
X317947	ALGA0014696	2.08e-07	0.0155725	48347			IP	0.214771	0.0001969	0.00602306		2	106220121	106220478	RHOBTB3	Rho-related BTB domain containing 3
X308101	ALGA0100206	1.62e-33	4.21e-26	482434			IP	0.214596	0.00019933	0.00607813		X	129812989	129812861	FGF13	fibroblast growth factor 13
X309178	ALGA0113919	8.29e-07	0.0493929	13469			IP	0.214414	0.00020191	0.00614001		9	7599830	7598595	DCAF16	DDB1 and CUL4 associated factor 16
X318371	DRGA0009259	6.95e-08	0.00626364	167260			IP	0.214314	0.00020332	0.00617331		9	32255492	32255166	MTA1	metastasis associated 1
X318371	ALGA0052237	6.77e-07	0.0417261	-85496			IP	0.214314	0.00020332	0.00617331		9	32255492	32255166	MTA1	metastasis associated 1
X289200	ASGA0017502	1.06e-07	0.00886483	666491			IP	0.213624	0.00021339	0.00639562		4	4340196	4342798	FAM135B	family with sequence similarity 135, member B
X297389	ALGA0118814	9e-22	2.42e-15	-93774			IP	0.213341	0.00021766	0.00648363		6	119272046	119272602	MCOLN2	mucolipin 2
X292129	ALGA0008817	6.79e-07	0.0417926	-22254			IP	0.212591	0.00022935	0.00673782		1	269212105	269210466	ALG2	asparagine-linked glycosylation 2, alpha-1,3-mannosyltransferase homolog (S. cerevisiae)
X297632	DRGA0007304	3.62e-25	2.06e-18	76549			IP	-0.212211	0.0002355	0.00686655		7	20501781	20502248	ALDH5A1	aldehyde dehydrogenase 5 family, member A1
X293954	H3GA0012483	6.62e-11	1.54e-05	59819			IP	-0.211781	0.00024264	0.00701068		4	35615743	35616168	DPYS	dihydropyrimidinase
X301074	ASGA0046405	6.08e-13	2.36e-07	243756			IP	0.21131	0.00025069	0.00717165		10	11742434	11741839	BPNT1	3'(2'), 5'-bisphosphate nucleotidase 1
X289425	ALGA0032806	4.58e-08	0.00442433	151964			IP	0.211286	0.00025109	0.00718246		5	74023533	74023367	SLC2A13	solute carrier family 2 (facilitated glucose transporter), member 13
X295559	ASGA0025778	2.13e-14	1.16e-08	-1788			IP	0.210959	0.00025683	0.00729975		5	64608454	64608794	LOC100524496	uncharacterized protein C12orf59 homolog
X317911	ASGA0091202	1.56e-08	0.00177581	416362			IP	-0.210513	0.00026488	0.00745769		5	72158517	72157816	LOC100441780	Ssc_hash_S31124539 1551834 MARC 3PIG Sus scrofa cDNA 5prime, mRNA sequence /clone_end=5prime /gb=DY428377 /gi=87229680 /ug=Ssc.32863 /len=699
X317911	ASGA0026210	5.91e-08	0.00546568	71624			IP	-0.210513	0.00026488	0.00745769		5	72158517	72157816	LOC100441780	Ssc_hash_S31124539 1551834 MARC 3PIG Sus scrofa cDNA 5prime, mRNA sequence /clone_end=5prime /gb=DY428377 /gi=87229680 /ug=Ssc.32863 /len=699
X317911	H3GA0016790	5.91e-08	0.00546568	265649			IP	-0.210513	0.00026488	0.00745769		5	72158517	72157816	LOC100441780	Ssc_hash_S31124539 1551834 MARC 3PIG Sus scrofa cDNA 5prime, mRNA sequence /clone_end=5prime /gb=DY428377 /gi=87229680 /ug=Ssc.32863 /len=699
X317911	INRA0019871	5.91e-08	0.00546568	86996			IP	-0.210513	0.00026488	0.00745769		5	72158517	72157816	LOC100441780	Ssc_hash_S31124539 1551834 MARC 3PIG Sus scrofa cDNA 5prime, mRNA sequence /clone_end=5prime /gb=DY428377 /gi=87229680 /ug=Ssc.32863 /len=699
X317911	DRGA0005996	6.15e-08	0.00565251	676845			IP	-0.210513	0.00026488	0.00745769		5	72158517	72157816	LOC100441780	Ssc_hash_S31124539 1551834 MARC 3PIG Sus scrofa cDNA 5prime, mRNA sequence /clone_end=5prime /gb=DY428377 /gi=87229680 /ug=Ssc.32863 /len=699
X317911	ASGA0026215	7.17e-08	0.00642491	242431			IP	-0.210513	0.00026488	0.00745769		5	72158517	72157816	LOC100441780	Ssc_hash_S31124539 1551834 MARC 3PIG Sus scrofa cDNA 5prime, mRNA sequence /clone_end=5prime /gb=DY428377 /gi=87229680 /ug=Ssc.32863 /len=699
X317911	ALGA0032715	2.88e-07	0.020448	-269096			IP	-0.210513	0.00026488	0.00745769		5	72158517	72157816	LOC100441780	Ssc_hash_S31124539 1551834 MARC 3PIG Sus scrofa cDNA 5prime, mRNA sequence /clone_end=5prime /gb=DY428377 /gi=87229680 /ug=Ssc.32863 /len=699
X317911	MARC0012051	2.88e-07	0.020448	-114266			IP	-0.210513	0.00026488	0.00745769		5	72158517	72157816	LOC100441780	Ssc_hash_S31124539 1551834 MARC 3PIG Sus scrofa cDNA 5prime, mRNA sequence /clone_end=5prime /gb=DY428377 /gi=87229680 /ug=Ssc.32863 /len=699
X317911	ALGA0032765	5.63e-07	0.0357394	626129			IP	-0.210513	0.00026488	0.00745769		5	72158517	72157816	LOC100441780	Ssc_hash_S31124539 1551834 MARC 3PIG Sus scrofa cDNA 5prime, mRNA sequence /clone_end=5prime /gb=DY428377 /gi=87229680 /ug=Ssc.32863 /len=699
X317911	ALGA0032748	5.79e-07	0.036585	316428			IP	-0.210513	0.00026488	0.00745769		5	72158517	72157816	LOC100441780	Ssc_hash_S31124539 1551834 MARC 3PIG Sus scrofa cDNA 5prime, mRNA sequence /clone_end=5prime /gb=DY428377 /gi=87229680 /ug=Ssc.32863 /len=699
X305350	ALGA0085350	2.26e-10	4.46e-05	798445			IP	-0.210422	0.00026654	0.00748833		15	55742793	55742400	PROSC	proline synthetase co-transcribed homolog (bacterial)
X305350	ALGA0085315	3.5e-08	0.00354181	99071			IP	-0.210422	0.00026654	0.00748833		15	55742793	55742400	PROSC	proline synthetase co-transcribed homolog (bacterial)
X305350	MARC0060353	5.52e-08	0.00517315	-834643			IP	-0.210422	0.00026654	0.00748833		15	55742793	55742400	PROSC	proline synthetase co-transcribed homolog (bacterial)
X305350	SIRI0001027	6.14e-08	0.0056452	-352159			IP	-0.210422	0.00026654	0.00748833		15	55742793	55742400	PROSC	proline synthetase co-transcribed homolog (bacterial)
X305350	ASGA0069536	6.43e-08	0.00586457	-704571			IP	-0.210422	0.00026654	0.00748833		15	55742793	55742400	PROSC	proline synthetase co-transcribed homolog (bacterial)
X305350	INRA0049300	6.73e-08	0.00608911	-385503			IP	-0.210422	0.00026654	0.00748833		15	55742793	55742400	PROSC	proline synthetase co-transcribed homolog (bacterial)
X305350	H3GA0044319	2.85e-07	0.0202471	-751630			IP	-0.210422	0.00026654	0.00748833		15	55742793	55742400	PROSC	proline synthetase co-transcribed homolog (bacterial)
X305350	MARC0092325	2.85e-07	0.0202471	-766616			IP	-0.210422	0.00026654	0.00748833		15	55742793	55742400	PROSC	proline synthetase co-transcribed homolog (bacterial)
X308254	ALGA0100267	1.78e-08	0.00198754	-27029			IP	0.208713	0.00029973	0.00812848		X	139992484	139993269	MTM1	myotubularin 1
X307089	ASGA0105404	7.83e-09	0.000981875	-99958			IP	-0.208306	0.00030818	0.00827649		18	4999087	4999611	ACTR3B	ARP3 actin-related protein 3 homolog B (yeast)
X306061	ASGA0071340	2.28e-12	7.71e-07	-99266			IP	-0.207328	0.0003294	0.00867986		15	144893716	144893449	SP110	SP110 nuclear body protein
X306061	ALGA0110221	4.91e-10	8.8e-05	-311785			IP	-0.207328	0.0003294	0.00867986		15	144893716	144893449	SP110	SP110 nuclear body protein
X306061	H3GA0045331	3.97e-07	0.0267758	-171058			IP	-0.207328	0.0003294	0.00867986		15	144893716	144893449	SP110	SP110 nuclear body protein
X311236	MARC0058459	2.59e-11	6.81e-06	-277061			IP	-0.207037	0.00033597	0.008809		14	52392938	52393281	LOC100514073	PREDICTED: Sus scrofa similar to hCG2040023 (LOC100155143), mRNA
X311236	DIAS0002579	2.81e-11	7.27e-06	-227953			IP	-0.207037	0.00033597	0.008809		14	52392938	52393281	LOC100514073	PREDICTED: Sus scrofa similar to hCG2040023 (LOC100155143), mRNA
X311236	ASGA0063315	2.21e-10	4.37e-05	9806			IP	-0.207037	0.00033597	0.008809		14	52392938	52393281	LOC100514073	PREDICTED: Sus scrofa similar to hCG2040023 (LOC100155143), mRNA
X311236	ASGA0063323	5.14e-10	9.14e-05	208405			IP	-0.207037	0.00033597	0.008809		14	52392938	52393281	LOC100514073	PREDICTED: Sus scrofa similar to hCG2040023 (LOC100155143), mRNA
X311236	DIAS0001036	5.14e-10	9.14e-05	228234			IP	-0.207037	0.00033597	0.008809		14	52392938	52393281	LOC100514073	PREDICTED: Sus scrofa similar to hCG2040023 (LOC100155143), mRNA
X311236	ASGA0063319	5.29e-10	9.37e-05	293509			IP	-0.207037	0.00033597	0.008809		14	52392938	52393281	LOC100514073	PREDICTED: Sus scrofa similar to hCG2040023 (LOC100155143), mRNA
X311236	H3GA0040160	5.29e-10	9.37e-05	162872			IP	-0.207037	0.00033597	0.008809		14	52392938	52393281	LOC100514073	PREDICTED: Sus scrofa similar to hCG2040023 (LOC100155143), mRNA
X311236	ASGA0063368	9.67e-10	0.000158242	880157			IP	-0.207037	0.00033597	0.008809		14	52392938	52393281	LOC100514073	PREDICTED: Sus scrofa similar to hCG2040023 (LOC100155143), mRNA
X311236	ASGA0063370	9.67e-10	0.000158242	977439			IP	-0.207037	0.00033597	0.008809		14	52392938	52393281	LOC100514073	PREDICTED: Sus scrofa similar to hCG2040023 (LOC100155143), mRNA
X311236	ASGA0063361	1.43e-09	0.000222866	789853			IP	-0.207037	0.00033597	0.008809		14	52392938	52393281	LOC100514073	PREDICTED: Sus scrofa similar to hCG2040023 (LOC100155143), mRNA
X311236	ASGA0063366	1.43e-09	0.000222866	844426			IP	-0.207037	0.00033597	0.008809		14	52392938	52393281	LOC100514073	PREDICTED: Sus scrofa similar to hCG2040023 (LOC100155143), mRNA
X311236	H3GA0040186	1.43e-09	0.000222866	645058			IP	-0.207037	0.00033597	0.008809		14	52392938	52393281	LOC100514073	PREDICTED: Sus scrofa similar to hCG2040023 (LOC100155143), mRNA
X311236	H3GA0040188	1.43e-09	0.000222866	657659			IP	-0.207037	0.00033597	0.008809		14	52392938	52393281	LOC100514073	PREDICTED: Sus scrofa similar to hCG2040023 (LOC100155143), mRNA
X311236	ALGA0077572	1.43e-09	0.000222866	777248			IP	-0.207037	0.00033597	0.008809		14	52392938	52393281	LOC100514073	PREDICTED: Sus scrofa similar to hCG2040023 (LOC100155143), mRNA
X311236	ALGA0077581	1.43e-09	0.000222866	964954			IP	-0.207037	0.00033597	0.008809		14	52392938	52393281	LOC100514073	PREDICTED: Sus scrofa similar to hCG2040023 (LOC100155143), mRNA
X311236	H3GA0040193	1.92e-09	0.000290424	680548			IP	-0.207037	0.00033597	0.008809		14	52392938	52393281	LOC100514073	PREDICTED: Sus scrofa similar to hCG2040023 (LOC100155143), mRNA
X311236	ALGA0077532	3.07e-09	0.000437554	549969			IP	-0.207037	0.00033597	0.008809		14	52392938	52393281	LOC100514073	PREDICTED: Sus scrofa similar to hCG2040023 (LOC100155143), mRNA
X311236	MARC0063524	3.12e-09	0.000444279	361113			IP	-0.207037	0.00033597	0.008809		14	52392938	52393281	LOC100514073	PREDICTED: Sus scrofa similar to hCG2040023 (LOC100155143), mRNA
X311236	ALGA0077535	3.12e-09	0.000444279	528187			IP	-0.207037	0.00033597	0.008809		14	52392938	52393281	LOC100514073	PREDICTED: Sus scrofa similar to hCG2040023 (LOC100155143), mRNA
X311236	ALGA0077484	4.6e-09	0.000622025	-523025			IP	-0.207037	0.00033597	0.008809		14	52392938	52393281	LOC100514073	PREDICTED: Sus scrofa similar to hCG2040023 (LOC100155143), mRNA
X311236	H3GA0040153	8.37e-09	0.0010416	-106645			IP	-0.207037	0.00033597	0.008809		14	52392938	52393281	LOC100514073	PREDICTED: Sus scrofa similar to hCG2040023 (LOC100155143), mRNA
X311236	ASGA0063297	8.41e-09	0.00104574	-786901			IP	-0.207037	0.00033597	0.008809		14	52392938	52393281	LOC100514073	PREDICTED: Sus scrofa similar to hCG2040023 (LOC100155143), mRNA
X311236	ASGA0063298	8.41e-09	0.00104574	-746684			IP	-0.207037	0.00033597	0.008809		14	52392938	52393281	LOC100514073	PREDICTED: Sus scrofa similar to hCG2040023 (LOC100155143), mRNA
X311236	ALGA0077480	8.41e-09	0.00104574	-604570			IP	-0.207037	0.00033597	0.008809		14	52392938	52393281	LOC100514073	PREDICTED: Sus scrofa similar to hCG2040023 (LOC100155143), mRNA
X311236	ALGA0077486	8.41e-09	0.00104574	-455153			IP	-0.207037	0.00033597	0.008809		14	52392938	52393281	LOC100514073	PREDICTED: Sus scrofa similar to hCG2040023 (LOC100155143), mRNA
X311236	H3GA0040142	1.02e-08	0.00123781	-953397			IP	-0.207037	0.00033597	0.008809		14	52392938	52393281	LOC100514073	PREDICTED: Sus scrofa similar to hCG2040023 (LOC100155143), mRNA
X311236	H3GA0040144	5.41e-08	0.0050866	-660401			IP	-0.207037	0.00033597	0.008809		14	52392938	52393281	LOC100514073	PREDICTED: Sus scrofa similar to hCG2040023 (LOC100155143), mRNA
X311236	M1GA0018646	1.63e-07	0.0126591	180921			IP	-0.207037	0.00033597	0.008809		14	52392938	52393281	LOC100514073	PREDICTED: Sus scrofa similar to hCG2040023 (LOC100155143), mRNA
X306332	ASGA0073426	1.49e-08	0.0017081	509913			IP	0.206546	0.00034734	0.00902847		16	57033978	57033539	RANBP17	RAN binding protein 17
X306332	H3GA0046668	4.72e-07	0.0310045	454228			IP	0.206546	0.00034734	0.00902847		16	57033978	57033539	RANBP17	RAN binding protein 17
X296630	ALGA0112704	6.85e-08	0.00618369	574135			IP	-0.206256	0.00035423	0.00916063		6	51652471	51652712	IGLON5	IgLON family member 5
X296630	ASGA0028223	6.85e-08	0.00618369	104920			IP	-0.206256	0.00035423	0.00916063		6	51652471	51652712	IGLON5	IgLON family member 5
X296630	ALGA0035318	6.85e-08	0.00618369	26455			IP	-0.206256	0.00035423	0.00916063		6	51652471	51652712	IGLON5	IgLON family member 5
X296630	ALGA0035323	6.85e-08	0.00618369	-40495			IP	-0.206256	0.00035423	0.00916063		6	51652471	51652712	IGLON5	IgLON family member 5
X296630	MARC0049139	6.85e-08	0.00618369	684127			IP	-0.206256	0.00035423	0.00916063		6	51652471	51652712	IGLON5	IgLON family member 5
X296630	ALGA0116613	1.81e-07	0.0138421	-512824			IP	-0.206256	0.00035423	0.00916063		6	51652471	51652712	IGLON5	IgLON family member 5
X296630	ASGA0103416	1.81e-07	0.0138421	-299634			IP	-0.206256	0.00035423	0.00916063		6	51652471	51652712	IGLON5	IgLON family member 5
X296630	ASGA0103898	1.81e-07	0.0138421	-784815			IP	-0.206256	0.00035423	0.00916063		6	51652471	51652712	IGLON5	IgLON family member 5
X296630	M1GA0008539	1.81e-07	0.0138421	-805406			IP	-0.206256	0.00035423	0.00916063		6	51652471	51652712	IGLON5	IgLON family member 5
X296630	ALGA0035324	1.9e-07	0.0144301	-15997			IP	-0.206256	0.00035423	0.00916063		6	51652471	51652712	IGLON5	IgLON family member 5
X296630	ASGA0028211	2.61e-07	0.0188492	-848886			IP	-0.206256	0.00035423	0.00916063		6	51652471	51652712	IGLON5	IgLON family member 5
X296630	ASGA0028216	2.61e-07	0.0188492	-910030			IP	-0.206256	0.00035423	0.00916063		6	51652471	51652712	IGLON5	IgLON family member 5
X296630	ASGA0097167	3.53e-07	0.0242723	475087			IP	-0.206256	0.00035423	0.00916063		6	51652471	51652712	IGLON5	IgLON family member 5
X314585	ASGA0099375	8.7e-08	0.00754712	-74348			IP	0.206188	0.00035587	0.00918103		6	32909946	32909142	LOC100521497	Ssc_hash_S23770889 1142582 MARC 4PIG Sus scrofa cDNA 3prime, mRNA sequence /clone_end=3prime /gb=DN128508 /gi=59822787 /ug=Ssc.7458 /len=812
X312770	ASGA0104200	1.11e-18	1.42e-12	184075			IP	0.20565	0.00036903	0.00941812		16	51056166	51057021	SLC30A5	solute carrier family 30 (zinc transporter), member 5
X299139	H3GA0023878	5.26e-07	0.0338118	283285			NH3	-0.259588	6.73637e-06	0.00050133		7	130821991	130821384	ZFYVE21	zinc finger, FYVE domain containing 21
X292214	ASGA0007607	5.55e-07	0.0353707	-30274			NH3	-0.247731	1.79164e-05	0.0010481		1	299462431	299461610	RPL35	ribosomal protein L35
X292214	ALGA0010429	7.88e-07	0.0472668	-17464			NH3	-0.247731	1.79164e-05	0.0010481		1	299462431	299461610	RPL35	ribosomal protein L35
X312566	ASGA0097057	4.87e-07	0.0318123	-105113			NH3	-0.213032	0.00023954	0.00695108		2	8349851	8349632	POLR2G	polymerase (RNA) II (DNA directed) polypeptide G
X312566	DIAS0003229	8.13e-07	0.0485428	-68469			NH3	-0.213032	0.00023954	0.00695108		2	8349851	8349632	POLR2G	polymerase (RNA) II (DNA directed) polypeptide G
X310801	ALGA0094612	4.71e-09	0.000635295	91547			NH3	-0.205902	0.00038892	0.00977074		17	37994578	37994207	SIRPA	signal-regulatory protein alpha
X291051	INRA0003882	3.41e-07	0.0235789	794569			TCHO	0.283133	7.99912e-07	0.00010003		1	125538291	125538045	LIPC	lipase, hepatic
X310052	M1GA0008601	3.42e-08	0.00347433	-23381			TCHO	-0.27477	1.72149e-06	0.00017889		6	65145882	65144361	MASP2	mannan-binding lectin serine peptidase 2
X320504	ASGA0082641	3.53e-11	8.9e-06	817073			TCHO	-0.259636	6.46922e-06	0.00048831		10	64895461	64894971	CAMK1D	calcium/calmodulin-dependent protein kinase ID
X304411	MARC0108623	2.14e-08	0.00233083	-78951			TCHO	0.253396	1.091e-05	0.00072273		14	40895456	40895856	SDSL	serine dehydratase-like
X305252	ASGA0088931	2.88e-07	0.0204731	775927			TCHO	0.242737	2.58279e-05	0.00136463		15	2012096	2011800	LYPD6	LY6/PLAUR domain containing 6
X314585	ASGA0099375	8.7e-08	0.00754712	-74348			TCHO	0.236812	4.10187e-05	0.00192599		6	32909946	32909142	LOC100521497	Ssc_hash_S23770889 1142582 MARC 4PIG Sus scrofa cDNA 3prime, mRNA sequence /clone_end=3prime /gb=DN128508 /gi=59822787 /ug=Ssc.7458 /len=812
X307381	MARC0114959	4.04e-17	4e-11	45683			TCHO	-0.226446	8.95844e-05	0.00340176		18	20913551	20913014	CALU	calumenin
X307381	H3GA0050542	2.85e-08	0.00297029	765245			TCHO	-0.226446	8.95844e-05	0.00340176		18	20913551	20913014	CALU	calumenin
X307381	MARC0057779	8.35e-07	0.0496412	3631			TCHO	-0.226446	8.95844e-05	0.00340176		18	20913551	20913014	CALU	calumenin
X297734	MARC0006637	2.43e-11	6.44e-06	-118420			TCHO	-0.222502	0.00011948	0.00419929		7	24750731	24750455	SLA-1	SLA-1 histocompatibility antigen, class IMHC class I antigen ; [Source:UniProtKB/TrEMBL;Acc:B1PJV4]
X314096	ASGA0091202	2.12e-07	0.0158049	417270			TCHO	-0.22002	0.00014284	0.00479659		5	72157609	72156867	MICAL3	microtubule associated monoxygenase, calponin and LIM domain containing 3
X301963	M1GA0027137	5.83e-08	0.00541059	8555			TCHO	0.217664	0.00016893	0.00541541		12	12336532	12337350	LOC100521747	Monocarboxylate transporter 7 (MCT 7)(Monocarboxylate transporter 6)(MCT 6)(Solute carrier family 16 member 6) [Source:UniProtKB/Swiss-Prot;Acc:O15403]
X320985	ASGA0021461	1.1e-09	0.000177052	-912890			TCHO	-0.211782	0.00025478	0.00725838		4	113098214	113097338	FAM46C	family with sequence similarity 46, member C
X290941	ALGA0005085	1.44e-09	0.000224305	420326			TCHO	0.207479	0.00034173	0.00892074		1	105565300	105565056	LOC100519346	UPF0493 protein KIAA1632-like
X290941	ALGA0115211	3.4e-09	0.000480104	-187777			TCHO	0.207479	0.00034173	0.00892074		1	105565300	105565056	LOC100519346	UPF0493 protein KIAA1632-like
X290941	MARC0034119	4.42e-08	0.00429088	732366			TCHO	0.207479	0.00034173	0.00892074		1	105565300	105565056	LOC100519346	UPF0493 protein KIAA1632-like
X290941	ALGA0005078	1.13e-07	0.00933899	404018			TCHO	0.207479	0.00034173	0.00892074		1	105565300	105565056	LOC100519346	UPF0493 protein KIAA1632-like
X290941	ASGA0003955	3.83e-07	0.025969	575154			TCHO	0.207479	0.00034173	0.00892074		1	105565300	105565056	LOC100519346	UPF0493 protein KIAA1632-like
X290941	ALGA0005067	4.98e-07	0.0323873	260887			TCHO	0.207479	0.00034173	0.00892074		1	105565300	105565056	LOC100519346	UPF0493 protein KIAA1632-like
X290941	ALGA0123147	7.66e-07	0.0461872	269460			TCHO	0.207479	0.00034173	0.00892074		1	105565300	105565056	LOC100519346	UPF0493 protein KIAA1632-like
X290941	MARC0071179	7.66e-07	0.0461872	271111			TCHO	0.207479	0.00034173	0.00892074		1	105565300	105565056	LOC100519346	UPF0493 protein KIAA1632-like
X315311	ASGA0043635	1.94e-07	0.0146404	225018			TG	-0.380644	1.8171e-11	1.94256e-08		9	71198297	71197448	PLEKHA6	pleckstrin homology domain containing, family A member 6
X319562	H3GA0052828	9.88e-08	0.00839513	-29733			TG	0.374758	3.9025e-11	3.7244e-08		12	12340398	12341020	SLC16A6	solute carrier family 16, member 6 (monocarboxylic acid transporter 7)
X301963	H3GA0052828	1.11e-11	3.16e-06	-25867			TG	0.362862	1.7461e-10	1.25702e-07		12	12336532	12337350	LOC100521747	Monocarboxylate transporter 7 (MCT 7)(Monocarboxylate transporter 6)(MCT 6)(Solute carrier family 16 member 6) [Source:UniProtKB/Swiss-Prot;Acc:O15403]
X320370	ASGA0040939	5.01e-09	0.00067106	-325748			TG	-0.296105	2.67135e-07	4.352e-05		9	4711412	4711965	TRIM34	tripartite motif containing 34
X309242	ASGA0100150	5.47e-08	0.0051335	5716			TG	0.289054	5.2435e-07	7.32121e-05		1	11254030	11253584	SNX9	sorting nexin 9
X310676	H3GA0051520	1.74e-14	9.67e-09	3219			TG	-0.27803	1.45188e-06	0.00015717		X	11257672	11258772	LOC100156439	PREDICTED: Sus scrofa similar to hCG1798824, transcript variant 2 (LOC100156439), mRNA
X294225	H3GA0013209	5.3e-08	0.00501068	-254485			TG	0.269505	3.09793e-06	0.00028166		4	89158995	89159766	SLC19A2	solute carrier family 19 (thiamine transporter), member 2
X319379	ASGA0069020	3.92e-08	0.00388509	-46263			TG	-0.263974	4.99726e-06	0.0004032		15	28467065	28467944	STEAP3	STEAP family member 3
X308831	ALGA0120524	3.69e-14	1.9e-08	-14618			TG	0.262451	5.68988e-06	0.0004436		12	12324317	12325440	SLC16A6	solute carrier family 16, member 6 (monocarboxylic acid transporter 7)
X301875	ASGA0099260	7.06e-09	0.000899338	26095			TG	-0.261926	5.94901e-06	0.00045867		12	221919	221294	RAB40B	RAB40B, member RAS oncogene family
X317244	M1GA0013898	7.08e-08	0.0063631	324094			TG	-0.260506	6.70798e-06	0.00050043		10	21630676	21631491	PRC1	protein regulator of cytokinesis 1
X312457	H3GA0043987	1.5e-07	0.011796	-255012			TG	-0.259094	7.55276e-06	0.00054849		15	28449378	28449919	STEAP3	STEAP family member 3
X321006	ASGA0043606	5.52e-09	0.000729456	90792			TG	-0.252549	1.29757e-05	0.0008241		9	71079933	71080654	LOC100524099	Ssc_hash_S17516676 BX671245 Sus Scrofa library (scac) Sus scrofa cDNA clone scac0032.i.09 3prim, mRNA sequence /clone=scac0032.i.09 /clone_end=3prime /gb=BX671245 /gi=90246335 /ug=Ssc.54649 /len=736
X321006	CASI0009399	3.15e-08	0.00323758	564177			TG	-0.252549	1.29757e-05	0.0008241		9	71079933	71080654	LOC100524099	Ssc_hash_S17516676 BX671245 Sus Scrofa library (scac) Sus scrofa cDNA clone scac0032.i.09 3prim, mRNA sequence /clone=scac0032.i.09 /clone_end=3prime /gb=BX671245 /gi=90246335 /ug=Ssc.54649 /len=736
X321006	ASGA0043639	3.4e-08	0.00345435	403169			TG	-0.252549	1.29757e-05	0.0008241		9	71079933	71080654	LOC100524099	Ssc_hash_S17516676 BX671245 Sus Scrofa library (scac) Sus scrofa cDNA clone scac0032.i.09 3prim, mRNA sequence /clone=scac0032.i.09 /clone_end=3prime /gb=BX671245 /gi=90246335 /ug=Ssc.54649 /len=736
X321006	ASGA0043644	4.02e-08	0.00397564	428945			TG	-0.252549	1.29757e-05	0.0008241		9	71079933	71080654	LOC100524099	Ssc_hash_S17516676 BX671245 Sus Scrofa library (scac) Sus scrofa cDNA clone scac0032.i.09 3prim, mRNA sequence /clone=scac0032.i.09 /clone_end=3prime /gb=BX671245 /gi=90246335 /ug=Ssc.54649 /len=736
X321006	DRGA0009416	5.93e-08	0.00548329	-210986			TG	-0.252549	1.29757e-05	0.0008241		9	71079933	71080654	LOC100524099	Ssc_hash_S17516676 BX671245 Sus Scrofa library (scac) Sus scrofa cDNA clone scac0032.i.09 3prim, mRNA sequence /clone=scac0032.i.09 /clone_end=3prime /gb=BX671245 /gi=90246335 /ug=Ssc.54649 /len=736
X321006	ASGA0043635	1.27e-07	0.0103002	343382			TG	-0.252549	1.29757e-05	0.0008241		9	71079933	71080654	LOC100524099	Ssc_hash_S17516676 BX671245 Sus Scrofa library (scac) Sus scrofa cDNA clone scac0032.i.09 3prim, mRNA sequence /clone=scac0032.i.09 /clone_end=3prime /gb=BX671245 /gi=90246335 /ug=Ssc.54649 /len=736
X321006	ASGA0043652	4.74e-07	0.0311145	523213			TG	-0.252549	1.29757e-05	0.0008241		9	71079933	71080654	LOC100524099	Ssc_hash_S17516676 BX671245 Sus Scrofa library (scac) Sus scrofa cDNA clone scac0032.i.09 3prim, mRNA sequence /clone=scac0032.i.09 /clone_end=3prime /gb=BX671245 /gi=90246335 /ug=Ssc.54649 /len=736
X299194	M1GA0011609	2.36e-10	4.63e-05	-348			TG	-0.248168	1.849e-05	0.00107379		8	1761360	1761095	HGFAC	HGF activator
X316741	ASGA0016033	6.82e-10	0.000116911	250685			TG	0.244567	2.46177e-05	0.00132298		3	118364786	118365127	RBKS	ribokinase
X316741	DRGA0004208	1.18e-07	0.00972759	903700			TG	0.244567	2.46177e-05	0.00132298		3	118364786	118365127	RBKS	ribokinase
X316741	ASGA0015998	2.44e-07	0.0177966	-453590			TG	0.244567	2.46177e-05	0.00132298		3	118364786	118365127	RBKS	ribokinase
X301188	M1GA0013898	1.62e-07	0.0125845	65890			TG	-0.244526	2.46967e-05	0.00132519		10	21888880	21886309	TLR5	toll-like receptor 5
X305655	ASGA0070665	1.91e-13	8.39e-08	-152265			TG	-0.244334	2.50744e-05	0.00133828		15	134309144	134308703	GLB1L	galactosidase, beta 1-like
X320952	ALGA0047922	4.85e-12	1.52e-06	-966652			TG	0.242971	2.791e-05	0.001442		8	59002995	59002134		Ssc_hash_S23689757 1000247 MARC 4PIG Sus scrofa cDNA 5prime, mRNA sequence /clone_end=5prime /gb=DN100856 /gi=59773308 /ug=Ssc.54311 /len=861
X311006	ASGA0070665	4.93e-07	0.0321289	-152265			TG	-0.242426	2.91248e-05	0.00148753		15	134309144	134308700	GLB1L	galactosidase, beta 1-like
X301072	ASGA0046359	2.1e-09	0.000313326	-37793			TG	0.237444	4.28174e-05	0.00198907		10	11670259	11670096	EPRS	glutamyl-prolyl-tRNA synthetase
X301072	ASGA0046371	2.1e-09	0.000313326	23998			TG	0.237444	4.28174e-05	0.00198907		10	11670259	11670096	EPRS	glutamyl-prolyl-tRNA synthetase
X301072	DIAS0004668	2.1e-09	0.000313326	5686			TG	0.237444	4.28174e-05	0.00198907		10	11670259	11670096	EPRS	glutamyl-prolyl-tRNA synthetase
X301072	ASGA0046405	7.31e-09	0.000926486	315931			TG	0.237444	4.28174e-05	0.00198907		10	11670259	11670096	EPRS	glutamyl-prolyl-tRNA synthetase
X301072	ASGA0046408	7.31e-09	0.000926486	333638			TG	0.237444	4.28174e-05	0.00198907		10	11670259	11670096	EPRS	glutamyl-prolyl-tRNA synthetase
X301072	ALGA0056972	3.94e-08	0.00390435	46645			TG	0.237444	4.28174e-05	0.00198907		10	11670259	11670096	EPRS	glutamyl-prolyl-tRNA synthetase
X301072	MARC0042485	2.63e-07	0.0189579	-379972			TG	0.237444	4.28174e-05	0.00198907		10	11670259	11670096	EPRS	glutamyl-prolyl-tRNA synthetase
X301072	H3GA0029174	3.78e-07	0.0257243	-48285			TG	0.237444	4.28174e-05	0.00198907		10	11670259	11670096	EPRS	glutamyl-prolyl-tRNA synthetase
X301072	ASGA0046333	3.94e-07	0.0265931	-344427			TG	0.237444	4.28174e-05	0.00198907		10	11670259	11670096	EPRS	glutamyl-prolyl-tRNA synthetase
X301072	CASI0009931	3.94e-07	0.0265931	-301343			TG	0.237444	4.28174e-05	0.00198907		10	11670259	11670096	EPRS	glutamyl-prolyl-tRNA synthetase
X311858	H3GA0041907	2.66e-08	0.00280073	46038			TG	0.235476	4.9746e-05	0.00223225		14	116808990	116807916	ALDH18A1	aldehyde dehydrogenase 18 family, member A1
X329848	H3GA0039956	7.12e-09	0.000906365	497221			TG	-0.233406	5.81663e-05	0.00249332		14	43888878	43889594	MMAB	methylmalonic aciduria (cobalamin deficiency) cblB type
X329848	ASGA0063038	7.57e-09	0.000953526	904489			TG	-0.233406	5.81663e-05	0.00249332		14	43888878	43889594	MMAB	methylmalonic aciduria (cobalamin deficiency) cblB type
X329848	MARC0023222	1.35e-08	0.00156967	229581			TG	-0.233406	5.81663e-05	0.00249332		14	43888878	43889594	MMAB	methylmalonic aciduria (cobalamin deficiency) cblB type
X329848	H3GA0039917	2.11e-08	0.00230312	-84558			TG	-0.233406	5.81663e-05	0.00249332		14	43888878	43889594	MMAB	methylmalonic aciduria (cobalamin deficiency) cblB type
X329848	ALGA0077177	7.69e-08	0.00682004	615754			TG	-0.233406	5.81663e-05	0.00249332		14	43888878	43889594	MMAB	methylmalonic aciduria (cobalamin deficiency) cblB type
X329848	MARC0009931	8.31e-08	0.00727773	974009			TG	-0.233406	5.81663e-05	0.00249332		14	43888878	43889594	MMAB	methylmalonic aciduria (cobalamin deficiency) cblB type
X329848	ASGA0062984	9.51e-08	0.0081387	82873			TG	-0.233406	5.81663e-05	0.00249332		14	43888878	43889594	MMAB	methylmalonic aciduria (cobalamin deficiency) cblB type
X329848	H3GA0039918	1.33e-07	0.0107397	-61020			TG	-0.233406	5.81663e-05	0.00249332		14	43888878	43889594	MMAB	methylmalonic aciduria (cobalamin deficiency) cblB type
X329848	H3GA0039920	1.33e-07	0.0107397	-46827			TG	-0.233406	5.81663e-05	0.00249332		14	43888878	43889594	MMAB	methylmalonic aciduria (cobalamin deficiency) cblB type
X329848	ALGA0077162	2.08e-07	0.0155857	377914			TG	-0.233406	5.81663e-05	0.00249332		14	43888878	43889594	MMAB	methylmalonic aciduria (cobalamin deficiency) cblB type
X329848	ASGA0062949	3.21e-07	0.0223447	-200479			TG	-0.233406	5.81663e-05	0.00249332		14	43888878	43889594	MMAB	methylmalonic aciduria (cobalamin deficiency) cblB type
X329848	H3GA0039952	7.36e-07	0.0446593	456081			TG	-0.233406	5.81663e-05	0.00249332		14	43888878	43889594	MMAB	methylmalonic aciduria (cobalamin deficiency) cblB type
X329848	ASGA0062932	7.53e-07	0.0455348	-631142			TG	-0.233406	5.81663e-05	0.00249332		14	43888878	43889594	MMAB	methylmalonic aciduria (cobalamin deficiency) cblB type
X295361	H3GA0016074	3.47e-13	1.43e-07	-401583			TG	-0.227295	9.15387e-05	0.0034558		5	24139003	24138690	LOC100511633	retinol dehydrogenase 16-like
X309259	MARC0100326	9.4e-09	0.00115238	375150			TG	0.221746	0.00013673	0.00464263		3	55121078	55120769	MAP4K4	mitogen-activated protein kinase kinase kinase kinase 4
X309259	MARC0009789	1.9e-08	0.0020994	84805			TG	0.221746	0.00013673	0.00464263		3	55121078	55120769	MAP4K4	mitogen-activated protein kinase kinase kinase kinase 4
X290351	ASGA0081434	8.6e-08	0.00748919	79254			TG	-0.2206	0.00014836	0.00492735		X	125343209	125341064	GPC4	glypican 4
X290351	DRGA0017303	1.45e-07	0.0114717	160361			TG	-0.2206	0.00014836	0.00492735		X	125343209	125341064	GPC4	glypican 4
X317926	ASGA0090332	5.13e-15	3.22e-09	5343			TG	-0.218894	0.0001674	0.00538458		9	11674864	11675577		Ssc_hash_S18280022 BP435919 full-length enriched swine cDNA library, adult lung Sus scrofa cDNA clone LNG010082C12 5prime, mRNA sequence /clone=LNG010082C12 /clone_end=5prime /gb=BP435919 /gi=40425986 /ug=Ssc.32930 /len=717
X317926	ALGA0051264	1.23e-08	0.00145802	-319738			TG	-0.218894	0.0001674	0.00538458		9	11674864	11675577		Ssc_hash_S18280022 BP435919 full-length enriched swine cDNA library, adult lung Sus scrofa cDNA clone LNG010082C12 5prime, mRNA sequence /clone=LNG010082C12 /clone_end=5prime /gb=BP435919 /gi=40425986 /ug=Ssc.32930 /len=717
X317926	MARC0000557	3.57e-07	0.0244849	-5870			TG	-0.218894	0.0001674	0.00538458		9	11674864	11675577		Ssc_hash_S18280022 BP435919 full-length enriched swine cDNA library, adult lung Sus scrofa cDNA clone LNG010082C12 5prime, mRNA sequence /clone=LNG010082C12 /clone_end=5prime /gb=BP435919 /gi=40425986 /ug=Ssc.32930 /len=717
X317926	ALGA0109756	6.79e-07	0.0417926	-28953			TG	-0.218894	0.0001674	0.00538458		9	11674864	11675577		Ssc_hash_S18280022 BP435919 full-length enriched swine cDNA library, adult lung Sus scrofa cDNA clone LNG010082C12 5prime, mRNA sequence /clone=LNG010082C12 /clone_end=5prime /gb=BP435919 /gi=40425986 /ug=Ssc.32930 /len=717
X313648	ASGA0046622	8.37e-08	0.00731931	553372			TG	0.216121	0.0002033	0.00617331		10	14853186	14852719	FH	fumarate hydratase
X301988	ASGA0052617	2.33e-11	6.2e-06	-12567			TG	-0.21547	0.00021271	0.00638188		12	6241623	6241258	KCTD2	potassium channel tetramerisation domain containing 2
X301988	MARC0082230	2.36e-11	6.27e-06	-104678			TG	-0.21547	0.00021271	0.00638188		12	6241623	6241258	KCTD2	potassium channel tetramerisation domain containing 2
X301988	H3GA0033064	1.71e-10	3.52e-05	27969			TG	-0.21547	0.00021271	0.00638188		12	6241623	6241258	KCTD2	potassium channel tetramerisation domain containing 2
X301988	ALGA0064437	8.77e-09	0.00108371	122808			TG	-0.21547	0.00021271	0.00638188		12	6241623	6241258	KCTD2	potassium channel tetramerisation domain containing 2
X301988	MARC0114583	1.1e-08	0.00132427	-340945			TG	-0.21547	0.00021271	0.00638188		12	6241623	6241258	KCTD2	potassium channel tetramerisation domain containing 2
X301988	ASGA0052652	1.58e-08	0.00179811	217849			TG	-0.21547	0.00021271	0.00638188		12	6241623	6241258	KCTD2	potassium channel tetramerisation domain containing 2
X320615	ASGA0095310	1.8e-08	0.00201275	-192060			TG	-0.214707	0.00022427	0.00662739		13	217703153	217703879		Ssc_hash_S18276470 BP172961 full-length enriched swine cDNA library, adult uterus Sus scrofa cDNA clone UTR010049G09 5prime, mRNA sequence /clone=UTR010049G09 /clone_end=5prime /gb=BP172961 /gi=40422434 /ug=Ssc.49441 /len=888
X320615	ASGA0082716	2.83e-08	0.00295623	-227431			TG	-0.214707	0.00022427	0.00662739		13	217703153	217703879		Ssc_hash_S18276470 BP172961 full-length enriched swine cDNA library, adult uterus Sus scrofa cDNA clone UTR010049G09 5prime, mRNA sequence /clone=UTR010049G09 /clone_end=5prime /gb=BP172961 /gi=40422434 /ug=Ssc.49441 /len=888
X320615	ALGA0113770	5.99e-08	0.00552776	491087			TG	-0.214707	0.00022427	0.00662739		13	217703153	217703879		Ssc_hash_S18276470 BP172961 full-length enriched swine cDNA library, adult uterus Sus scrofa cDNA clone UTR010049G09 5prime, mRNA sequence /clone=UTR010049G09 /clone_end=5prime /gb=BP172961 /gi=40422434 /ug=Ssc.49441 /len=888
X320615	MARC0003411	5.99e-08	0.00552776	508117			TG	-0.214707	0.00022427	0.00662739		13	217703153	217703879		Ssc_hash_S18276470 BP172961 full-length enriched swine cDNA library, adult uterus Sus scrofa cDNA clone UTR010049G09 5prime, mRNA sequence /clone=UTR010049G09 /clone_end=5prime /gb=BP172961 /gi=40422434 /ug=Ssc.49441 /len=888
X326223	ALGA0056924	3.03e-10	5.79e-05	-34641			TG	-0.212934	0.0002534	0.00722714		10	11097338	11097954	MAL13P1.315	conserved Plasmodium protein, unknown function
X328142	ALGA0059548	7.03e-12	2.13e-06	-218685			TG	0.210645	0.00029625	0.00806046		10	63595754	63596087
X328142	H3GA0030476	1.82e-11	4.96e-06	-192520			TG	0.210645	0.00029625	0.00806046		10	63595754	63596087
X328142	ASGA0048515	2.97e-10	5.69e-05	-671620			TG	0.210645	0.00029625	0.00806046		10	63595754	63596087
X328142	MARC0054602	3.33e-10	6.26e-05	-507156			TG	0.210645	0.00029625	0.00806046		10	63595754	63596087
X328142	MARC0094059	3.33e-10	6.26e-05	-474918			TG	0.210645	0.00029625	0.00806046		10	63595754	63596087
X328142	H3GA0030460	8.29e-10	0.000138765	-827562			TG	0.210645	0.00029625	0.00806046		10	63595754	63596087
X328142	ASGA0048539	3.19e-09	0.000453143	-9321			TG	0.210645	0.00029625	0.00806046		10	63595754	63596087
X328142	MARC0018507	3.56e-09	0.000500227	-730600			TG	0.210645	0.00029625	0.00806046		10	63595754	63596087
X328142	ASGA0048537	1.58e-08	0.0017896	-45158			TG	0.210645	0.00029625	0.00806046		10	63595754	63596087
X328142	ALGA0059521	2.01e-08	0.00220766	-805059			TG	0.210645	0.00029625	0.00806046		10	63595754	63596087
X328142	ASGA0048550	2.13e-08	0.0023181	113899			TG	0.210645	0.00029625	0.00806046		10	63595754	63596087
X328142	MARC0035592	2.32e-08	0.00249812	-98356			TG	0.210645	0.00029625	0.00806046		10	63595754	63596087
X328142	ASGA0048499	2.88e-08	0.00299946	-870701			TG	0.210645	0.00029625	0.00806046		10	63595754	63596087
X328142	ALGA0059519	2.88e-08	0.00299946	-854871			TG	0.210645	0.00029625	0.00806046		10	63595754	63596087
X328142	ALGA0059531	4.67e-08	0.00449834	-645461			TG	0.210645	0.00029625	0.00806046		10	63595754	63596087
X328142	ASGA0048551	8.61e-08	0.00749601	141738			TG	0.210645	0.00029625	0.00806046		10	63595754	63596087
X328142	ASGA0048559	2.95e-07	0.020858	438170			TG	0.210645	0.00029625	0.00806046		10	63595754	63596087
X328142	ASGA0048513	4.07e-07	0.0273526	-699578			TG	0.210645	0.00029625	0.00806046		10	63595754	63596087
X319603	ASGA0016042	1.36e-09	0.000214041	312032			TG	0.210144	0.00030649	0.0082461		3	118466982	118466349		Ssc_hash_S31104468 1511913 MARC 3PIG Sus scrofa cDNA 5prime, mRNA sequence /clone_end=5prime /gb=DY408306 /gi=87209609 /ug=Ssc.43775 /len=634
X297967	DIAS0000369	2.95e-08	0.00305815	-311685			TG	-0.208073	0.00035241	0.00912582		7	39642120	39641914	C6orf64	chromosome 6 open reading frame 64
X297967	H3GA0020954	2.49e-07	0.0181178	-688060			TG	-0.208073	0.00035241	0.00912582		7	39642120	39641914	C6orf64	chromosome 6 open reading frame 64
* distance between gene start and SNPs position
