# Supplementary material for: Genetically regulated hepatic transcripts and pathways orchestrate haematological, biochemical and body composition traits
Source: Sci Rep. 2016 Dec 21;6:39614. doi: 10.1038/srep39614 (PMC5175187; doi:10.1038/srep39614)
Supplement: Supplementary Table 6 [file srep39614-s6.xls]

## Sheet: Tabelle1
Genetically regulated hepatic transcripts and pathways orchestrate haematological, biochemical and body composition traits
Siriluck Ponsuksili1, Nares Trakooljul2, Frieder Hadlich1, Fiete Haack1, Eduard Murani2 and Klaus Wimmers2*
1 Research Unit ‘Functional Genome Analysis’, Leibniz Institute for Farm Animal Biology (FBN), Wilhelm-Stahl-Allee 2, D-18196 Dummerstorf, Germany
2 Research Unit ‘Genomics’, Leibniz Institute for Farm Animal Biology (FBN), Wilhelm-Stahl-Allee 2, D-18196 Dummerstorf, Germany
Corresponding author:
Klaus Wimmers
Leibniz Institute for Farm Animal Biology
Wilhelm-Stahl-Allee 2
18196 Dummerstorf, Germany
Phone: +49 38208 68700
Fax: +49 38208 68702
Email: wimmers@fbn-dummertorf.de
Supplementary Table 6.
Genetic regulation of liver transcripts (cis eQTL) which were also correlated with body composition traits
ID_gene	ID_SNP	p-value	FDR	*Distance			End product phenotype	correlation coefficient	p_value	FDR			SSC_10_2	start_position	end_position	Gene_Symbol	Description of genes
X290442	ASGA0000364	3.52e-09	0.000494673	930410			FA	0.22932	8.35069e-05	0.00769735			1	3115549	3116020	UNC93A	PREDICTED: Sus scrofa protein unc-93 homolog A-like (LOC100514930)
X290442	H3GA0000320	3.52e-09	0.000494673	787051			FA	0.22932	8.35069e-05	0.00769735			1	3115549	3116020	UNC93A	PREDICTED: Sus scrofa protein unc-93 homolog A-like (LOC100514930)
X290442	MARC0000620	7.42e-09	0.000938035	-107048			FA	0.22932	8.35069e-05	0.00769735			1	3115549	3116020	UNC93A	PREDICTED: Sus scrofa protein unc-93 homolog A-like (LOC100514930)
X290442	ALGA0000277	9.23e-09	0.00113284	906840			FA	0.22932	8.35069e-05	0.00769735			1	3115549	3116020	UNC93A	PREDICTED: Sus scrofa protein unc-93 homolog A-like (LOC100514930)
X290442	ASGA0000285	9.35e-09	0.00114638	-80017			FA	0.22932	8.35069e-05	0.00769735			1	3115549	3116020	UNC93A	PREDICTED: Sus scrofa protein unc-93 homolog A-like (LOC100514930)
X290442	H3GA0000220	2.54e-08	0.00269712	-120069			FA	0.22932	8.35069e-05	0.00769735			1	3115549	3116020	UNC93A	PREDICTED: Sus scrofa protein unc-93 homolog A-like (LOC100514930)
X290442	ALGA0000112	1.25e-07	0.0101948	212369			FA	0.22932	8.35069e-05	0.00769735			1	3115549	3116020	UNC93A	PREDICTED: Sus scrofa protein unc-93 homolog A-like (LOC100514930)
X290442	M1GA0000188	3.55e-07	0.0243902	73877			FA	0.22932	8.35069e-05	0.00769735			1	3115549	3116020	UNC93A	PREDICTED: Sus scrofa protein unc-93 homolog A-like (LOC100514930)
X290442	ASGA0102762	4.97e-07	0.0323494	-584814			FA	0.22932	8.35069e-05	0.00769735			1	3115549	3116020	UNC93A	PREDICTED: Sus scrofa protein unc-93 homolog A-like (LOC100514930)
X293361	ASGA0016728	8.04e-08	0.0070714	28883			FA	-0.234265	5.78688e-05	0.0061859			3	134218654	134219442	PQLC3	PQ loop repeat containing 3
X293676	ALGA0103623	1.59e-09	0.000245631	387372			FA	-0.256115	1.03927e-05	0.00210597			3	62821064	62820778	TMSB10	thymosin beta 10
X293899	DIAS0000430	4.62e-09	0.000624336	-57816			FA	0.238803	4.104e-05	0.00494299			4	16724708	16724080	WDYHV1	WDYHV motif containing 1
X293899	ALGA0023597	6.55e-09	0.000842607	-118848			FA	0.238803	4.104e-05	0.00494299			4	16724708	16724080	WDYHV1	WDYHV motif containing 1
X293899	ALGA0023572	1.67e-07	0.0129437	-274758			FA	0.238803	4.104e-05	0.00494299			4	16724708	16724080	WDYHV1	WDYHV motif containing 1
X301092	MARC0014251	7.34e-07	0.0445882	-333087			FA	0.239438	3.90926e-05	0.00480594			10	15382452	15382599	CNIH3	cornichon homolog 3 (Drosophila)
X304036	INRA0043044	1.99e-07	0.0149625	335286			FA	0.22724	9.721e-05	0.00847778			14	21155022	21155952	MFAP3L	microfibrillar-associated protein 3-like
X304283	MARC0058459	3.18e-07	0.0221721	-37797			FA	0.252582	1.38674e-05	0.00250586			14	52153674	52153413	SLC5A4	solute carrier family 5 (low affinity glucose cotransporter), member 4
X307505	ASGA0099463	6.02e-11	1.42e-05	-611386			FA	0.250494	1.64115e-05	0.00277946			X	4179010	4179233	STS	steroid sulfatase (microsomal), isozyme S
X307505	ALGA0110061	6.4e-07	0.0397676	-646382			FA	0.250494	1.64115e-05	0.00277946			X	4179010	4179233	STS	steroid sulfatase (microsomal), isozyme S
X307505	H3GA0053317	6.4e-07	0.0397676	-654826			FA	0.250494	1.64115e-05	0.00277946			X	4179010	4179233	STS	steroid sulfatase (microsomal), isozyme S
X311071	ALGA0088187	2.38e-07	0.0174657	-323773			FA	-0.242944	2.98166e-05	0.0040512			15	148163354	148164560	LOC100152603	PREDICTED: Sus scrofa similar to UDP-glucuronosyltransferase, transcript variant 2 (LOC100152603), mRNA
X313620	ALGA0069507	1.78e-07	0.0136546	-455200			FA	0.244922	2.55457e-05	0.00367323			13	37298730	37298234	ABHD14B	abhydrolase domain containing 14B
X333616	ASGA0099463	1.11e-07	0.00924685	-685570			FA	0.229083	8.49754e-05	0.00777961			X	4253194	4253834	microsomal	PREDICTED: Sus scrofa steroid sulfatase (microsomal)
X290442	M1GA0000288	2.38e-09	0.000350939	543578			MFR	0.242469	3.094e-05	0.00414679			1	3115549	3116020	UNC93A	PREDICTED: Sus scrofa protein unc-93 homolog A-like (LOC100514930)
X293361	ASGA0016728	8.04e-08	0.0070714	28883			MFR	-0.239219	3.97519e-05	0.00485589			3	134218654	134219442	PQLC3	PQ loop repeat containing 3
X293739	H3GA0010323	1.62e-12	5.74e-07	605959			MFR	-0.223872	0.00012396	0.00987073			3	113230616	113230136	LTBP1	latent transforming growth factor beta binding protein 1
X293739	H3GA0010320	1.74e-12	6.1e-07	392147			MFR	-0.223872	0.00012396	0.00987073			3	113230616	113230136	LTBP1	latent transforming growth factor beta binding protein 1
X293739	ASGA0015801	4.01e-12	1.28e-06	595915			MFR	-0.223872	0.00012396	0.00987073			3	113230616	113230136	LTBP1	latent transforming growth factor beta binding protein 1
X293739	DIAS0002720	4.01e-12	1.28e-06	500214			MFR	-0.223872	0.00012396	0.00987073			3	113230616	113230136	LTBP1	latent transforming growth factor beta binding protein 1
X293739	ALGA0020662	4.27e-12	1.36e-06	274640			MFR	-0.223872	0.00012396	0.00987073			3	113230616	113230136	LTBP1	latent transforming growth factor beta binding protein 1
X293739	DIAS0000124	6.57e-12	2e-06	741335			MFR	-0.223872	0.00012396	0.00987073			3	113230616	113230136	LTBP1	latent transforming growth factor beta binding protein 1
X293739	MARC0045443	2.3e-11	6.13e-06	820799			MFR	-0.223872	0.00012396	0.00987073			3	113230616	113230136	LTBP1	latent transforming growth factor beta binding protein 1
X293739	MARC0080852	2.3e-11	6.13e-06	819260			MFR	-0.223872	0.00012396	0.00987073			3	113230616	113230136	LTBP1	latent transforming growth factor beta binding protein 1
X293739	ALGA0020641	3.15e-11	8.03e-06	-130591			MFR	-0.223872	0.00012396	0.00987073			3	113230616	113230136	LTBP1	latent transforming growth factor beta binding protein 1
X293739	MARC0017112	1.31e-09	0.00020606	827683			MFR	-0.223872	0.00012396	0.00987073			3	113230616	113230136	LTBP1	latent transforming growth factor beta binding protein 1
X293739	MARC0088994	1.65e-09	0.000252788	696801			MFR	-0.223872	0.00012396	0.00987073			3	113230616	113230136	LTBP1	latent transforming growth factor beta binding protein 1
X293739	ASGA0015808	1.08e-08	0.00130615	630436			MFR	-0.223872	0.00012396	0.00987073			3	113230616	113230136	LTBP1	latent transforming growth factor beta binding protein 1
X293739	ALGA0020707	1.08e-08	0.00130615	654676			MFR	-0.223872	0.00012396	0.00987073			3	113230616	113230136	LTBP1	latent transforming growth factor beta binding protein 1
X293739	ASGA0015743	3.17e-08	0.00325091	-241458			MFR	-0.223872	0.00012396	0.00987073			3	113230616	113230136	LTBP1	latent transforming growth factor beta binding protein 1
X293739	ALGA0020644	5.09e-08	0.00483768	-26277			MFR	-0.223872	0.00012396	0.00987073			3	113230616	113230136	LTBP1	latent transforming growth factor beta binding protein 1
X296186	H3GA0056083	2.27e-12	7.7e-07	246483			MFR	0.225368	0.00011132	0.00924553			6	17208747	17208148	PLLP	plasmolipin
X296186	ASGA0092548	4.29e-12	1.36e-06	255636			MFR	0.225368	0.00011132	0.00924553			6	17208747	17208148	PLLP	plasmolipin
X296186	ASGA0095200	4.29e-12	1.36e-06	248987			MFR	0.225368	0.00011132	0.00924553			6	17208747	17208148	PLLP	plasmolipin
X296186	ALGA0108453	9.04e-12	2.64e-06	243497			MFR	0.225368	0.00011132	0.00924553			6	17208747	17208148	PLLP	plasmolipin
X296186	ASGA0095649	9.04e-12	2.64e-06	257927			MFR	0.225368	0.00011132	0.00924553			6	17208747	17208148	PLLP	plasmolipin
X296186	ALGA0109311	1.98e-10	3.99e-05	-250511			MFR	0.225368	0.00011132	0.00924553			6	17208747	17208148	PLLP	plasmolipin
X296186	ALGA0106818	9.26e-10	0.000152475	-348759			MFR	0.225368	0.00011132	0.00924553			6	17208747	17208148	PLLP	plasmolipin
X296186	ALGA0120827	9.26e-10	0.000152475	-393021			MFR	0.225368	0.00011132	0.00924553			6	17208747	17208148	PLLP	plasmolipin
X296186	M1GA0024645	1.58e-09	0.000243753	-381684			MFR	0.225368	0.00011132	0.00924553			6	17208747	17208148	PLLP	plasmolipin
X296186	H3GA0053970	7.77e-09	0.000975715	-461503			MFR	0.225368	0.00011132	0.00924553			6	17208747	17208148	PLLP	plasmolipin
X296186	ALGA0104373	9.9e-09	0.0012079	-465289			MFR	0.225368	0.00011132	0.00924553			6	17208747	17208148	PLLP	plasmolipin
X302071	ALGA0065514	5.77e-07	0.0364666	24982			MFR	0.252074	1.445e-05	0.00256595			12	19444703	19444950	LOC100511899	Peptide YY (PYY)(Peptide tyrosine tyrosine) [Source:UniProtKB/Swiss-Prot;Acc:P68005]
X304036	MARC0031080	9.11e-11	2.04e-05	555194			MFR	0.239942	3.76066e-05	0.00470526			14	21155022	21155952	MFAP3L	microfibrillar-associated protein 3-like
X307505	MARC0018883	5.47e-17	5.32e-11	-127143			MFR	0.259467	7.87373e-06	0.00175475			X	4179010	4179233	STS	steroid sulfatase (microsomal), isozyme S
X310052	M1GA0008601	3.42e-08	0.00347433	-23381			MFR	-0.241748	3.27179e-05	0.00431026			6	65145882	65144361	MASP2	mannan-binding lectin serine peptidase 2
X310052	MARC0018856	3.42e-08	0.00347433	51069			MFR	-0.241748	3.27179e-05	0.00431026			6	65145882	65144361	MASP2	mannan-binding lectin serine peptidase 2
X310052	ASGA0094600	7.52e-08	0.00669088	151169			MFR	-0.241748	3.27179e-05	0.00431026			6	65145882	65144361	MASP2	mannan-binding lectin serine peptidase 2
X310052	ALGA0035472	7.52e-08	0.00669088	200733			MFR	-0.241748	3.27179e-05	0.00431026			6	65145882	65144361	MASP2	mannan-binding lectin serine peptidase 2
X310052	MARC0101112	1.2e-07	0.00981265	-845165			MFR	-0.241748	3.27179e-05	0.00431026			6	65145882	65144361	MASP2	mannan-binding lectin serine peptidase 2
X310052	ASGA0096900	2.98e-07	0.0210103	-280408			MFR	-0.241748	3.27179e-05	0.00431026			6	65145882	65144361	MASP2	mannan-binding lectin serine peptidase 2
X310052	H3GA0056731	2.98e-07	0.0210103	-344670			MFR	-0.241748	3.27179e-05	0.00431026			6	65145882	65144361	MASP2	mannan-binding lectin serine peptidase 2
X310052	DIAS0002648	3.82e-07	0.0259381	31530			MFR	-0.241748	3.27179e-05	0.00431026			6	65145882	65144361	MASP2	mannan-binding lectin serine peptidase 2
X310052	MARC0097673	6.1e-07	0.0382537	-834725			MFR	-0.241748	3.27179e-05	0.00431026			6	65145882	65144361	MASP2	mannan-binding lectin serine peptidase 2
X311071	ALGA0088187	2.38e-07	0.0174657	-323773			MFR	-0.234123	5.84863e-05	0.00621473			15	148163354	148164560	LOC100152603	PREDICTED: Sus scrofa similar to UDP-glucuronosyltransferase, transcript variant 2 (LOC100152603), mRNA
X313533	MARC0018883	1.72e-17	1.79e-11	-200090			MFR	0.268623	3.61784e-06	0.00107282			X	4251957	4252162	STS	steroid sulfatase (microsomal), isozyme S
X313533	ASGA0099463	2.35e-10	4.61e-05	-684333			MFR	0.268623	3.61784e-06	0.00107282			X	4251957	4252162	STS	steroid sulfatase (microsomal), isozyme S
X313533	ALGA0110061	2.27e-07	0.0167856	-719329			MFR	0.268623	3.61784e-06	0.00107282			X	4251957	4252162	STS	steroid sulfatase (microsomal), isozyme S
X313533	H3GA0053317	2.27e-07	0.0167856	-727773			MFR	0.268623	3.61784e-06	0.00107282			X	4251957	4252162	STS	steroid sulfatase (microsomal), isozyme S
X313533	H3GA0051305	8.1e-07	0.0484343	399430			MFR	0.268623	3.61784e-06	0.00107282			X	4251957	4252162	STS	steroid sulfatase (microsomal), isozyme S
X313620	MARC0086184	6.82e-10	0.000116856	-153523			MFR	0.262227	6.24725e-06	0.00152792			13	37298730	37298234	ABHD14B	abhydrolase domain containing 14B
X314585	ASGA0099375	8.7e-08	0.00754712	-74348			MFR	0.230693	7.54844e-05	0.00721037			6	32909946	32909142	GPT2	PREDICTED: Sus scrofa glutamic pyruvate transaminase (alanine aminotransferase) 2 (GPT2)
X320917	H3GA0027351	1.35e-08	0.00157312	359608			MFR	0.230941	7.411e-05	0.00713384			9	53909502	53910364	SORL1	sortilin-related receptor, L(DLR class) A repeats containing
X320917	ASGA0086155	1.68e-07	0.0130224	-480509			MFR	0.230941	7.411e-05	0.00713384			9	53909502	53910364	SORL1	sortilin-related receptor, L(DLR class) A repeats containing
X323174	ASGA0039681	2e-07	0.0150464	-424048			MFR	0.239695	3.8328e-05	0.004748			8	122212284	122211668		Ssc_hash_S40141496 rhlv07b_p7.y1 hlv Sus scrofa cDNA 5prime, mRNA sequence /clone_end=5prime /gb=EW236403 /gi=182486874 /ug=Ssc.68137 /len=623
X333616	MARC0018883	6.16e-11	1.45e-05	-201327			MFR	0.259427	7.90011e-06	0.00175941			X	4253194	4253834	microsomal	PREDICTED: Sus scrofa steroid sulfatase (microsomal)
X303693	ASGA0059890	8.4e-07	0.0498906	-25058			MLDP	-0.239403	3.057e-05	0.00411605			13	207823328	207823495	C6orf161	family with sequence similarity 165, member A [Source:HGNC Symbol;Acc:21400]
X303950	DRGA0013483	8.27e-11	1.87e-05	38253			MLDP	0.259654	5.78972e-06	0.00145334			14	8434195	8433819	ENTPD4	ectonucleoside triphosphate diphosphohydrolase 4
X306516	ASGA0075127	1.82e-12	6.37e-07	-40690			MLDP	-0.221129	0.0001218	0.00976037			17	5798898	5798384	PDGFRL	platelet-derived growth factor receptor-like
X306516	ALGA0110656	1.62e-09	0.000248673	-532553			MLDP	-0.221129	0.0001218	0.00976037			17	5798898	5798384	PDGFRL	platelet-derived growth factor receptor-like
X306516	ALGA0092844	1.37e-08	0.00159439	-292874			MLDP	-0.221129	0.0001218	0.00976037			17	5798898	5798384	PDGFRL	platelet-derived growth factor receptor-like
X306516	ASGA0075100	6.1e-08	0.0056155	-196535			MLDP	-0.221129	0.0001218	0.00976037			17	5798898	5798384	PDGFRL	platelet-derived growth factor receptor-like
X306516	MARC0079929	6.1e-08	0.0056155	-143180			MLDP	-0.221129	0.0001218	0.00976037			17	5798898	5798384	PDGFRL	platelet-derived growth factor receptor-like
X306516	H3GA0047667	1.17e-07	0.0096764	-90687			MLDP	-0.221129	0.0001218	0.00976037			17	5798898	5798384	PDGFRL	platelet-derived growth factor receptor-like
X307086	ASGA0105404	2.49e-12	8.33e-07	-99958			MLDP	0.229093	6.75983e-05	0.00675417			18	4999087	4999611	ACTR3B	ARP3 actin-related protein 3 homolog B (yeast)
X310080	MARC0040955	4.15e-14	2.11e-08	169213			MLDP	-0.238961	3.165e-05	0.00420716			14	116369075	116368872	CYP2C19	cytochrome P450, family 2, subfamily C, polypeptide 19
X310080	ALGA0080773	2.12e-13	9.25e-08	-37198			MLDP	-0.238961	3.165e-05	0.00420716			14	116369075	116368872	CYP2C19	cytochrome P450, family 2, subfamily C, polypeptide 19
X310080	ALGA0117921	4.15e-13	1.68e-07	-408721			MLDP	-0.238961	3.165e-05	0.00420716			14	116369075	116368872	CYP2C19	cytochrome P450, family 2, subfamily C, polypeptide 19
X310080	ALGA0080776	4.15e-13	1.68e-07	14300			MLDP	-0.238961	3.165e-05	0.00420716			14	116369075	116368872	CYP2C19	cytochrome P450, family 2, subfamily C, polypeptide 19
X310080	ALGA0080788	9.55e-13	3.55e-07	151748			MLDP	-0.238961	3.165e-05	0.00420716			14	116369075	116368872	CYP2C19	cytochrome P450, family 2, subfamily C, polypeptide 19
X310080	ASGA0065840	5.67e-11	1.35e-05	-921231			MLDP	-0.238961	3.165e-05	0.00420716			14	116369075	116368872	CYP2C19	cytochrome P450, family 2, subfamily C, polypeptide 19
X310080	H3GA0041864	3.74e-10	6.94e-05	36953			MLDP	-0.238961	3.165e-05	0.00420716			14	116369075	116368872	CYP2C19	cytochrome P450, family 2, subfamily C, polypeptide 19
X310080	ASGA0065848	4.02e-09	0.000554995	-534606			MLDP	-0.238961	3.165e-05	0.00420716			14	116369075	116368872	CYP2C19	cytochrome P450, family 2, subfamily C, polypeptide 19
X310080	ALGA0080732	4.57e-09	0.000618414	-639311			MLDP	-0.238961	3.165e-05	0.00420716			14	116369075	116368872	CYP2C19	cytochrome P450, family 2, subfamily C, polypeptide 19
X310080	H3GA0041845	2.9e-08	0.00301358	-760385			MLDP	-0.238961	3.165e-05	0.00420716			14	116369075	116368872	CYP2C19	cytochrome P450, family 2, subfamily C, polypeptide 19
X310080	DRGA0014459	1.06e-07	0.00886123	-59530			MLDP	-0.238961	3.165e-05	0.00420716			14	116369075	116368872	CYP2C19	cytochrome P450, family 2, subfamily C, polypeptide 19
X312646	ASGA0054801	6.24e-10	0.000108135	-326824			MLDP	-0.23165	5.57057e-05	0.00605401			12	46521316	46521983	LOC100623881	PREDICTED: Sus scrofa serine/threonine-protein kinase NLK-like (LOC100623881)
X312646	ALGA0066656	8.44e-09	0.00104852	-231309			MLDP	-0.23165	5.57057e-05	0.00605401			12	46521316	46521983	LOC100623881	PREDICTED: Sus scrofa serine/threonine-protein kinase NLK-like (LOC100623881)
X312646	MARC0072483	4.14e-08	0.00407723	-84354			MLDP	-0.23165	5.57057e-05	0.00605401			12	46521316	46521983	LOC100623881	PREDICTED: Sus scrofa serine/threonine-protein kinase NLK-like (LOC100623881)
X312646	ASGA0054815	4.6e-08	0.00443636	-164853			MLDP	-0.23165	5.57057e-05	0.00605401			12	46521316	46521983	LOC100623881	PREDICTED: Sus scrofa serine/threonine-protein kinase NLK-like (LOC100623881)
X312646	ALGA0108210	6.15e-08	0.00565252	30794			MLDP	-0.23165	5.57057e-05	0.00605401			12	46521316	46521983	LOC100623881	PREDICTED: Sus scrofa serine/threonine-protein kinase NLK-like (LOC100623881)
X312646	ALGA0105621	6.36e-08	0.00580343	24178			MLDP	-0.23165	5.57057e-05	0.00605401			12	46521316	46521983	LOC100623881	PREDICTED: Sus scrofa serine/threonine-protein kinase NLK-like (LOC100623881)
X312646	H3GA0055238	6.36e-08	0.00580343	40744			MLDP	-0.23165	5.57057e-05	0.00605401			12	46521316	46521983	LOC100623881	PREDICTED: Sus scrofa serine/threonine-protein kinase NLK-like (LOC100623881)
X312646	H3GA0034546	9.39e-08	0.00805077	740891			MLDP	-0.23165	5.57057e-05	0.00605401			12	46521316	46521983	LOC100623881	PREDICTED: Sus scrofa serine/threonine-protein kinase NLK-like (LOC100623881)
X312646	H3GA0034538	9.61e-08	0.00821211	-264303			MLDP	-0.23165	5.57057e-05	0.00605401			12	46521316	46521983	LOC100623881	PREDICTED: Sus scrofa serine/threonine-protein kinase NLK-like (LOC100623881)
X312646	ALGA0112253	3.83e-07	0.0259906	-536258			MLDP	-0.23165	5.57057e-05	0.00605401			12	46521316	46521983	LOC100623881	PREDICTED: Sus scrofa serine/threonine-protein kinase NLK-like (LOC100623881)
X312646	H3GA0034540	4.79e-07	0.0313799	-31761			MLDP	-0.23165	5.57057e-05	0.00605401			12	46521316	46521983	LOC100623881	PREDICTED: Sus scrofa serine/threonine-protein kinase NLK-like (LOC100623881)
X312646	ALGA0066686	5.51e-07	0.0351193	899377			MLDP	-0.23165	5.57057e-05	0.00605401			12	46521316	46521983	LOC100623881	PREDICTED: Sus scrofa serine/threonine-protein kinase NLK-like (LOC100623881)
X312646	H3GA0034530	6.12e-07	0.0383362	-956365			MLDP	-0.23165	5.57057e-05	0.00605401			12	46521316	46521983	LOC100623881	PREDICTED: Sus scrofa serine/threonine-protein kinase NLK-like (LOC100623881)
X312646	ASGA0105709	6.39e-07	0.039759	-406461			MLDP	-0.23165	5.57057e-05	0.00605401			12	46521316	46521983	LOC100623881	PREDICTED: Sus scrofa serine/threonine-protein kinase NLK-like (LOC100623881)
X320615	ASGA0095310	1.8e-08	0.00201275	-192060			MLDP	0.227302	7.731e-05	0.0073319			13	217703153	217703879		Ssc_hash_S18276470 BP172961 full-length enriched swine cDNA library, adult uterus Sus scrofa cDNA clone UTR010049G09 5prime, mRNA sequence /clone=UTR010049G09 /clone_end=5prime /gb=BP172961 /gi=40422434 /ug=Ssc.49441 /len=888
X320615	ASGA0082716	2.83e-08	0.00295623	-227431			MLDP	0.227302	7.731e-05	0.0073319			13	217703153	217703879		Ssc_hash_S18276470 BP172961 full-length enriched swine cDNA library, adult uterus Sus scrofa cDNA clone UTR010049G09 5prime, mRNA sequence /clone=UTR010049G09 /clone_end=5prime /gb=BP172961 /gi=40422434 /ug=Ssc.49441 /len=888
X320615	ALGA0113770	5.99e-08	0.00552776	491087			MLDP	0.227302	7.731e-05	0.0073319			13	217703153	217703879		Ssc_hash_S18276470 BP172961 full-length enriched swine cDNA library, adult uterus Sus scrofa cDNA clone UTR010049G09 5prime, mRNA sequence /clone=UTR010049G09 /clone_end=5prime /gb=BP172961 /gi=40422434 /ug=Ssc.49441 /len=888
X320615	MARC0003411	5.99e-08	0.00552776	508117			MLDP	0.227302	7.731e-05	0.0073319			13	217703153	217703879		Ssc_hash_S18276470 BP172961 full-length enriched swine cDNA library, adult uterus Sus scrofa cDNA clone UTR010049G09 5prime, mRNA sequence /clone=UTR010049G09 /clone_end=5prime /gb=BP172961 /gi=40422434 /ug=Ssc.49441 /len=888
X328415	ASGA0105891	3.62e-16	2.96e-10	-128812			MLDP	0.226378	8.28173e-05	0.00765125			3	140474638	140473926
X328415	MARC0004323	5.84e-16	4.49e-10	568298			MLDP	0.226378	8.28173e-05	0.00765125			3	140474638	140473926
X328415	M1GA0004973	8.8e-16	6.52e-10	-974417			MLDP	0.226378	8.28173e-05	0.00765125			3	140474638	140473926
X328415	MARC0074301	4.87e-14	2.44e-08	-218344			MLDP	0.226378	8.28173e-05	0.00765125			3	140474638	140473926
X328415	ASGA0016869	5.94e-14	2.92e-08	584768			MLDP	0.226378	8.28173e-05	0.00765125			3	140474638	140473926
X328415	ASGA0016872	5.94e-14	2.92e-08	625572			MLDP	0.226378	8.28173e-05	0.00765125			3	140474638	140473926
X328415	ASGA0016897	5.94e-14	2.92e-08	965050			MLDP	0.226378	8.28173e-05	0.00765125			3	140474638	140473926
X328415	M1GA0005009	5.94e-14	2.92e-08	936564			MLDP	0.226378	8.28173e-05	0.00765125			3	140474638	140473926
X328415	DRGA0004332	7.85e-14	3.75e-08	-900294			MLDP	0.226378	8.28173e-05	0.00765125			3	140474638	140473926
X328415	INRA0011890	7.85e-14	3.75e-08	-916890			MLDP	0.226378	8.28173e-05	0.00765125			3	140474638	140473926
X328415	ASGA0095695	9.7e-14	4.56e-08	-831391			MLDP	0.226378	8.28173e-05	0.00765125			3	140474638	140473926
X328415	ASGA0093672	2.02e-10	4.05e-05	-389070			MLDP	0.226378	8.28173e-05	0.00765125			3	140474638	140473926
X328415	M1GA0024871	1.34e-09	0.000210453	306351			MLDP	0.226378	8.28173e-05	0.00765125			3	140474638	140473926
X328415	ASGA0016877	4.65e-09	0.000628317	558478			MLDP	0.226378	8.28173e-05	0.00765125			3	140474638	140473926
X328415	M1GA0026132	2.39e-08	0.0025609	-73430			MLDP	0.226378	8.28173e-05	0.00765125			3	140474638	140473926
X328415	MARC0009862	1.17e-07	0.00967357	80375			MLDP	0.226378	8.28173e-05	0.00765125			3	140474638	140473926
X328415	M1GA0004980	3.88e-07	0.0262434	601581			MLDP	0.226378	8.28173e-05	0.00765125			3	140474638	140473926
X331396	MARC0051474	5.2e-20	9.13e-14	-44306			MLDP	-0.23919	3.10848e-05	0.00415861			17	61056332	61057128
X331396	ALGA0095978	4.35e-14	2.21e-08	127054			MLDP	-0.23919	3.10848e-05	0.00415861			17	61056332	61057128
X294730	MARC0073404	5.77e-10	0.000101047	-267569			MLDIMF	-0.221806	0.00011594	0.00946432			4	117612592	117613463	SLC16A1	solute carrier family 16, member 1 (monocarboxylic acid transporter 1)
X300116	ALGA0108358	9.16e-08	0.00788289	617973			MLDIMF	-0.23893	3.17284e-05	0.00421419			9	9793962	9794658	POLD3	polymerase (DNA-directed), delta 3, accessory subunit
X300116	MARC0005906	1.23e-07	0.010032	-425724			MLDIMF	-0.23893	3.17284e-05	0.00421419			9	9793962	9794658	POLD3	polymerase (DNA-directed), delta 3, accessory subunit
X300116	ASGA0090913	3.82e-07	0.0259374	540431			MLDIMF	-0.23893	3.17284e-05	0.00421419			9	9793962	9794658	POLD3	polymerase (DNA-directed), delta 3, accessory subunit
X300116	H3GA0056209	7.51e-07	0.0454132	495869			MLDIMF	-0.23893	3.17284e-05	0.00421419			9	9793962	9794658	POLD3	polymerase (DNA-directed), delta 3, accessory subunit
X305773	ASGA0070366	6.84e-07	0.042016	-147060			MLDIMF	-0.234195	4.58477e-05	0.00533463			15	122372513	122372913	FAM119A	family with sequence similarity 119, member A [Source:HGNC Symbol;Acc:30476]
X289425	ALGA0032806	4.58e-08	0.00442433	151964			LEA	0.242115	3.18e-05	0.00421853			5	74023533	74023367	SLC2A13	solute carrier family 2 (facilitated glucose transporter), member 13
X290543	DRGA0000334	8.07e-10	0.000135526	-393995			LEA	0.261958	6.39048e-06	0.00154842			1	29612835	29612157	PERP	PERP, TP53 apoptosis effector
X290543	H3GA0001174	2.88e-08	0.00300125	-408106			LEA	0.261958	6.39048e-06	0.00154842			1	29612835	29612157	PERP	PERP, TP53 apoptosis effector
X290543	H3GA0001175	2.88e-08	0.00300125	-240295			LEA	0.261958	6.39048e-06	0.00154842			1	29612835	29612157	PERP	PERP, TP53 apoptosis effector
X290543	ASGA0001772	6.56e-08	0.00595546	279502			LEA	0.261958	6.39048e-06	0.00154842			1	29612835	29612157	PERP	PERP, TP53 apoptosis effector
X290543	ASGA0105829	5.6e-07	0.035588	263329			LEA	0.261958	6.39048e-06	0.00154842			1	29612835	29612157	PERP	PERP, TP53 apoptosis effector
X290613	ASGA0001260	2.71e-07	0.0194336	64345			LEA	0.335763	4.79744e-09	1.22322e-05			1	17192065	17191293	C6orf211	chromosome 6 open reading frame 211
X294501	H3GA0013901	1.42e-18	1.78e-12	196305			LEA	-0.247746	2.044e-05	0.00318829			4	113712602	113711855	PTGFRN	prostaglandin F2 receptor negative regulator
X294939	M1GA0007271	7.55e-07	0.045622	-528415			LEA	-0.280388	1.27607e-06	0.00055277			5	3356917	3357760	PACSIN2	protein kinase C and casein kinase substrate in neurons 2
X298431	MARC0043760	5.18e-09	0.000690789	239701			LEA	-0.242918	2.98778e-05	0.00405318			7	122558971	122558342	SERPINA6	serpin peptidase inhibitor, clade A (alpha-1 antiproteinase, antitrypsin), member 6
X299812	ALGA0049349	1.7e-10	3.5e-05	-15138			LEA	0.284198	9.01138e-07	0.00043423			8	127087248	127087436	LOC100522506	sodium/hydrogen exchanger-like domain-containing protein 1-like
X299812	ALGA0107683	1.08e-08	0.00130461	177659			LEA	0.284198	9.01138e-07	0.00043423			8	127087248	127087436	LOC100522506	sodium/hydrogen exchanger-like domain-containing protein 1-like
X299812	ASGA0091768	1.8e-08	0.00200625	51240			LEA	0.284198	9.01138e-07	0.00043423			8	127087248	127087436	LOC100522506	sodium/hydrogen exchanger-like domain-containing protein 1-like
X299812	H3GA0025382	5.36e-08	0.00504809	283436			LEA	0.284198	9.01138e-07	0.00043423			8	127087248	127087436	LOC100522506	sodium/hydrogen exchanger-like domain-containing protein 1-like
X299812	ASGA0039724	7.41e-07	0.0449182	-746422			LEA	0.284198	9.01138e-07	0.00043423			8	127087248	127087436	LOC100522506	sodium/hydrogen exchanger-like domain-containing protein 1-like
X301455	ASGA0082641	1.72e-12	6.05e-07	799143			LEA	0.251372	1.52922e-05	0.00265944			10	64913391	64912904	CAMK1D	calcium/calmodulin-dependent protein kinase ID
X301455	ASGA0096487	1.22e-09	0.000193841	525463			LEA	0.251372	1.52922e-05	0.00265944			10	64913391	64912904	CAMK1D	calcium/calmodulin-dependent protein kinase ID
X301455	ALGA0105556	5.84e-09	0.000765485	641151			LEA	0.251372	1.52922e-05	0.00265944			10	64913391	64912904	CAMK1D	calcium/calmodulin-dependent protein kinase ID
X301455	ASGA0094849	5.84e-09	0.000765485	538401			LEA	0.251372	1.52922e-05	0.00265944			10	64913391	64912904	CAMK1D	calcium/calmodulin-dependent protein kinase ID
X301455	ASGA0090211	8.44e-08	0.00737705	579148			LEA	0.251372	1.52922e-05	0.00265944			10	64913391	64912904	CAMK1D	calcium/calmodulin-dependent protein kinase ID
X301455	MARC0114832	3.89e-07	0.0263112	805157			LEA	0.251372	1.52922e-05	0.00265944			10	64913391	64912904	CAMK1D	calcium/calmodulin-dependent protein kinase ID
X303693	ASGA0059890	8.4e-07	0.0498906	-25058			LEA	-0.240396	3.63169e-05	0.00460636			13	207823328	207823495	C6orf161	family with sequence similarity 165, member A [Source:HGNC Symbol;Acc:21400]
X304411	ALGA0077017	2.14e-08	0.00233083	-117299			LEA	-0.227972	9.21673e-05	0.00816562			14	40895456	40895856	SDSL	serine dehydratase-like
X304411	ASGA0062827	2.19e-08	0.00237385	-187892			LEA	-0.227972	9.21673e-05	0.00816562			14	40895456	40895856	SDSL	serine dehydratase-like
X304411	ASGA0062829	6.34e-08	0.00579329	-90905			LEA	-0.227972	9.21673e-05	0.00816562			14	40895456	40895856	SDSL	serine dehydratase-like
X304411	H3GA0039834	1.14e-07	0.00944727	-143025			LEA	-0.227972	9.21673e-05	0.00816562			14	40895456	40895856	SDSL	serine dehydratase-like
X304411	MARC0003105	4.11e-07	0.0275957	-418778			LEA	-0.227972	9.21673e-05	0.00816562			14	40895456	40895856	SDSL	serine dehydratase-like
X304411	MARC0082918	6.38e-07	0.0396636	-374383			LEA	-0.227972	9.21673e-05	0.00816562			14	40895456	40895856	SDSL	serine dehydratase-like
X305409	ASGA0069456	5.48e-09	0.000725357	-5357			LEA	0.230729	7.52833e-05	0.00719849			15	51589722	51589341	RWDD4A	RWD domain containing 4A [Source:HGNC Symbol;Acc:23750]
X306373	ASGA0091940	6.12e-08	0.00563384	29012			LEA	0.226241	0.00010452	0.00890543			16	51395912	51396373	LOC100516579	coiled-coil domain-containing protein 125-like
X306700	ASGA0076378	7.46e-09	0.000941666	-465422			LEA	-0.229813	8.05389e-05	0.00751557			17	36852454	36852654	DDRGK1	DDRGK domain containing 1
X306700	ASGA0076384	7.46e-09	0.000941666	-419665			LEA	-0.229813	8.05389e-05	0.00751557			17	36852454	36852654	DDRGK1	DDRGK domain containing 1
X306700	H3GA0048628	3.51e-07	0.0241766	770714			LEA	-0.229813	8.05389e-05	0.00751557			17	36852454	36852654	DDRGK1	DDRGK domain containing 1
X308101	ALGA0100206	1.62e-33	4.21e-26	482434			LEA	0.26235	6.18282e-06	0.00152117			X	129812989	129812861	FGF13	fibroblast growth factor 13
X308101	MARC0026568	3e-26	2.04e-19	904718			LEA	0.26235	6.18282e-06	0.00152117			X	129812989	129812861	FGF13	fibroblast growth factor 13
X308101	ASGA0081528	1.65e-25	1e-18	530390			LEA	0.26235	6.18282e-06	0.00152117			X	129812989	129812861	FGF13	fibroblast growth factor 13
X308101	ALGA0100157	4.54e-15	2.88e-09	-970061			LEA	0.26235	6.18282e-06	0.00152117			X	129812989	129812861	FGF13	fibroblast growth factor 13
X308101	MARC0059701	6.63e-13	2.55e-07	45683			LEA	0.26235	6.18282e-06	0.00152117			X	129812989	129812861	FGF13	fibroblast growth factor 13
X308101	ALGA0100173	2.26e-12	7.69e-07	16258			LEA	0.26235	6.18282e-06	0.00152117			X	129812989	129812861	FGF13	fibroblast growth factor 13
X308254	ASGA0081580	1.78e-08	0.00198754	-6215			LEA	0.253119	1.32763e-05	0.00245085			X	139992484	139993269	MTM1	myotubularin 1
X308254	ALGA0100266	2.62e-07	0.0189109	8430			LEA	0.253119	1.32763e-05	0.00245085			X	139992484	139993269	MTM1	myotubularin 1
X308254	ASGA0081577	2.62e-07	0.0189109	51122			LEA	0.253119	1.32763e-05	0.00245085			X	139992484	139993269	MTM1	myotubularin 1
X308254	MARC0031172	2.62e-07	0.0189109	-57436			LEA	0.253119	1.32763e-05	0.00245085			X	139992484	139993269	MTM1	myotubularin 1
X308907	ALGA0112053	1.27e-07	0.0103082	-46476			LEA	0.230293	7.77417e-05	0.00735115			16	31763054	31763476	EMB	embigin
X308907	ALGA0112424	1.27e-07	0.0103082	-786597			LEA	0.230293	7.77417e-05	0.00735115			16	31763054	31763476	EMB	embigin
X308907	ASGA0072858	1.27e-07	0.0103082	-350511			LEA	0.230293	7.77417e-05	0.00735115			16	31763054	31763476	EMB	embigin
X308907	ASGA0072860	1.27e-07	0.0103082	-337995			LEA	0.230293	7.77417e-05	0.00735115			16	31763054	31763476	EMB	embigin
X308907	ASGA0084351	1.27e-07	0.0103082	-807043			LEA	0.230293	7.77417e-05	0.00735115			16	31763054	31763476	EMB	embigin
X308907	MARC0045601	1.27e-07	0.0103082	-499851			LEA	0.230293	7.77417e-05	0.00735115			16	31763054	31763476	EMB	embigin
X308907	MARC0105959	1.27e-07	0.0103082	-31962			LEA	0.230293	7.77417e-05	0.00735115			16	31763054	31763476	EMB	embigin
X308907	MARC0112978	1.27e-07	0.0103082	-795421			LEA	0.230293	7.77417e-05	0.00735115			16	31763054	31763476	EMB	embigin
X309232	H3GA0037619	3.18e-07	0.0221871	208121			LEA	0.32122	2.32616e-08	3.4395e-05			13	176449259	176448724	NSUN3	NOP2/Sun domain family, member 3
X309369	ALGA0100206	3.48e-30	4.87e-23	607463			LEA	0.302289	1.60812e-07	0.00013704			X	129687960	129689377	FGF13	fibroblast growth factor 13
X309369	ASGA0081528	2.41e-24	1.16e-17	655419			LEA	0.302289	1.60812e-07	0.00013704			X	129687960	129689377	FGF13	fibroblast growth factor 13
X309369	ALGA0100173	2.69e-15	1.77e-09	141287			LEA	0.302289	1.60812e-07	0.00013704			X	129687960	129689377	FGF13	fibroblast growth factor 13
X309369	ALGA0100157	3.97e-14	2.03e-08	-845032			LEA	0.302289	1.60812e-07	0.00013704			X	129687960	129689377	FGF13	fibroblast growth factor 13
X309369	INRA0057111	1.76e-13	7.78e-08	-898712			LEA	0.302289	1.60812e-07	0.00013704			X	129687960	129689377	FGF13	fibroblast growth factor 13
X309369	MARC0059701	2.2e-12	7.49e-07	170712			LEA	0.302289	1.60812e-07	0.00013704			X	129687960	129689377	FGF13	fibroblast growth factor 13
X310801	ASGA0076568	4.02e-09	0.000554491	-35160			LEA	0.224278	0.0001204	0.00969141			17	37994578	37994207	LOC102161654	PREDICTED: Sus scrofa tyrosine-protein phosphatase non-receptor type substrate 1-like (LOC102161654)
X310801	ALGA0094612	4.71e-09	0.000635295	91547			LEA	0.224278	0.0001204	0.00969141			17	37994578	37994207	LOC102161654	PREDICTED: Sus scrofa tyrosine-protein phosphatase non-receptor type substrate 1-like (LOC102161654)
X310801	ALGA0094584	1.5e-07	0.0118113	-270540			LEA	0.224278	0.0001204	0.00969141			17	37994578	37994207	LOC102161654	PREDICTED: Sus scrofa tyrosine-protein phosphatase non-receptor type substrate 1-like (LOC102161654)
X314585	ASGA0099375	8.7e-08	0.00754712	-74348			LEA	-0.268744	3.58014e-06	0.00106429			6	32909946	32909142	GPT2	PREDICTED: Sus scrofa glutamic pyruvate transaminase (alanine aminotransferase) 2 (GPT2)
X317627	ALGA0002938	6.75e-09	0.000865558	-89279			LEA	0.254949	1.14361e-05	0.00223504			1	48497377	48498010	LOC100627482	PREDICTED: Sus scrofa DNA helicase MCM9-like (LOC100627482)
X317627	ASGA0002548	1.82e-07	0.0139199	528929			LEA	0.254949	1.14361e-05	0.00223504			1	48497377	48498010	LOC100627482	PREDICTED: Sus scrofa DNA helicase MCM9-like (LOC100627482)
X317627	MARC0033374	2.05e-07	0.0153648	285038			LEA	0.254949	1.14361e-05	0.00223504			1	48497377	48498010	LOC100627482	PREDICTED: Sus scrofa DNA helicase MCM9-like (LOC100627482)
X317627	MARC0090402	2.05e-07	0.0153648	31477			LEA	0.254949	1.14361e-05	0.00223504			1	48497377	48498010	LOC100627482	PREDICTED: Sus scrofa DNA helicase MCM9-like (LOC100627482)
X317627	INRA0002006	2.31e-07	0.0170364	560364			LEA	0.254949	1.14361e-05	0.00223504			1	48497377	48498010	LOC100627482	PREDICTED: Sus scrofa DNA helicase MCM9-like (LOC100627482)
X317627	H3GA0001567	7.26e-07	0.0441474	343652			LEA	0.254949	1.14361e-05	0.00223504			1	48497377	48498010	LOC100627482	PREDICTED: Sus scrofa DNA helicase MCM9-like (LOC100627482)
X318127	ALGA0090018	2.8e-14	1.47e-08	-635419			LEA	0.269357	3.39464e-06	0.0010306			16	31765334	31765951	EMBP1	Ssc_hash_S29982504 PDUts2008F04 Porcine testis cDNA library II Sus scrofa cDNA clone PDUts2008F04 3prime, mRNA sequence /clone=PDUts2008F04 /clone_end=3prime /gb=CX056980 /gi=84133122 /ug=Ssc.33961 /len=616
X318127	ALGA0090017	2.79e-12	9.26e-07	-661682			LEA	0.269357	3.39464e-06	0.0010306			16	31765334	31765951	EMBP1	Ssc_hash_S29982504 PDUts2008F04 Porcine testis cDNA library II Sus scrofa cDNA clone PDUts2008F04 3prime, mRNA sequence /clone=PDUts2008F04 /clone_end=3prime /gb=CX056980 /gi=84133122 /ug=Ssc.33961 /len=616
X318127	DRGA0016046	6.41e-12	1.96e-06	-315662			LEA	0.269357	3.39464e-06	0.0010306			16	31765334	31765951	EMBP1	Ssc_hash_S29982504 PDUts2008F04 Porcine testis cDNA library II Sus scrofa cDNA clone PDUts2008F04 3prime, mRNA sequence /clone=PDUts2008F04 /clone_end=3prime /gb=CX056980 /gi=84133122 /ug=Ssc.33961 /len=616
X318127	ALGA0112053	6.58e-11	1.53e-05	-48756			LEA	0.269357	3.39464e-06	0.0010306			16	31765334	31765951	EMBP1	Ssc_hash_S29982504 PDUts2008F04 Porcine testis cDNA library II Sus scrofa cDNA clone PDUts2008F04 3prime, mRNA sequence /clone=PDUts2008F04 /clone_end=3prime /gb=CX056980 /gi=84133122 /ug=Ssc.33961 /len=616
X318127	ALGA0112424	6.58e-11	1.53e-05	-788877			LEA	0.269357	3.39464e-06	0.0010306			16	31765334	31765951	EMBP1	Ssc_hash_S29982504 PDUts2008F04 Porcine testis cDNA library II Sus scrofa cDNA clone PDUts2008F04 3prime, mRNA sequence /clone=PDUts2008F04 /clone_end=3prime /gb=CX056980 /gi=84133122 /ug=Ssc.33961 /len=616
X318127	ASGA0072858	6.58e-11	1.53e-05	-352791			LEA	0.269357	3.39464e-06	0.0010306			16	31765334	31765951	EMBP1	Ssc_hash_S29982504 PDUts2008F04 Porcine testis cDNA library II Sus scrofa cDNA clone PDUts2008F04 3prime, mRNA sequence /clone=PDUts2008F04 /clone_end=3prime /gb=CX056980 /gi=84133122 /ug=Ssc.33961 /len=616
X318127	ASGA0072860	6.58e-11	1.53e-05	-340275			LEA	0.269357	3.39464e-06	0.0010306			16	31765334	31765951	EMBP1	Ssc_hash_S29982504 PDUts2008F04 Porcine testis cDNA library II Sus scrofa cDNA clone PDUts2008F04 3prime, mRNA sequence /clone=PDUts2008F04 /clone_end=3prime /gb=CX056980 /gi=84133122 /ug=Ssc.33961 /len=616
X318127	ASGA0084351	6.58e-11	1.53e-05	-809323			LEA	0.269357	3.39464e-06	0.0010306			16	31765334	31765951	EMBP1	Ssc_hash_S29982504 PDUts2008F04 Porcine testis cDNA library II Sus scrofa cDNA clone PDUts2008F04 3prime, mRNA sequence /clone=PDUts2008F04 /clone_end=3prime /gb=CX056980 /gi=84133122 /ug=Ssc.33961 /len=616
X318127	MARC0045601	6.58e-11	1.53e-05	-502131			LEA	0.269357	3.39464e-06	0.0010306			16	31765334	31765951	EMBP1	Ssc_hash_S29982504 PDUts2008F04 Porcine testis cDNA library II Sus scrofa cDNA clone PDUts2008F04 3prime, mRNA sequence /clone=PDUts2008F04 /clone_end=3prime /gb=CX056980 /gi=84133122 /ug=Ssc.33961 /len=616
X318127	MARC0105959	6.58e-11	1.53e-05	-34242			LEA	0.269357	3.39464e-06	0.0010306			16	31765334	31765951	EMBP1	Ssc_hash_S29982504 PDUts2008F04 Porcine testis cDNA library II Sus scrofa cDNA clone PDUts2008F04 3prime, mRNA sequence /clone=PDUts2008F04 /clone_end=3prime /gb=CX056980 /gi=84133122 /ug=Ssc.33961 /len=616
X318127	MARC0112978	6.58e-11	1.53e-05	-797701			LEA	0.269357	3.39464e-06	0.0010306			16	31765334	31765951	EMBP1	Ssc_hash_S29982504 PDUts2008F04 Porcine testis cDNA library II Sus scrofa cDNA clone PDUts2008F04 3prime, mRNA sequence /clone=PDUts2008F04 /clone_end=3prime /gb=CX056980 /gi=84133122 /ug=Ssc.33961 /len=616
X318127	H3GA0046384	2.51e-10	4.9e-05	-403244			LEA	0.269357	3.39464e-06	0.0010306			16	31765334	31765951	EMBP1	Ssc_hash_S29982504 PDUts2008F04 Porcine testis cDNA library II Sus scrofa cDNA clone PDUts2008F04 3prime, mRNA sequence /clone=PDUts2008F04 /clone_end=3prime /gb=CX056980 /gi=84133122 /ug=Ssc.33961 /len=616
X318127	ALGA0090039	4.36e-10	7.94e-05	217991			LEA	0.269357	3.39464e-06	0.0010306			16	31765334	31765951	EMBP1	Ssc_hash_S29982504 PDUts2008F04 Porcine testis cDNA library II Sus scrofa cDNA clone PDUts2008F04 3prime, mRNA sequence /clone=PDUts2008F04 /clone_end=3prime /gb=CX056980 /gi=84133122 /ug=Ssc.33961 /len=616
X318127	ALGA0090060	5.57e-10	9.82e-05	647043			LEA	0.269357	3.39464e-06	0.0010306			16	31765334	31765951	EMBP1	Ssc_hash_S29982504 PDUts2008F04 Porcine testis cDNA library II Sus scrofa cDNA clone PDUts2008F04 3prime, mRNA sequence /clone=PDUts2008F04 /clone_end=3prime /gb=CX056980 /gi=84133122 /ug=Ssc.33961 /len=616
X318127	DRGA0016047	6.77e-10	0.000116196	195920			LEA	0.269357	3.39464e-06	0.0010306			16	31765334	31765951	EMBP1	Ssc_hash_S29982504 PDUts2008F04 Porcine testis cDNA library II Sus scrofa cDNA clone PDUts2008F04 3prime, mRNA sequence /clone=PDUts2008F04 /clone_end=3prime /gb=CX056980 /gi=84133122 /ug=Ssc.33961 /len=616
X318127	DRGA0016052	2.54e-09	0.000371293	258671			LEA	0.269357	3.39464e-06	0.0010306			16	31765334	31765951	EMBP1	Ssc_hash_S29982504 PDUts2008F04 Porcine testis cDNA library II Sus scrofa cDNA clone PDUts2008F04 3prime, mRNA sequence /clone=PDUts2008F04 /clone_end=3prime /gb=CX056980 /gi=84133122 /ug=Ssc.33961 /len=616
X318127	ASGA0072875	3.85e-09	0.000534335	458127			LEA	0.269357	3.39464e-06	0.0010306			16	31765334	31765951	EMBP1	Ssc_hash_S29982504 PDUts2008F04 Porcine testis cDNA library II Sus scrofa cDNA clone PDUts2008F04 3prime, mRNA sequence /clone=PDUts2008F04 /clone_end=3prime /gb=CX056980 /gi=84133122 /ug=Ssc.33961 /len=616
X318127	ASGA0103554	3.87e-09	0.000537258	309616			LEA	0.269357	3.39464e-06	0.0010306			16	31765334	31765951	EMBP1	Ssc_hash_S29982504 PDUts2008F04 Porcine testis cDNA library II Sus scrofa cDNA clone PDUts2008F04 3prime, mRNA sequence /clone=PDUts2008F04 /clone_end=3prime /gb=CX056980 /gi=84133122 /ug=Ssc.33961 /len=616
X318127	ASGA0072869	4.16e-09	0.000572544	397524			LEA	0.269357	3.39464e-06	0.0010306			16	31765334	31765951	EMBP1	Ssc_hash_S29982504 PDUts2008F04 Porcine testis cDNA library II Sus scrofa cDNA clone PDUts2008F04 3prime, mRNA sequence /clone=PDUts2008F04 /clone_end=3prime /gb=CX056980 /gi=84133122 /ug=Ssc.33961 /len=616
X318127	MARC0064448	4.16e-09	0.000572544	282652			LEA	0.269357	3.39464e-06	0.0010306			16	31765334	31765951	EMBP1	Ssc_hash_S29982504 PDUts2008F04 Porcine testis cDNA library II Sus scrofa cDNA clone PDUts2008F04 3prime, mRNA sequence /clone=PDUts2008F04 /clone_end=3prime /gb=CX056980 /gi=84133122 /ug=Ssc.33961 /len=616
X318127	ALGA0090000	4.93e-09	0.000661752	-961745			LEA	0.269357	3.39464e-06	0.0010306			16	31765334	31765951	EMBP1	Ssc_hash_S29982504 PDUts2008F04 Porcine testis cDNA library II Sus scrofa cDNA clone PDUts2008F04 3prime, mRNA sequence /clone=PDUts2008F04 /clone_end=3prime /gb=CX056980 /gi=84133122 /ug=Ssc.33961 /len=616
X318127	ALGA0090009	8.89e-09	0.00109637	-748497			LEA	0.269357	3.39464e-06	0.0010306			16	31765334	31765951	EMBP1	Ssc_hash_S29982504 PDUts2008F04 Porcine testis cDNA library II Sus scrofa cDNA clone PDUts2008F04 3prime, mRNA sequence /clone=PDUts2008F04 /clone_end=3prime /gb=CX056980 /gi=84133122 /ug=Ssc.33961 /len=616
X318127	ALGA0107417	1.4e-08	0.00162332	-80548			LEA	0.269357	3.39464e-06	0.0010306			16	31765334	31765951	EMBP1	Ssc_hash_S29982504 PDUts2008F04 Porcine testis cDNA library II Sus scrofa cDNA clone PDUts2008F04 3prime, mRNA sequence /clone=PDUts2008F04 /clone_end=3prime /gb=CX056980 /gi=84133122 /ug=Ssc.33961 /len=616
X318127	ALGA0105400	3.37e-08	0.00343158	91188			LEA	0.269357	3.39464e-06	0.0010306			16	31765334	31765951	EMBP1	Ssc_hash_S29982504 PDUts2008F04 Porcine testis cDNA library II Sus scrofa cDNA clone PDUts2008F04 3prime, mRNA sequence /clone=PDUts2008F04 /clone_end=3prime /gb=CX056980 /gi=84133122 /ug=Ssc.33961 /len=616
X318127	ALGA0112595	3.37e-08	0.00343158	108289			LEA	0.269357	3.39464e-06	0.0010306			16	31765334	31765951	EMBP1	Ssc_hash_S29982504 PDUts2008F04 Porcine testis cDNA library II Sus scrofa cDNA clone PDUts2008F04 3prime, mRNA sequence /clone=PDUts2008F04 /clone_end=3prime /gb=CX056980 /gi=84133122 /ug=Ssc.33961 /len=616
X318127	ALGA0120490	3.37e-08	0.00343158	95981			LEA	0.269357	3.39464e-06	0.0010306			16	31765334	31765951	EMBP1	Ssc_hash_S29982504 PDUts2008F04 Porcine testis cDNA library II Sus scrofa cDNA clone PDUts2008F04 3prime, mRNA sequence /clone=PDUts2008F04 /clone_end=3prime /gb=CX056980 /gi=84133122 /ug=Ssc.33961 /len=616
X318127	MARC0056874	6.64e-08	0.00601947	413647			LEA	0.269357	3.39464e-06	0.0010306			16	31765334	31765951	EMBP1	Ssc_hash_S29982504 PDUts2008F04 Porcine testis cDNA library II Sus scrofa cDNA clone PDUts2008F04 3prime, mRNA sequence /clone=PDUts2008F04 /clone_end=3prime /gb=CX056980 /gi=84133122 /ug=Ssc.33961 /len=616
X318127	ALGA0090013	9.08e-08	0.00782621	-704087			LEA	0.269357	3.39464e-06	0.0010306			16	31765334	31765951	EMBP1	Ssc_hash_S29982504 PDUts2008F04 Porcine testis cDNA library II Sus scrofa cDNA clone PDUts2008F04 3prime, mRNA sequence /clone=PDUts2008F04 /clone_end=3prime /gb=CX056980 /gi=84133122 /ug=Ssc.33961 /len=616
X318127	ASGA0072843	3.98e-07	0.0268155	-923702			LEA	0.269357	3.39464e-06	0.0010306			16	31765334	31765951	EMBP1	Ssc_hash_S29982504 PDUts2008F04 Porcine testis cDNA library II Sus scrofa cDNA clone PDUts2008F04 3prime, mRNA sequence /clone=PDUts2008F04 /clone_end=3prime /gb=CX056980 /gi=84133122 /ug=Ssc.33961 /len=616
X318127	ALGA0090027	6.94e-07	0.0425575	-384533			LEA	0.269357	3.39464e-06	0.0010306			16	31765334	31765951	EMBP1	Ssc_hash_S29982504 PDUts2008F04 Porcine testis cDNA library II Sus scrofa cDNA clone PDUts2008F04 3prime, mRNA sequence /clone=PDUts2008F04 /clone_end=3prime /gb=CX056980 /gi=84133122 /ug=Ssc.33961 /len=616
X318127	DRGA0016061	8.19e-07	0.0488588	960888			LEA	0.269357	3.39464e-06	0.0010306			16	31765334	31765951	EMBP1	Ssc_hash_S29982504 PDUts2008F04 Porcine testis cDNA library II Sus scrofa cDNA clone PDUts2008F04 3prime, mRNA sequence /clone=PDUts2008F04 /clone_end=3prime /gb=CX056980 /gi=84133122 /ug=Ssc.33961 /len=616
X318127	INRA0051416	8.19e-07	0.0488588	983581			LEA	0.269357	3.39464e-06	0.0010306			16	31765334	31765951	EMBP1	Ssc_hash_S29982504 PDUts2008F04 Porcine testis cDNA library II Sus scrofa cDNA clone PDUts2008F04 3prime, mRNA sequence /clone=PDUts2008F04 /clone_end=3prime /gb=CX056980 /gi=84133122 /ug=Ssc.33961 /len=616
X320504	ALGA0109112	4.91e-12	1.54e-06	408727			LEA	0.344191	1.84922e-09	6.1184e-06			10	64895461	64894971	CAMK1D	calcium/calmodulin-dependent protein kinase ID
X323189	ALGA0001580	2.94e-08	0.00305315	-78292			LEA	0.224904	0.00011511	0.00942229			1	22135258	22135825	EPM2A	epilepsy, progressive myoclonus type 2A, Lafora disease (laforin)
X328381	M1GA0015641	2.95e-08	0.00305756	-605177			LEA	-0.240608	3.573e-05	0.00456586			11	86039328	86039060	LOC102164198	PREDICTED: Sus scrofa uncharacterized LOC102164198 (LOC102164198)
X328716	ASGA0072464	3.96e-08	0.00392257	-35004			LEA	0.30097	1.83081e-07	0.00014933			16	19643212	19643755	LOC737237	hypothetical protein LOC737237
X290442	M1GA0000376	3.93e-13	1.59e-07	-1756			FDS	0.262505	4.52873e-06	0.00122615			1	3115549	3116020	UNC93A	PREDICTED: Sus scrofa protein unc-93 homolog A-like (LOC100514930)
X293739	ALGA0020704	1.6e-13	7.11e-08	520544			FDS	-0.222267	0.00011211	0.00928983			3	113230616	113230136	LTBP1	latent transforming growth factor beta binding protein 1
X293791	ALGA0107605	4.92e-15	3.09e-09	395020			FDS	-0.220775	0.00012498	0.00991391			3	113230616	113230136	LTBP1	latent transforming growth factor beta binding protein 1
X293791	ALGA0020704	3.25e-14	1.69e-08	520544			FDS	-0.220775	0.00012498	0.00991391			3	113230616	113230136	LTBP1	latent transforming growth factor beta binding protein 1
X293791	H3GA0010320	8.53e-14	4.05e-08	392147			FDS	-0.220775	0.00012498	0.00991391			3	113230616	113230136	LTBP1	latent transforming growth factor beta binding protein 1
X293791	ASGA0015801	1.88e-13	8.24e-08	595915			FDS	-0.220775	0.00012498	0.00991391			3	113230616	113230136	LTBP1	latent transforming growth factor beta binding protein 1
X293791	DIAS0002720	1.88e-13	8.24e-08	500214			FDS	-0.220775	0.00012498	0.00991391			3	113230616	113230136	LTBP1	latent transforming growth factor beta binding protein 1
X293791	H3GA0010323	2.26e-13	9.76e-08	605959			FDS	-0.220775	0.00012498	0.00991391			3	113230616	113230136	LTBP1	latent transforming growth factor beta binding protein 1
X293791	ALGA0020662	3.82e-13	1.55e-07	274640			FDS	-0.220775	0.00012498	0.00991391			3	113230616	113230136	LTBP1	latent transforming growth factor beta binding protein 1
X293791	DIAS0000124	5.32e-12	1.65e-06	741335			FDS	-0.220775	0.00012498	0.00991391			3	113230616	113230136	LTBP1	latent transforming growth factor beta binding protein 1
X293791	MARC0045443	7.02e-12	2.12e-06	820799			FDS	-0.220775	0.00012498	0.00991391			3	113230616	113230136	LTBP1	latent transforming growth factor beta binding protein 1
X293791	MARC0080852	7.02e-12	2.12e-06	819260			FDS	-0.220775	0.00012498	0.00991391			3	113230616	113230136	LTBP1	latent transforming growth factor beta binding protein 1
X293791	ALGA0020641	5.26e-11	1.27e-05	-130591			FDS	-0.220775	0.00012498	0.00991391			3	113230616	113230136	LTBP1	latent transforming growth factor beta binding protein 1
X293791	MARC0017112	2.29e-10	4.5e-05	827683			FDS	-0.220775	0.00012498	0.00991391			3	113230616	113230136	LTBP1	latent transforming growth factor beta binding protein 1
X293791	ASGA0015808	3.93e-10	7.23e-05	630436			FDS	-0.220775	0.00012498	0.00991391			3	113230616	113230136	LTBP1	latent transforming growth factor beta binding protein 1
X293791	ALGA0020707	3.93e-10	7.23e-05	654676			FDS	-0.220775	0.00012498	0.00991391			3	113230616	113230136	LTBP1	latent transforming growth factor beta binding protein 1
X293791	MARC0088994	4.3e-10	7.83e-05	696801			FDS	-0.220775	0.00012498	0.00991391			3	113230616	113230136	LTBP1	latent transforming growth factor beta binding protein 1
X293791	ASGA0015743	9.16e-08	0.00787857	-241458			FDS	-0.220775	0.00012498	0.00991391			3	113230616	113230136	LTBP1	latent transforming growth factor beta binding protein 1
X293791	ALGA0020644	3.18e-07	0.0221596	-26277			FDS	-0.220775	0.00012498	0.00991391			3	113230616	113230136	LTBP1	latent transforming growth factor beta binding protein 1
X293791	H3GA0010326	6.91e-07	0.0424346	618917			FDS	-0.220775	0.00012498	0.00991391			3	113230616	113230136	LTBP1	latent transforming growth factor beta binding protein 1
X304411	MARC0108623	2.14e-08	0.00233083	-78951			FDS	0.23655	3.82125e-05	0.00474258			14	40895456	40895856	SDSL	serine dehydratase-like
X304818	DIAS0001032	1.13e-08	0.00135214	18012			FDS	-0.269576	2.43187e-06	0.00084223			14	116808990	116808428	ALDH18A1	aldehyde dehydrogenase 18 family, member A1
X308732	M1GA0003354	2.64e-25	1.53e-18	-10247			FDS	-0.252781	1.03463e-05	0.00209918			2	157185593	157186529	ABLIM3	PREDICTED: Sus scrofa actin binding LIM protein family, member 3 (ABLIM3)
X308732	ASGA0012786	4.42e-18	5.11e-12	13314			FDS	-0.252781	1.03463e-05	0.00209918			2	157185593	157186529	ABLIM3	PREDICTED: Sus scrofa actin binding LIM protein family, member 3 (ABLIM3)
X308732	ASGA0104897	1.69e-17	1.77e-11	-46347			FDS	-0.252781	1.03463e-05	0.00209918			2	157185593	157186529	ABLIM3	PREDICTED: Sus scrofa actin binding LIM protein family, member 3 (ABLIM3)
X308732	H3GA0054148	1.04e-15	7.59e-10	-102468			FDS	-0.252781	1.03463e-05	0.00209918			2	157185593	157186529	ABLIM3	PREDICTED: Sus scrofa actin binding LIM protein family, member 3 (ABLIM3)
X308732	ASGA0085387	6.12e-15	3.78e-09	-124904			FDS	-0.252781	1.03463e-05	0.00209918			2	157185593	157186529	ABLIM3	PREDICTED: Sus scrofa actin binding LIM protein family, member 3 (ABLIM3)
X308732	MARC0022619	2.46e-11	6.5e-06	-136819			FDS	-0.252781	1.03463e-05	0.00209918			2	157185593	157186529	ABLIM3	PREDICTED: Sus scrofa actin binding LIM protein family, member 3 (ABLIM3)
X308732	ASGA0012938	6.18e-11	1.45e-05	953467			FDS	-0.252781	1.03463e-05	0.00209918			2	157185593	157186529	ABLIM3	PREDICTED: Sus scrofa actin binding LIM protein family, member 3 (ABLIM3)
X308732	MARC0039166	1.64e-09	0.000251416	-74603			FDS	-0.252781	1.03463e-05	0.00209918			2	157185593	157186529	ABLIM3	PREDICTED: Sus scrofa actin binding LIM protein family, member 3 (ABLIM3)
X308732	ALGA0016998	1.19e-08	0.00142036	126329			FDS	-0.252781	1.03463e-05	0.00209918			2	157185593	157186529	ABLIM3	PREDICTED: Sus scrofa actin binding LIM protein family, member 3 (ABLIM3)
X308732	H3GA0008275	1.19e-08	0.00142036	84793			FDS	-0.252781	1.03463e-05	0.00209918			2	157185593	157186529	ABLIM3	PREDICTED: Sus scrofa actin binding LIM protein family, member 3 (ABLIM3)
X308732	M1GA0003373	1.19e-08	0.00142036	37727			FDS	-0.252781	1.03463e-05	0.00209918			2	157185593	157186529	ABLIM3	PREDICTED: Sus scrofa actin binding LIM protein family, member 3 (ABLIM3)
X308732	DIAS0000700	7.33e-07	0.0445182	-205242			FDS	-0.252781	1.03463e-05	0.00209918			2	157185593	157186529	ABLIM3	PREDICTED: Sus scrofa actin binding LIM protein family, member 3 (ABLIM3)
X308732	DIAS0000701	7.33e-07	0.0445182	-205362			FDS	-0.252781	1.03463e-05	0.00209918			2	157185593	157186529	ABLIM3	PREDICTED: Sus scrofa actin binding LIM protein family, member 3 (ABLIM3)
X311071	ALGA0088187	2.38e-07	0.0174657	-323773			FDS	-0.220699	0.00012566	0.00995347			15	148163354	148164560	LOC100152603	PREDICTED: Sus scrofa similar to UDP-glucuronosyltransferase, transcript variant 2 (LOC100152603), mRNA
X314381	ASGA0022039	3.68e-07	0.0251315	-764549			FDS	0.298231	1.62661e-07	0.00013789			4	121294445	121295379	CELSR2	cadherin, EGF LAG seven-pass G-type receptor 2 (flamingo homolog, Drosophila)
X320504	ASGA0082641	3.53e-11	8.9e-06	817073			FDS	-0.269177	2.52e-06	0.00085898			10	64895461	64894971	CAMK1D	calcium/calmodulin-dependent protein kinase ID
X320917	H3GA0055629	9.09e-11	2.03e-05	-592496			FDS	0.329069	6.25651e-09	1.41862e-05			9	53909502	53910364	SORL1	sortilin-related receptor, L(DLR class) A repeats containing
X293676	ALGA0119782	1.59e-09	0.000245631	392852			FDTR	-0.233959	4.66877e-05	0.00540131			3	62821064	62820778	TMSB10	thymosin beta 10
X302071	ALGA0065527	1.06e-10	2.32e-05	150825			FDTR	0.258448	6.41838e-06	0.00154987			12	19444703	19444950	LOC100511899	Peptide YY (PYY)(Peptide tyrosine tyrosine) [Source:UniProtKB/Swiss-Prot;Acc:P68005]
X311071	ALGA0088187	2.38e-07	0.0174657	-323773			FDTR	-0.237463	3.559e-05	0.00455327			15	148163354	148164560	LOC100152603	PREDICTED: Sus scrofa similar to UDP-glucuronosyltransferase, transcript variant 2 (LOC100152603), mRNA
X314381	ASGA0022039	3.68e-07	0.0251315	-764549			FDTR	0.251567	1.14438e-05	0.00223504			4	121294445	121295379	CELSR2	cadherin, EGF LAG seven-pass G-type receptor 2 (flamingo homolog, Drosophila)
X323693	ALGA0112694	5.16e-08	0.00489059	11309			FDTR	0.221435	0.00011912	0.00963355			1	63013906	63014152		Ssc_hash_S50177462 susfleck_LV_N_20_H05 SUSFLECK Liver Normalized Sus scrofa cDNA clone 20_H05, mRNA sequence /clone=20_H05 /gb=FD609298 /gi=221019159 /ug=Ssc.74265 /len=596
X323693	ALGA0003639	9.72e-08	0.00828726	73241			FDTR	0.221435	0.00011912	0.00963355			1	63013906	63014152		Ssc_hash_S50177462 susfleck_LV_N_20_H05 SUSFLECK Liver Normalized Sus scrofa cDNA clone 20_H05, mRNA sequence /clone=20_H05 /gb=FD609298 /gi=221019159 /ug=Ssc.74265 /len=596
X323693	ASGA0002998	9.76e-08	0.00831483	11231			FDTR	0.221435	0.00011912	0.00963355			1	63013906	63014152		Ssc_hash_S50177462 susfleck_LV_N_20_H05 SUSFLECK Liver Normalized Sus scrofa cDNA clone 20_H05, mRNA sequence /clone=20_H05 /gb=FD609298 /gi=221019159 /ug=Ssc.74265 /len=596
X323693	ALGA0003621	1.38e-07	0.0110331	-155738			FDTR	0.221435	0.00011912	0.00963355			1	63013906	63014152		Ssc_hash_S50177462 susfleck_LV_N_20_H05 SUSFLECK Liver Normalized Sus scrofa cDNA clone 20_H05, mRNA sequence /clone=20_H05 /gb=FD609298 /gi=221019159 /ug=Ssc.74265 /len=596
X292948	ASGA0014354	5.48e-22	1.59e-15	-262762			FDL	0.24389	2.14e-05	0.00327553			3	48429855	48430001	KCNIP3	Kv channel interacting protein 3, calsenilin
X292948	ASGA0014433	6.99e-21	1.54e-14	757430			FDL	0.24389	2.14e-05	0.00327553			3	48429855	48430001	KCNIP3	Kv channel interacting protein 3, calsenilin
X292948	ALGA0122830	5.65e-19	7.76e-13	252503			FDL	0.24389	2.14e-05	0.00327553			3	48429855	48430001	KCNIP3	Kv channel interacting protein 3, calsenilin
X292948	ALGA0018729	5.92e-18	6.74e-12	9085			FDL	0.24389	2.14e-05	0.00327553			3	48429855	48430001	KCNIP3	Kv channel interacting protein 3, calsenilin
X292948	MARC0057813	1.19e-15	8.45e-10	89820			FDL	0.24389	2.14e-05	0.00327553			3	48429855	48430001	KCNIP3	Kv channel interacting protein 3, calsenilin
X292948	MARC0062909	7.09e-15	4.29e-09	703006			FDL	0.24389	2.14e-05	0.00327553			3	48429855	48430001	KCNIP3	Kv channel interacting protein 3, calsenilin
X292948	ALGA0117321	1.62e-14	9.07e-09	-895204			FDL	0.24389	2.14e-05	0.00327553			3	48429855	48430001	KCNIP3	Kv channel interacting protein 3, calsenilin
X292948	ALGA0018791	2.14e-13	9.29e-08	70241			FDL	0.24389	2.14e-05	0.00327553			3	48429855	48430001	KCNIP3	Kv channel interacting protein 3, calsenilin
X292948	SIRI0001100	2.16e-11	5.8e-06	-918369			FDL	0.24389	2.14e-05	0.00327553			3	48429855	48430001	KCNIP3	Kv channel interacting protein 3, calsenilin
X292948	H3GA0009450	3.33e-10	6.26e-05	891742			FDL	0.24389	2.14e-05	0.00327553			3	48429855	48430001	KCNIP3	Kv channel interacting protein 3, calsenilin
X292948	ALGA0018674	9.8e-10	0.000160299	-472103			FDL	0.24389	2.14e-05	0.00327553			3	48429855	48430001	KCNIP3	Kv channel interacting protein 3, calsenilin
X292948	ALGA0018683	9.8e-10	0.000160299	-450366			FDL	0.24389	2.14e-05	0.00327553			3	48429855	48430001	KCNIP3	Kv channel interacting protein 3, calsenilin
X292948	H3GA0009347	1.09e-09	0.000176042	-539631			FDL	0.24389	2.14e-05	0.00327553			3	48429855	48430001	KCNIP3	Kv channel interacting protein 3, calsenilin
X292948	ASGA0091198	3.68e-09	0.000515263	380124			FDL	0.24389	2.14e-05	0.00327553			3	48429855	48430001	KCNIP3	Kv channel interacting protein 3, calsenilin
X292948	ASGA0014421	2.93e-07	0.0207635	623296			FDL	0.24389	2.14e-05	0.00327553			3	48429855	48430001	KCNIP3	Kv channel interacting protein 3, calsenilin
X292948	MARC0063543	2.93e-07	0.0207635	707499			FDL	0.24389	2.14e-05	0.00327553			3	48429855	48430001	KCNIP3	Kv channel interacting protein 3, calsenilin
X292948	ASGA0014330	3.29e-07	0.0228652	-976230			FDL	0.24389	2.14e-05	0.00327553			3	48429855	48430001	KCNIP3	Kv channel interacting protein 3, calsenilin
X292948	ALGA0018694	5.99e-07	0.0376468	-294838			FDL	0.24389	2.14e-05	0.00327553			3	48429855	48430001	KCNIP3	Kv channel interacting protein 3, calsenilin
X292948	ASGA0014434	6e-07	0.0377111	581768			FDL	0.24389	2.14e-05	0.00327553			3	48429855	48430001	KCNIP3	Kv channel interacting protein 3, calsenilin
X292948	ASGA0104644	7.18e-07	0.0437521	433238			FDL	0.24389	2.14e-05	0.00327553			3	48429855	48430001	KCNIP3	Kv channel interacting protein 3, calsenilin
X293181	MARC0009789	1.41e-08	0.00162569	170714			FDL	0.243684	2.17584e-05	0.00331252			3	55035169	55034842	MAP4K4	mitogen-activated protein kinase kinase kinase kinase 4
X293181	MARC0100326	8.34e-08	0.00730051	461059			FDL	0.243684	2.17584e-05	0.00331252			3	55035169	55034842	MAP4K4	mitogen-activated protein kinase kinase kinase kinase 4
X293739	ALGA0107605	6.05e-15	3.73e-09	395020			FDL	-0.229102	6.75528e-05	0.00675417			3	113230616	113230136	LTBP1	latent transforming growth factor beta binding protein 1
X296186	MARC0067470	2.47e-14	1.32e-08	-6097			FDL	0.260532	5.36957e-06	0.00138768			6	17208747	17208148	PLLP	plasmolipin
X301455	ALGA0109112	2.25e-13	9.71e-08	390797			FDL	-0.253559	9.69598e-06	0.00201264			10	64913391	64912904	CAMK1D	calcium/calmodulin-dependent protein kinase ID
X301988	ASGA0052617	2.33e-11	6.2e-06	-12567			FDL	0.235678	4.08881e-05	0.00493855			12	6241623	6241258	KCTD2	potassium channel tetramerisation domain containing 2
X301988	MARC0082230	2.36e-11	6.27e-06	-104678			FDL	0.235678	4.08881e-05	0.00493855			12	6241623	6241258	KCTD2	potassium channel tetramerisation domain containing 2
X301988	H3GA0033064	1.71e-10	3.52e-05	27969			FDL	0.235678	4.08881e-05	0.00493855			12	6241623	6241258	KCTD2	potassium channel tetramerisation domain containing 2
X301988	ALGA0064437	8.77e-09	0.00108371	122808			FDL	0.235678	4.08881e-05	0.00493855			12	6241623	6241258	KCTD2	potassium channel tetramerisation domain containing 2
X301988	MARC0114583	1.1e-08	0.00132427	-340945			FDL	0.235678	4.08881e-05	0.00493855			12	6241623	6241258	KCTD2	potassium channel tetramerisation domain containing 2
X301988	ASGA0052652	1.58e-08	0.00179811	217849			FDL	0.235678	4.08881e-05	0.00493855			12	6241623	6241258	KCTD2	potassium channel tetramerisation domain containing 2
X302012	ALGA0105065	5.14e-12	1.6e-06	-154872			FDL	0.236306	3.8944e-05	0.00479183			12	7848895	7849151	SDK2	sidekick homolog 2 (chicken)
X302012	ASGA0101953	1.92e-07	0.0145145	-80852			FDL	0.236306	3.8944e-05	0.00479183			12	7848895	7849151	SDK2	sidekick homolog 2 (chicken)
X302071	ALGA0065510	6.03e-17	5.83e-11	68954			FDL	0.350247	5.3542e-10	2.79644e-06			12	19444703	19444950	LOC100511899	Peptide YY (PYY)(Peptide tyrosine tyrosine) [Source:UniProtKB/Swiss-Prot;Acc:P68005]
X304818	ASGA0065917	2.6e-08	0.002754	-89040			FDL	-0.229883	6.36888e-05	0.00652436			14	116808990	116808428	ALDH18A1	aldehyde dehydrogenase 18 family, member A1
X304818	ASGA0065921	2.6e-08	0.002754	-68226			FDL	-0.229883	6.36888e-05	0.00652436			14	116808990	116808428	ALDH18A1	aldehyde dehydrogenase 18 family, member A1
X304818	ASGA0065957	2.6e-08	0.002754	697330			FDL	-0.229883	6.36888e-05	0.00652436			14	116808990	116808428	ALDH18A1	aldehyde dehydrogenase 18 family, member A1
X304818	DRGA0014464	2.6e-08	0.002754	331689			FDL	-0.229883	6.36888e-05	0.00652436			14	116808990	116808428	ALDH18A1	aldehyde dehydrogenase 18 family, member A1
X304818	DRGA0014465	2.6e-08	0.002754	422953			FDL	-0.229883	6.36888e-05	0.00652436			14	116808990	116808428	ALDH18A1	aldehyde dehydrogenase 18 family, member A1
X304818	H3GA0041906	2.6e-08	0.002754	-12225			FDL	-0.229883	6.36888e-05	0.00652436			14	116808990	116808428	ALDH18A1	aldehyde dehydrogenase 18 family, member A1
X304818	H3GA0041918	2.6e-08	0.002754	676261			FDL	-0.229883	6.36888e-05	0.00652436			14	116808990	116808428	ALDH18A1	aldehyde dehydrogenase 18 family, member A1
X304818	ALGA0080844	2.6e-08	0.002754	551307			FDL	-0.229883	6.36888e-05	0.00652436			14	116808990	116808428	ALDH18A1	aldehyde dehydrogenase 18 family, member A1
X304818	ASGA0065935	2.66e-08	0.00280514	472071			FDL	-0.229883	6.36888e-05	0.00652436			14	116808990	116808428	ALDH18A1	aldehyde dehydrogenase 18 family, member A1
X304818	ASGA0065950	2.66e-08	0.00280514	619741			FDL	-0.229883	6.36888e-05	0.00652436			14	116808990	116808428	ALDH18A1	aldehyde dehydrogenase 18 family, member A1
X304818	DRGA0014462	2.66e-08	0.00280514	282777			FDL	-0.229883	6.36888e-05	0.00652436			14	116808990	116808428	ALDH18A1	aldehyde dehydrogenase 18 family, member A1
X304818	H3GA0041895	2.66e-08	0.00280514	-158462			FDL	-0.229883	6.36888e-05	0.00652436			14	116808990	116808428	ALDH18A1	aldehyde dehydrogenase 18 family, member A1
X304818	H3GA0041897	2.66e-08	0.00280514	-144645			FDL	-0.229883	6.36888e-05	0.00652436			14	116808990	116808428	ALDH18A1	aldehyde dehydrogenase 18 family, member A1
X304818	MARC0026910	2.66e-08	0.00280514	409450			FDL	-0.229883	6.36888e-05	0.00652436			14	116808990	116808428	ALDH18A1	aldehyde dehydrogenase 18 family, member A1
X304818	ALGA0080802	2.66e-08	0.00280514	-206646			FDL	-0.229883	6.36888e-05	0.00652436			14	116808990	116808428	ALDH18A1	aldehyde dehydrogenase 18 family, member A1
X304818	ALGA0080825	2.66e-08	0.00280514	-49418			FDL	-0.229883	6.36888e-05	0.00652436			14	116808990	116808428	ALDH18A1	aldehyde dehydrogenase 18 family, member A1
X304818	ALGA0080826	2.66e-08	0.00280514	-35849			FDL	-0.229883	6.36888e-05	0.00652436			14	116808990	116808428	ALDH18A1	aldehyde dehydrogenase 18 family, member A1
X304818	ALGA0080855	2.66e-08	0.00280514	597550			FDL	-0.229883	6.36888e-05	0.00652436			14	116808990	116808428	ALDH18A1	aldehyde dehydrogenase 18 family, member A1
X304818	ALGA0080877	2.66e-08	0.00280514	753265			FDL	-0.229883	6.36888e-05	0.00652436			14	116808990	116808428	ALDH18A1	aldehyde dehydrogenase 18 family, member A1
X304818	ALGA0080891	2.66e-08	0.00280514	906377			FDL	-0.229883	6.36888e-05	0.00652436			14	116808990	116808428	ALDH18A1	aldehyde dehydrogenase 18 family, member A1
X311071	ALGA0088187	2.38e-07	0.0174657	-323773			FDL	-0.249493	1.358e-05	0.00247673			15	148163354	148164560	LOC100152603	PREDICTED: Sus scrofa similar to UDP-glucuronosyltransferase, transcript variant 2 (LOC100152603), mRNA
X312126	ALGA0028115	9.65e-09	0.0011803	-126038			FDL	0.269936	2.35507e-06	0.00082445			4	121293225	121293699	SORT1	PREDICTED: Sus scrofa sortilin 1 (SORT1)
X312383	MARC0004566	6.93e-09	0.000885359	98758			FDL	0.285837	5.43796e-07	0.0003079			13	37298730	37297687	ABHD14B	abhydrolase domain containing 14B
X312708	MARC0082230	2.19e-09	0.000325422	-103873			FDL	0.248723	1.44656e-05	0.0025667			12	6240818	6238863	KCTD2	potassium channel tetramerisation domain containing 2
X312708	ASGA0052617	2.46e-09	0.000360758	-11762			FDL	0.248723	1.44656e-05	0.0025667			12	6240818	6238863	KCTD2	potassium channel tetramerisation domain containing 2
X312708	H3GA0033064	3.03e-08	0.00313753	28774			FDL	0.248723	1.44656e-05	0.0025667			12	6240818	6238863	KCTD2	potassium channel tetramerisation domain containing 2
X312708	MARC0114583	5.38e-07	0.0344389	-340140			FDL	0.248723	1.44656e-05	0.0025667			12	6240818	6238863	KCTD2	potassium channel tetramerisation domain containing 2
X313620	M1GA0025601	6.14e-08	0.00564678	15491			FDL	0.246622	1.71667e-05	0.00284633			13	37298730	37298234	ABHD14B	abhydrolase domain containing 14B
X314381	ASGA0022039	3.68e-07	0.0251315	-764549			FDL	0.281708	8.02746e-07	0.00040699			4	121294445	121295379	CELSR2	cadherin, EGF LAG seven-pass G-type receptor 2 (flamingo homolog, Drosophila)
X320504	ASGA0094849	1.86e-09	0.000282109	556331			FDL	-0.232779	5.11082e-05	0.00570365			10	64895461	64894971	CAMK1D	calcium/calmodulin-dependent protein kinase ID
X323174	ASGA0039683	8.9e-08	0.00769286	-382957			FDL	0.244514	2.03547e-05	0.00317955			8	122212284	122211668		Ssc_hash_S40141496 rhlv07b_p7.y1 hlv Sus scrofa cDNA 5prime, mRNA sequence /clone_end=5prime /gb=EW236403 /gi=182486874 /ug=Ssc.68137 /len=623
X290442	DIAS0001378	1.79e-09	0.000272159	743758			ABF	0.259247	5.99502e-06	0.001491			1	3115549	3116020	UNC93A	PREDICTED: Sus scrofa protein unc-93 homolog A-like (LOC100514930)
X293676	ALGA0019358	1.59e-09	0.000245026	13984			ABF	-0.228809	6.90576e-05	0.00683436			3	62821064	62820778	TMSB10	thymosin beta 10
X293676	ASGA0104116	1.59e-09	0.000245631	332982			ABF	-0.228809	6.90576e-05	0.00683436			3	62821064	62820778	TMSB10	thymosin beta 10
X293676	ALGA0019338	4e-09	0.000552841	-299799			ABF	-0.228809	6.90576e-05	0.00683436			3	62821064	62820778	TMSB10	thymosin beta 10
X293676	ASGA0101827	4.48e-09	0.000609197	625607			ABF	-0.228809	6.90576e-05	0.00683436			3	62821064	62820778	TMSB10	thymosin beta 10
X293676	ASGA0014862	4.7e-09	0.000634125	-261067			ABF	-0.228809	6.90576e-05	0.00683436			3	62821064	62820778	TMSB10	thymosin beta 10
X293676	UMB10000086	4.7e-09	0.000634125	-513685			ABF	-0.228809	6.90576e-05	0.00683436			3	62821064	62820778	TMSB10	thymosin beta 10
X293676	ALGA0116556	5.34e-09	0.000708527	208651			ABF	-0.228809	6.90576e-05	0.00683436			3	62821064	62820778	TMSB10	thymosin beta 10
X293676	MARC0019494	5.34e-09	0.000708527	173429			ABF	-0.228809	6.90576e-05	0.00683436			3	62821064	62820778	TMSB10	thymosin beta 10
X293676	MARC0027326	1.74e-08	0.00195097	-313302			ABF	-0.228809	6.90576e-05	0.00683436			3	62821064	62820778	TMSB10	thymosin beta 10
X293676	ALGA0111328	2e-08	0.00219831	-545566			ABF	-0.228809	6.90576e-05	0.00683436			3	62821064	62820778	TMSB10	thymosin beta 10
X293676	DIAS0001331	7.79e-08	0.00689155	-614666			ABF	-0.228809	6.90576e-05	0.00683436			3	62821064	62820778	TMSB10	thymosin beta 10
X293676	ASGA0102971	8.82e-08	0.0076368	-853993			ABF	-0.228809	6.90576e-05	0.00683436			3	62821064	62820778	TMSB10	thymosin beta 10
X293676	ALGA0111661	1.01e-07	0.00856271	431378			ABF	-0.228809	6.90576e-05	0.00683436			3	62821064	62820778	TMSB10	thymosin beta 10
X293676	ASGA0097037	2.35e-07	0.0172437	-917051			ABF	-0.228809	6.90576e-05	0.00683436			3	62821064	62820778	TMSB10	thymosin beta 10
X293739	MARC0083591	1.42e-15	9.96e-10	-18844			ABF	-0.24158	2.57359e-05	0.00368586			3	113230616	113230136	LTBP1	latent transforming growth factor beta binding protein 1
X293791	MARC0083591	2.03e-15	1.38e-09	-18844			ABF	-0.23991	2.93724e-05	0.00401829			3	113230616	113230136	LTBP1	latent transforming growth factor beta binding protein 1
X300698	H3GA0055629	1.14e-12	4.17e-07	-513843			ABF	0.288226	4.32872e-07	0.00026649			9	53830849	53830400	SORL1	sortilin-related receptor, L(DLR class) A repeats containing
X300698	ASGA0043078	2.13e-08	0.0023241	684794			ABF	0.288226	4.32872e-07	0.00026649			9	53830849	53830400	SORL1	sortilin-related receptor, L(DLR class) A repeats containing
X300698	ASGA0086155	3.93e-08	0.00389241	-401856			ABF	0.288226	4.32872e-07	0.00026649			9	53830849	53830400	SORL1	sortilin-related receptor, L(DLR class) A repeats containing
X300698	H3GA0027347	2.02e-07	0.0151605	144683			ABF	0.288226	4.32872e-07	0.00026649			9	53830849	53830400	SORL1	sortilin-related receptor, L(DLR class) A repeats containing
X300698	ALGA0053020	3.95e-07	0.0266897	894392			ABF	0.288226	4.32872e-07	0.00026649			9	53830849	53830400	SORL1	sortilin-related receptor, L(DLR class) A repeats containing
X300698	H3GA0027355	5.22e-07	0.0335973	672867			ABF	0.288226	4.32872e-07	0.00026649			9	53830849	53830400	SORL1	sortilin-related receptor, L(DLR class) A repeats containing
X302071	H3GA0033795	7.49e-12	2.24e-06	-110933			ABF	0.292121	2.97032e-07	0.00020378			12	19444703	19444950	LOC100511899	Peptide YY (PYY)(Peptide tyrosine tyrosine) [Source:UniProtKB/Swiss-Prot;Acc:P68005]
X306316	H3GA0054415	1.09e-21	2.9e-15	81660			ABF	0.227701	7.50358e-05	0.00718659			16	74307323	74307974	C5orf4	chromosome 5 open reading frame 4
X306316	ASGA0074025	2.02e-21	5.1e-15	-8232			ABF	0.227701	7.50358e-05	0.00718659			16	74307323	74307974	C5orf4	chromosome 5 open reading frame 4
X306316	ASGA0074026	3.03e-20	5.55e-14	34255			ABF	0.227701	7.50358e-05	0.00718659			16	74307323	74307974	C5orf4	chromosome 5 open reading frame 4
X306316	H3GA0046992	4.12e-14	2.1e-08	-162224			ABF	0.227701	7.50358e-05	0.00718659			16	74307323	74307974	C5orf4	chromosome 5 open reading frame 4
X306316	M1GA0021139	7.86e-13	2.96e-07	-109794			ABF	0.227701	7.50358e-05	0.00718659			16	74307323	74307974	C5orf4	chromosome 5 open reading frame 4
X306316	SIRI0001384	7.86e-13	2.96e-07	-75652			ABF	0.227701	7.50358e-05	0.00718659			16	74307323	74307974	C5orf4	chromosome 5 open reading frame 4
X306316	ALGA0091441	2.77e-12	9.19e-07	-722856			ABF	0.227701	7.50358e-05	0.00718659			16	74307323	74307974	C5orf4	chromosome 5 open reading frame 4
X306316	DBWU0000826	6.29e-12	1.93e-06	-187318			ABF	0.227701	7.50358e-05	0.00718659			16	74307323	74307974	C5orf4	chromosome 5 open reading frame 4
X306316	ALGA0091434	2.6e-09	0.000378922	-796543			ABF	0.227701	7.50358e-05	0.00718659			16	74307323	74307974	C5orf4	chromosome 5 open reading frame 4
X312126	ASGA0022089	1.4e-07	0.0111723	-176327			ABF	0.263055	4.31739e-06	0.00119662			4	121293225	121293699	SORT1	PREDICTED: Sus scrofa sortilin 1 (SORT1)
X312383	M1GA0025601	3.98e-07	0.0268251	15491			ABF	0.266866	3.09279e-06	0.00097233			13	37298730	37297687	ABHD14B	abhydrolase domain containing 14B
X313620	MARC0032616	4.19e-08	0.00411494	-35486			ABF	0.253268	9.93445e-06	0.00204177			13	37298730	37298234	ABHD14B	abhydrolase domain containing 14B
X320504	ALGA0105556	1.86e-09	0.000282109	659081			ABF	-0.254446	9.00259e-06	0.00191915			10	64895461	64894971	CAMK1D	calcium/calmodulin-dependent protein kinase ID
X323174	MARC0069612	1.01e-07	0.00854847	14658			ABF	0.240199	2.871e-05	0.00396618			8	122212284	122211668		Ssc_hash_S40141496 rhlv07b_p7.y1 hlv Sus scrofa cDNA 5prime, mRNA sequence /clone_end=5prime /gb=EW236403 /gi=182486874 /ug=Ssc.68137 /len=623
X326132	DRGA0003789	2.41e-11	6.38e-06	-8086			ABF	0.223297	0.00010397	0.00887876			3	14015351	14015915
X291051	DRGA0001459	2.7e-07	0.0193552	-730077			BL	-0.267152	3.0157e-06	0.00095739			1	125538291	125538045	LIPC	lipase, hepatic
X291051	INRA0003882	3.41e-07	0.0235789	794569			BL	-0.267152	3.0157e-06	0.00095739			1	125538291	125538045	LIPC	lipase, hepatic
X291051	INRA0003881	6.97e-07	0.0427006	772128			BL	-0.267152	3.0157e-06	0.00095739			1	125538291	125538045	LIPC	lipase, hepatic
X297153	ASGA0089324	2.24e-11	5.99e-06	379968			BL	-0.222832	0.00010758	0.00908387			6	65692107	65692634	FBXO6	F-box protein 6
X297153	MARC0012843	6.49e-10	0.000111816	878767			BL	-0.222832	0.00010758	0.00908387			6	65692107	65692634	FBXO6	F-box protein 6
X297153	MARC0064713	6.49e-10	0.000111816	863536			BL	-0.222832	0.00010758	0.00908387			6	65692107	65692634	FBXO6	F-box protein 6
X297153	M1GA0008617	3.21e-07	0.0223497	-306958			BL	-0.222832	0.00010758	0.00908387			6	65692107	65692634	FBXO6	F-box protein 6
X299809	MARC0026632	4.69e-38	2.48e-30	114178			BL	0.246064	1.79623e-05	0.00293614			8	131181411	131181819	C4orf37	chromosome 4 open reading frame 37
X299809	INRA0030531	6.76e-24	3.04e-17	336349			BL	0.246064	1.79623e-05	0.00293614			8	131181411	131181819	C4orf37	chromosome 4 open reading frame 37
X299809	H3GA0025469	2.32e-20	4.38e-14	303000			BL	0.246064	1.79623e-05	0.00293614			8	131181411	131181819	C4orf37	chromosome 4 open reading frame 37
X299809	ASGA0094415	1e-09	0.000163476	656204			BL	0.246064	1.79623e-05	0.00293614			8	131181411	131181819	C4orf37	chromosome 4 open reading frame 37
X299809	ASGA0039832	3.56e-08	0.00358867	-272171			BL	0.246064	1.79623e-05	0.00293614			8	131181411	131181819	C4orf37	chromosome 4 open reading frame 37
X299809	ALGA0107284	4.18e-08	0.0041082	509418			BL	0.246064	1.79623e-05	0.00293614			8	131181411	131181819	C4orf37	chromosome 4 open reading frame 37
X299809	M1GA0012054	5.63e-07	0.0357409	-195479			BL	0.246064	1.79623e-05	0.00293614			8	131181411	131181819	C4orf37	chromosome 4 open reading frame 37
X300136	H3GA0026345	6.37e-09	0.000823227	234075			BL	-0.311822	4.05054e-08	5.26761e-05			9	9651120	9650821	KCNE3	potassium voltage-gated channel, Isk-related family, member 3
X301188	M1GA0013898	1.62e-07	0.0125845	65890			BL	0.231959	5.44111e-05	0.00594843			10	21888880	21886309	TLR5	toll-like receptor 5
X302492	ASGA0055076	2.42e-14	1.3e-08	520291			BL	-0.229612	6.50063e-05	0.00660915			12	54725036	54724527	ALOX12	arachidonate 12-lipoxygenase
X302492	ASGA0085214	8.59e-11	1.93e-05	-100205			BL	-0.229612	6.50063e-05	0.00660915			12	54725036	54724527	ALOX12	arachidonate 12-lipoxygenase
X302492	ALGA0110696	1.43e-10	3e-05	-209883			BL	-0.229612	6.50063e-05	0.00660915			12	54725036	54724527	ALOX12	arachidonate 12-lipoxygenase
X302492	ALGA0124271	4.81e-09	0.000647038	-941894			BL	-0.229612	6.50063e-05	0.00660915			12	54725036	54724527	ALOX12	arachidonate 12-lipoxygenase
X302492	ALGA0120309	7.59e-09	0.000955863	-766709			BL	-0.229612	6.50063e-05	0.00660915			12	54725036	54724527	ALOX12	arachidonate 12-lipoxygenase
X302492	ALGA0120796	2.92e-07	0.0206975	-658636			BL	-0.229612	6.50063e-05	0.00660915			12	54725036	54724527	ALOX12	arachidonate 12-lipoxygenase
X302492	ASGA0055049	5.32e-07	0.0341198	42939			BL	-0.229612	6.50063e-05	0.00660915			12	54725036	54724527	ALOX12	arachidonate 12-lipoxygenase
X304411	ASGA0062839	2.14e-08	0.00233083	1937			BL	-0.236654	3.79043e-05	0.00472806			14	40895456	40895856	SDSL	serine dehydratase-like
X304818	H3GA0041907	1.1e-08	0.00132382	46038			BL	-0.284742	6.03355e-07	0.00033394			14	116808990	116808428	ALDH18A1	aldehyde dehydrogenase 18 family, member A1
X308744	ALGA0029464	1.2e-15	8.54e-10	-435993			BL	0.251667	1.135e-05	0.00222336			4	138911223	138909931		Sus scrofa mRNA, clone:MLN010012E10, expressed in mesenteric lymph nodes
X308744	ASGA0023267	4.91e-15	3.09e-09	-538188			BL	0.251667	1.135e-05	0.00222336			4	138911223	138909931		Sus scrofa mRNA, clone:MLN010012E10, expressed in mesenteric lymph nodes
X308744	ASGA0023287	2.54e-14	1.36e-08	-366022			BL	0.251667	1.135e-05	0.00222336			4	138911223	138909931		Sus scrofa mRNA, clone:MLN010012E10, expressed in mesenteric lymph nodes
X308744	H3GA0014843	2.54e-14	1.36e-08	-314115			BL	0.251667	1.135e-05	0.00222336			4	138911223	138909931		Sus scrofa mRNA, clone:MLN010012E10, expressed in mesenteric lymph nodes
X308744	ALGA0029474	2.54e-14	1.36e-08	-335411			BL	0.251667	1.135e-05	0.00222336			4	138911223	138909931		Sus scrofa mRNA, clone:MLN010012E10, expressed in mesenteric lymph nodes
X308744	ASGA0023261	3.12e-14	1.63e-08	-619255			BL	0.251667	1.135e-05	0.00222336			4	138911223	138909931		Sus scrofa mRNA, clone:MLN010012E10, expressed in mesenteric lymph nodes
X308744	ASGA0094950	3.12e-14	1.63e-08	-619970			BL	0.251667	1.135e-05	0.00222336			4	138911223	138909931		Sus scrofa mRNA, clone:MLN010012E10, expressed in mesenteric lymph nodes
X308744	ALGA0029436	3.12e-14	1.63e-08	-960679			BL	0.251667	1.135e-05	0.00222336			4	138911223	138909931		Sus scrofa mRNA, clone:MLN010012E10, expressed in mesenteric lymph nodes
X308744	ASGA0092331	2.66e-13	1.13e-07	-621928			BL	0.251667	1.135e-05	0.00222336			4	138911223	138909931		Sus scrofa mRNA, clone:MLN010012E10, expressed in mesenteric lymph nodes
X308744	ASGA0023234	3.34e-13	1.38e-07	-751645			BL	0.251667	1.135e-05	0.00222336			4	138911223	138909931		Sus scrofa mRNA, clone:MLN010012E10, expressed in mesenteric lymph nodes
X308744	ASGA0023344	5.36e-11	1.29e-05	861559			BL	0.251667	1.135e-05	0.00222336			4	138911223	138909931		Sus scrofa mRNA, clone:MLN010012E10, expressed in mesenteric lymph nodes
X308744	ASGA0023349	5.36e-11	1.29e-05	964134			BL	0.251667	1.135e-05	0.00222336			4	138911223	138909931		Sus scrofa mRNA, clone:MLN010012E10, expressed in mesenteric lymph nodes
X308744	ALGA0029534	5.36e-11	1.29e-05	912583			BL	0.251667	1.135e-05	0.00222336			4	138911223	138909931		Sus scrofa mRNA, clone:MLN010012E10, expressed in mesenteric lymph nodes
X308744	INRA0017701	8.36e-11	1.89e-05	-97168			BL	0.251667	1.135e-05	0.00222336			4	138911223	138909931		Sus scrofa mRNA, clone:MLN010012E10, expressed in mesenteric lymph nodes
X308744	MARC0088218	8.36e-11	1.89e-05	-282146			BL	0.251667	1.135e-05	0.00222336			4	138911223	138909931		Sus scrofa mRNA, clone:MLN010012E10, expressed in mesenteric lymph nodes
X308744	ASGA0023307	4.4e-10	7.99e-05	76110			BL	0.251667	1.135e-05	0.00222336			4	138911223	138909931		Sus scrofa mRNA, clone:MLN010012E10, expressed in mesenteric lymph nodes
X308744	ALGA0029485	9.74e-10	0.000159333	9000			BL	0.251667	1.135e-05	0.00222336			4	138911223	138909931		Sus scrofa mRNA, clone:MLN010012E10, expressed in mesenteric lymph nodes
X308744	H3GA0014847	1.49e-09	0.000231876	-222245			BL	0.251667	1.135e-05	0.00222336			4	138911223	138909931		Sus scrofa mRNA, clone:MLN010012E10, expressed in mesenteric lymph nodes
X308744	ASGA0023335	7.68e-09	0.000965527	828674			BL	0.251667	1.135e-05	0.00222336			4	138911223	138909931		Sus scrofa mRNA, clone:MLN010012E10, expressed in mesenteric lymph nodes
X308744	ALGA0029524	7.68e-09	0.000965527	783160			BL	0.251667	1.135e-05	0.00222336			4	138911223	138909931		Sus scrofa mRNA, clone:MLN010012E10, expressed in mesenteric lymph nodes
X308744	INRA0017729	7.68e-09	0.000965527	590335			BL	0.251667	1.135e-05	0.00222336			4	138911223	138909931		Sus scrofa mRNA, clone:MLN010012E10, expressed in mesenteric lymph nodes
X308744	MARC0014819	7.68e-09	0.000965527	889310			BL	0.251667	1.135e-05	0.00222336			4	138911223	138909931		Sus scrofa mRNA, clone:MLN010012E10, expressed in mesenteric lymph nodes
X308744	MARC0056249	7.68e-09	0.000965527	731710			BL	0.251667	1.135e-05	0.00222336			4	138911223	138909931		Sus scrofa mRNA, clone:MLN010012E10, expressed in mesenteric lymph nodes
X308744	WUR10000125	7.68e-09	0.000965527	755596			BL	0.251667	1.135e-05	0.00222336			4	138911223	138909931		Sus scrofa mRNA, clone:MLN010012E10, expressed in mesenteric lymph nodes
X308744	ASGA0023298	1.12e-08	0.00134195	21815			BL	0.251667	1.135e-05	0.00222336			4	138911223	138909931		Sus scrofa mRNA, clone:MLN010012E10, expressed in mesenteric lymph nodes
X308744	ASGA0023314	2.82e-07	0.020096	349450			BL	0.251667	1.135e-05	0.00222336			4	138911223	138909931		Sus scrofa mRNA, clone:MLN010012E10, expressed in mesenteric lymph nodes
X309232	ASGA0098215	6.28e-07	0.0391843	38368			BL	0.230976	5.86338e-05	0.00622104			13	176449259	176448724	NSUN3	NOP2/Sun domain family, member 3
X309232	ASGA0102217	7.12e-07	0.0435099	23824			BL	0.230976	5.86338e-05	0.00622104			13	176449259	176448724	NSUN3	NOP2/Sun domain family, member 3
X311858	H3GA0041907	2.66e-08	0.00280073	46038			BL	-0.252712	1.04061e-05	0.00210604			14	116808990	116807916	ALDH18A1	aldehyde dehydrogenase 18 family, member A1
X311858	DIAS0001032	2.81e-08	0.0029413	18012			BL	-0.252712	1.04061e-05	0.00210604			14	116808990	116807916	ALDH18A1	aldehyde dehydrogenase 18 family, member A1
X311858	ASGA0065917	5.06e-08	0.00481936	-89040			BL	-0.252712	1.04061e-05	0.00210604			14	116808990	116807916	ALDH18A1	aldehyde dehydrogenase 18 family, member A1
X311858	ASGA0065921	5.06e-08	0.00481936	-68226			BL	-0.252712	1.04061e-05	0.00210604			14	116808990	116807916	ALDH18A1	aldehyde dehydrogenase 18 family, member A1
X311858	ASGA0065957	5.06e-08	0.00481936	697330			BL	-0.252712	1.04061e-05	0.00210604			14	116808990	116807916	ALDH18A1	aldehyde dehydrogenase 18 family, member A1
X311858	DRGA0014464	5.06e-08	0.00481936	331689			BL	-0.252712	1.04061e-05	0.00210604			14	116808990	116807916	ALDH18A1	aldehyde dehydrogenase 18 family, member A1
X311858	DRGA0014465	5.06e-08	0.00481936	422953			BL	-0.252712	1.04061e-05	0.00210604			14	116808990	116807916	ALDH18A1	aldehyde dehydrogenase 18 family, member A1
X311858	H3GA0041906	5.06e-08	0.00481936	-12225			BL	-0.252712	1.04061e-05	0.00210604			14	116808990	116807916	ALDH18A1	aldehyde dehydrogenase 18 family, member A1
X311858	H3GA0041918	5.06e-08	0.00481936	676261			BL	-0.252712	1.04061e-05	0.00210604			14	116808990	116807916	ALDH18A1	aldehyde dehydrogenase 18 family, member A1
X311858	ALGA0080844	5.06e-08	0.00481936	551307			BL	-0.252712	1.04061e-05	0.00210604			14	116808990	116807916	ALDH18A1	aldehyde dehydrogenase 18 family, member A1
X311858	ASGA0065935	5.35e-08	0.00504123	472071			BL	-0.252712	1.04061e-05	0.00210604			14	116808990	116807916	ALDH18A1	aldehyde dehydrogenase 18 family, member A1
X311858	ASGA0065950	5.35e-08	0.00504123	619741			BL	-0.252712	1.04061e-05	0.00210604			14	116808990	116807916	ALDH18A1	aldehyde dehydrogenase 18 family, member A1
X311858	DRGA0014462	5.35e-08	0.00504123	282777			BL	-0.252712	1.04061e-05	0.00210604			14	116808990	116807916	ALDH18A1	aldehyde dehydrogenase 18 family, member A1
X311858	H3GA0041895	5.35e-08	0.00504123	-158462			BL	-0.252712	1.04061e-05	0.00210604			14	116808990	116807916	ALDH18A1	aldehyde dehydrogenase 18 family, member A1
X311858	H3GA0041897	5.35e-08	0.00504123	-144645			BL	-0.252712	1.04061e-05	0.00210604			14	116808990	116807916	ALDH18A1	aldehyde dehydrogenase 18 family, member A1
X311858	MARC0026910	5.35e-08	0.00504123	409450			BL	-0.252712	1.04061e-05	0.00210604			14	116808990	116807916	ALDH18A1	aldehyde dehydrogenase 18 family, member A1
X311858	ALGA0080802	5.35e-08	0.00504123	-206646			BL	-0.252712	1.04061e-05	0.00210604			14	116808990	116807916	ALDH18A1	aldehyde dehydrogenase 18 family, member A1
X311858	ALGA0080825	5.35e-08	0.00504123	-49418			BL	-0.252712	1.04061e-05	0.00210604			14	116808990	116807916	ALDH18A1	aldehyde dehydrogenase 18 family, member A1
X311858	ALGA0080826	5.35e-08	0.00504123	-35849			BL	-0.252712	1.04061e-05	0.00210604			14	116808990	116807916	ALDH18A1	aldehyde dehydrogenase 18 family, member A1
X311858	ALGA0080855	5.35e-08	0.00504123	597550			BL	-0.252712	1.04061e-05	0.00210604			14	116808990	116807916	ALDH18A1	aldehyde dehydrogenase 18 family, member A1
X311858	ALGA0080877	5.35e-08	0.00504123	753265			BL	-0.252712	1.04061e-05	0.00210604			14	116808990	116807916	ALDH18A1	aldehyde dehydrogenase 18 family, member A1
X311858	ALGA0080891	5.35e-08	0.00504123	906377			BL	-0.252712	1.04061e-05	0.00210604			14	116808990	116807916	ALDH18A1	aldehyde dehydrogenase 18 family, member A1
X317132	ASGA0105018	7.97e-07	0.0477639	178653			BL	0.240187	2.87368e-05	0.00396677			6	34521379	34520472		Ssc_hash_S19541893 946746 MARC 4PIG Sus scrofa cDNA 5prime, mRNA sequence /clone_end=5prime /gb=CN157989 /gi=46172419 /ug=Ssc.26772 /len=908
X321860	ASGA0043718	5.74e-07	0.0363304	-86530			BL	0.224207	9.72543e-05	0.00847943			9	77002844	77002291		Ssc_hash_S6032785 243497 MARC 2PIG Sus scrofa cDNA 5prime, mRNA sequence /clone_end=5prime /gb=BF192339 /gi=11075708 /ti=470936983 /ug=Ssc.60987 /len=574
X323777	MARC0088852	2.19e-07	0.0162983	195563			BL	0.24299	2.3001e-05	0.00343231			18	50541791	50541120		Ssc_hash_S50206331 susfleck_AF_N_33_E05 SUSFLECK Abdominal Fat Normalized Sus scrofa cDNA clone 33_E05, mRNA sequence /clone=33_E05 /gb=FD638167 /gi=221023908 /ug=Ssc.74737 /len=674
X326154	ALGA0122219	3.16e-08	0.00324758	18991			BL	0.221426	0.0001192	0.00963355			8	11026027	11025597
X326154	ASGA0097658	1.83e-07	0.0139858	10265			BL	0.221426	0.0001192	0.00963355			8	11026027	11025597
X289489	ALGA0037249	6.63e-11	1.55e-05	-633553			BW	-0.237353	3.58961e-05	0.00457449			6	139936607	139936092	CYP2J2	cytochrome P450, family 2, subfamily J, polypeptide 2
X289489	ALGA0037242	2.82e-10	5.43e-05	-647793			BW	-0.237353	3.58961e-05	0.00457449			6	139936607	139936092	CYP2J2	cytochrome P450, family 2, subfamily J, polypeptide 2
X289489	DIAS0004575	6e-07	0.037669	8031			BW	-0.237353	3.58961e-05	0.00457449			6	139936607	139936092	CYP2J2	cytochrome P450, family 2, subfamily J, polypeptide 2
X289489	H3GA0019026	6e-07	0.037669	-24517			BW	-0.237353	3.58961e-05	0.00457449			6	139936607	139936092	CYP2J2	cytochrome P450, family 2, subfamily J, polypeptide 2
X290613	ASGA0001260	2.71e-07	0.0194336	64345			BW	0.241646	2.56e-05	0.00367704			1	17192065	17191293	C6orf211	chromosome 6 open reading frame 211
X292606	ASGA0103230	4.35e-09	0.000595288	2654			BW	-0.247058	1.657e-05	0.00279458			3	4803604	4803286	RNF216	ring finger protein 216
X292606	ALGA0107454	1.79e-08	0.001996	110445			BW	-0.247058	1.657e-05	0.00279458			3	4803604	4803286	RNF216	ring finger protein 216
X292606	MARC0088047	4.68e-08	0.00450763	85589			BW	-0.247058	1.657e-05	0.00279458			3	4803604	4803286	RNF216	ring finger protein 216
X292606	ALGA0113173	7.12e-08	0.00639252	176407			BW	-0.247058	1.657e-05	0.00279458			3	4803604	4803286	RNF216	ring finger protein 216
X292889	ASGA0014044	1.72e-11	4.71e-06	26780			BW	-0.22725	7.76089e-05	0.00734612			3	29649588	29649439	PLA2G10	phospholipase A2, group X
X292889	ASGA0105473	1.51e-10	3.16e-05	-509289			BW	-0.22725	7.76089e-05	0.00734612			3	29649588	29649439	PLA2G10	phospholipase A2, group X
X292889	ALGA0106252	1.47e-07	0.0116242	-625407			BW	-0.22725	7.76089e-05	0.00734612			3	29649588	29649439	PLA2G10	phospholipase A2, group X
X292889	ALGA0106253	1.47e-07	0.0116242	-625434			BW	-0.22725	7.76089e-05	0.00734612			3	29649588	29649439	PLA2G10	phospholipase A2, group X
X292889	ALGA0112622	3.22e-07	0.0223872	-551163			BW	-0.22725	7.76089e-05	0.00734612			3	29649588	29649439	PLA2G10	phospholipase A2, group X
X293676	H3GA0009751	1.97e-10	3.97e-05	80619			BW	-0.342189	1.39446e-09	5.01723e-06			3	62821064	62820778	TMSB10	thymosin beta 10
X294501	ALGA0027584	1.42e-18	1.78e-12	220533			BW	-0.225549	8.80733e-05	0.00795527			4	113712602	113711855	PTGFRN	prostaglandin F2 receptor negative regulator
X294501	ALGA0027590	1.07e-17	1.16e-11	300641			BW	-0.225549	8.80733e-05	0.00795527			4	113712602	113711855	PTGFRN	prostaglandin F2 receptor negative regulator
X294501	ALGA0027591	1.07e-17	1.16e-11	269776			BW	-0.225549	8.80733e-05	0.00795527			4	113712602	113711855	PTGFRN	prostaglandin F2 receptor negative regulator
X294501	M1GA0006291	1.07e-17	1.16e-11	109576			BW	-0.225549	8.80733e-05	0.00795527			4	113712602	113711855	PTGFRN	prostaglandin F2 receptor negative regulator
X294501	ASGA0021646	6.06e-17	5.85e-11	739003			BW	-0.225549	8.80733e-05	0.00795527			4	113712602	113711855	PTGFRN	prostaglandin F2 receptor negative regulator
X294501	M1GA0006302	2.69e-15	1.77e-09	457767			BW	-0.225549	8.80733e-05	0.00795527			4	113712602	113711855	PTGFRN	prostaglandin F2 receptor negative regulator
X294501	ALGA0027619	3.11e-15	2.04e-09	611134			BW	-0.225549	8.80733e-05	0.00795527			4	113712602	113711855	PTGFRN	prostaglandin F2 receptor negative regulator
X294501	DIAS0004548	8.29e-15	4.94e-09	-820913			BW	-0.225549	8.80733e-05	0.00795527			4	113712602	113711855	PTGFRN	prostaglandin F2 receptor negative regulator
X294501	ALGA0027586	2.47e-13	1.05e-07	128178			BW	-0.225549	8.80733e-05	0.00795527			4	113712602	113711855	PTGFRN	prostaglandin F2 receptor negative regulator
X294501	M1GA0006299	6.24e-13	2.41e-07	438980			BW	-0.225549	8.80733e-05	0.00795527			4	113712602	113711855	PTGFRN	prostaglandin F2 receptor negative regulator
X294501	ALGA0027533	1.17e-11	3.31e-06	-396139			BW	-0.225549	8.80733e-05	0.00795527			4	113712602	113711855	PTGFRN	prostaglandin F2 receptor negative regulator
X294501	ALGA0027610	2.12e-10	4.2e-05	404592			BW	-0.225549	8.80733e-05	0.00795527			4	113712602	113711855	PTGFRN	prostaglandin F2 receptor negative regulator
X294501	H3GA0013916	2.92e-10	5.6e-05	376917			BW	-0.225549	8.80733e-05	0.00795527			4	113712602	113711855	PTGFRN	prostaglandin F2 receptor negative regulator
X294501	ALGA0027524	6.91e-07	0.0424158	-584533			BW	-0.225549	8.80733e-05	0.00795527			4	113712602	113711855	PTGFRN	prostaglandin F2 receptor negative regulator
X294828	ALGA0027442	6.8e-12	2.07e-06	972547			BW	-0.282191	7.67229e-07	0.00039373			4	111093471	111093650	LOC100519190	neuroblastoma breakpoint family member 10-like
X294828	INRA0015990	5.34e-11	1.28e-05	-964842			BW	-0.282191	7.67229e-07	0.00039373			4	111093471	111093650	LOC100519190	neuroblastoma breakpoint family member 10-like
X294828	MARC0051487	6.36e-11	1.49e-05	-638301			BW	-0.282191	7.67229e-07	0.00039373			4	111093471	111093650	LOC100519190	neuroblastoma breakpoint family member 10-like
X294828	DIAS0000937	9.21e-11	2.05e-05	-605581			BW	-0.282191	7.67229e-07	0.00039373			4	111093471	111093650	LOC100519190	neuroblastoma breakpoint family member 10-like
X294828	ALGA0027360	1.89e-10	3.82e-05	-981254			BW	-0.282191	7.67229e-07	0.00039373			4	111093471	111093650	LOC100519190	neuroblastoma breakpoint family member 10-like
X294828	ASGA0021413	1.93e-09	0.000291899	-541189			BW	-0.282191	7.67229e-07	0.00039373			4	111093471	111093650	LOC100519190	neuroblastoma breakpoint family member 10-like
X294828	H3GA0013785	3.78e-09	0.000527525	-526724			BW	-0.282191	7.67229e-07	0.00039373			4	111093471	111093650	LOC100519190	neuroblastoma breakpoint family member 10-like
X294828	MARC0115021	5.83e-09	0.000764138	-819279			BW	-0.282191	7.67229e-07	0.00039373			4	111093471	111093650	LOC100519190	neuroblastoma breakpoint family member 10-like
X294828	UMB10000088	1.31e-08	0.001533	462833			BW	-0.282191	7.67229e-07	0.00039373			4	111093471	111093650	LOC100519190	neuroblastoma breakpoint family member 10-like
X294828	DIAS0000939	1.47e-08	0.00169451	-691737			BW	-0.282191	7.67229e-07	0.00039373			4	111093471	111093650	LOC100519190	neuroblastoma breakpoint family member 10-like
X294828	ASGA0021414	6.68e-08	0.0060503	-260992			BW	-0.282191	7.67229e-07	0.00039373			4	111093471	111093650	LOC100519190	neuroblastoma breakpoint family member 10-like
X294828	CASI0008264	9.73e-08	0.00829375	764821			BW	-0.282191	7.67229e-07	0.00039373			4	111093471	111093650	LOC100519190	neuroblastoma breakpoint family member 10-like
X294939	M1GA0007271	7.55e-07	0.045622	-528415			BW	-0.343743	1.1619e-09	4.47909e-06			5	3356917	3357760	PACSIN2	protein kinase C and casein kinase substrate in neurons 2
X296954	DIAS0004575	1.11e-10	2.42e-05	52571			BW	-0.252211	1.08484e-05	0.00216978			6	139892067	139891791	LOC100525112	cytochrome P450 2J2-like
X296954	H3GA0019026	1.11e-10	2.42e-05	20023			BW	-0.252211	1.08484e-05	0.00216978			6	139892067	139891791	LOC100525112	cytochrome P450 2J2-like
X296954	ALGA0115609	2.74e-10	5.3e-05	504977			BW	-0.252211	1.08484e-05	0.00216978			6	139892067	139891791	LOC100525112	cytochrome P450 2J2-like
X296954	ALGA0037249	2e-08	0.00219884	-589013			BW	-0.252211	1.08484e-05	0.00216978			6	139892067	139891791	LOC100525112	cytochrome P450 2J2-like
X296954	MARC0005246	7.7e-08	0.00682552	73273			BW	-0.252211	1.08484e-05	0.00216978			6	139892067	139891791	LOC100525112	cytochrome P450 2J2-like
X296954	ALGA0037261	2.75e-07	0.0197089	-17066			BW	-0.252211	1.08484e-05	0.00216978			6	139892067	139891791	LOC100525112	cytochrome P450 2J2-like
X297224	ASGA0029261	9.72e-13	3.6e-07	76700			BW	-0.248906	1.425e-05	0.00254524			6	111356557	111356786	MAPRE2	microtubule-associated protein, RP/EB family, member 2
X297224	ASGA0098709	1.22e-10	2.63e-05	325187			BW	-0.248906	1.425e-05	0.00254524			6	111356557	111356786	MAPRE2	microtubule-associated protein, RP/EB family, member 2
X297224	MARC0031537	2.5e-08	0.00265953	-789966			BW	-0.248906	1.425e-05	0.00254524			6	111356557	111356786	MAPRE2	microtubule-associated protein, RP/EB family, member 2
X297401	ASGA0030400	8.65e-08	0.00751654	-935385			BW	0.222506	0.00011017	0.00919482			6	57654920	57654622	LOC100519433	alpha-1B-glycoprotein-like
X297401	ASGA0030401	8.65e-08	0.00751654	-820992			BW	0.222506	0.00011017	0.00919482			6	57654920	57654622	LOC100519433	alpha-1B-glycoprotein-like
X297401	H3GA0019376	8.65e-08	0.00751654	-775219			BW	0.222506	0.00011017	0.00919482			6	57654920	57654622	LOC100519433	alpha-1B-glycoprotein-like
X297401	MARC0011716	8.65e-08	0.00751654	-547328			BW	0.222506	0.00011017	0.00919482			6	57654920	57654622	LOC100519433	alpha-1B-glycoprotein-like
X299165	ALGA0100804	1.37e-07	0.0109855	883882			BW	-0.248787	1.439e-05	0.00255884			8	322514	321769	SLBP	stem-loop binding protein
X299165	ALGA0122458	1.37e-07	0.0109855	883692			BW	-0.248787	1.439e-05	0.00255884			8	322514	321769	SLBP	stem-loop binding protein
X300136	H3GA0026345	6.37e-09	0.000823227	234075			BW	-0.281474	8.20516e-07	0.00041257			9	9651120	9650821	KCNE3	potassium voltage-gated channel, Isk-related family, member 3
X300599	H3GA0027653	2.01e-14	1.11e-08	180730			BW	-0.244	2.1213e-05	0.0032648			9	67368275	67368502	THYN1	thymocyte nuclear protein 1
X300599	MARC0008551	2.95e-07	0.0208409	446000			BW	-0.244	2.1213e-05	0.0032648			9	67368275	67368502	THYN1	thymocyte nuclear protein 1
X301188	M1GA0013898	1.62e-07	0.0125845	65890			BW	0.239417	3.05367e-05	0.00411405			10	21888880	21886309	TLR5	toll-like receptor 5
X301409	ALGA0109112	4.13e-08	0.004072	-269830			BW	0.247667	1.57686e-05	0.00270739			10	65574018	65574261	NUDT5	nudix (nucleoside diphosphate linked moiety X)-type motif 5
X301409	ALGA0105556	1.29e-07	0.0104185	-19476			BW	0.247667	1.57686e-05	0.00270739			10	65574018	65574261	NUDT5	nudix (nucleoside diphosphate linked moiety X)-type motif 5
X301409	ASGA0094849	1.29e-07	0.0104185	-122226			BW	0.247667	1.57686e-05	0.00270739			10	65574018	65574261	NUDT5	nudix (nucleoside diphosphate linked moiety X)-type motif 5
X301409	ASGA0096487	2.07e-07	0.0155016	-135164			BW	0.247667	1.57686e-05	0.00270739			10	65574018	65574261	NUDT5	nudix (nucleoside diphosphate linked moiety X)-type motif 5
X301409	ASGA0082641	2.52e-07	0.0182962	138516			BW	0.247667	1.57686e-05	0.00270739			10	65574018	65574261	NUDT5	nudix (nucleoside diphosphate linked moiety X)-type motif 5
X301969	SIRI0000812	6.26e-17	6.02e-11	84898			BW	0.306186	7.27119e-08	7.931e-05			12	12220018	12219743	ARSG	arylsulfatase G
X302492	ASGA0105522	6.46e-15	3.95e-09	-387964			BW	-0.337463	2.41417e-09	7.37499e-06			12	54725036	54724527	ALOX12	arachidonate 12-lipoxygenase
X303224	ALGA0069851	2.32e-08	0.00249869	827563			BW	-0.229092	6.76e-05	0.00675417			13	45823199	45823055	FHIT	fragile histidine triad gene
X303693	ASGA0059890	8.4e-07	0.0498906	-25058			BW	-0.319841	1.72464e-08	2.78178e-05			13	207823328	207823495	C6orf161	family with sequence similarity 165, member A [Source:HGNC Symbol;Acc:21400]
X304283	DIAS0002579	5.52e-07	0.0352274	11311			BW	0.237672	3.50128e-05	0.00450602			14	52153674	52153413	SLC5A4	solute carrier family 5 (low affinity glucose cotransporter), member 4
X304547	H3GA0043467	7.65e-11	1.75e-05	14391			BW	-0.243287	2.24611e-05	0.00338277			14	151224518	151224779	GLRX3	glutaredoxin 3
X304547	M1GA0019879	3.68e-08	0.00367981	-193320			BW	-0.243287	2.24611e-05	0.00338277			14	151224518	151224779	GLRX3	glutaredoxin 3
X304547	H3GA0043535	5.33e-08	0.0050358	360941			BW	-0.243287	2.24611e-05	0.00338277			14	151224518	151224779	GLRX3	glutaredoxin 3
X304547	DIAS0001635	9.98e-08	0.00847209	-11909			BW	-0.243287	2.24611e-05	0.00338277			14	151224518	151224779	GLRX3	glutaredoxin 3
X304547	MARC0059646	9.98e-08	0.00847209	-28099			BW	-0.243287	2.24611e-05	0.00338277			14	151224518	151224779	GLRX3	glutaredoxin 3
X304547	MARC0061198	1.1e-07	0.00913794	-392383			BW	-0.243287	2.24611e-05	0.00338277			14	151224518	151224779	GLRX3	glutaredoxin 3
X304547	H3GA0043574	1.17e-07	0.00966234	428652			BW	-0.243287	2.24611e-05	0.00338277			14	151224518	151224779	GLRX3	glutaredoxin 3
X304547	ASGA0068208	1.38e-07	0.0110412	249212			BW	-0.243287	2.24611e-05	0.00338277			14	151224518	151224779	GLRX3	glutaredoxin 3
X306332	ASGA0073426	1.49e-08	0.0017081	509913			BW	0.230178	6.2284e-05	0.00643338			16	57033978	57033539	RANBP17	RAN binding protein 17
X306332	H3GA0046668	4.72e-07	0.0310045	454228			BW	0.230178	6.2284e-05	0.00643338			16	57033978	57033539	RANBP17	RAN binding protein 17
X306373	ASGA0091940	6.12e-08	0.00563384	29012			BW	0.25997	5.63506e-06	0.00142668			16	51395912	51396373	LOC100516579	coiled-coil domain-containing protein 125-like
X306516	H3GA0047672	1.13e-12	4.13e-07	-11646			BW	-0.253437	9.79579e-06	0.00202299			17	5798898	5798384	PDGFRL	platelet-derived growth factor receptor-like
X306700	ALGA0094522	5.48e-10	9.66e-05	536616			BW	-0.262331	4.59721e-06	0.00123848			17	36852454	36852654	DDRGK1	DDRGK domain containing 1
X308254	ALGA0100267	1.78e-08	0.00198754	-27029			BW	0.255857	7.99521e-06	0.00176361			X	139992484	139993269	MTM1	myotubularin 1
X308831	H3GA0052828	8.23e-15	4.91e-09	-13652			BW	-0.261251	5.04728e-06	0.00132986			12	12324317	12325440	SLC16A6	solute carrier family 16, member 6 (monocarboxylic acid transporter 7)
X308831	ALGA0120524	3.69e-14	1.9e-08	-14618			BW	-0.261251	5.04728e-06	0.00132986			12	12324317	12325440	SLC16A6	solute carrier family 16, member 6 (monocarboxylic acid transporter 7)
X308831	M1GA0027137	1.11e-10	2.42e-05	20770			BW	-0.261251	5.04728e-06	0.00132986			12	12324317	12325440	SLC16A6	solute carrier family 16, member 6 (monocarboxylic acid transporter 7)
X308831	ASGA0082840	4.69e-10	8.46e-05	185340			BW	-0.261251	5.04728e-06	0.00132986			12	12324317	12325440	SLC16A6	solute carrier family 16, member 6 (monocarboxylic acid transporter 7)
X309232	ALGA0100636	6.28e-07	0.0391843	57895			BW	0.248482	1.47531e-05	0.00259865			13	176449259	176448724	NSUN3	NOP2/Sun domain family, member 3
X310361	SIRI0000155	1.17e-13	5.39e-08	-310574			BW	-0.223339	0.00010366	0.00885655			7	29182980	29182696	SLA-DQB1	Sus scrofa SLADQB mRNA for MHC class II, complete cds
X310361	ALGA0039766	1.36e-10	2.88e-05	31535			BW	-0.223339	0.00010366	0.00885655			7	29182980	29182696	SLA-DQB1	Sus scrofa SLADQB mRNA for MHC class II, complete cds
X310361	ALGA0039770	2.41e-08	0.00257637	43377			BW	-0.223339	0.00010366	0.00885655			7	29182980	29182696	SLA-DQB1	Sus scrofa SLADQB mRNA for MHC class II, complete cds
X310361	ALGA0039710	2.87e-08	0.00298677	-333605			BW	-0.223339	0.00010366	0.00885655			7	29182980	29182696	SLA-DQB1	Sus scrofa SLADQB mRNA for MHC class II, complete cds
X310361	ALGA0039780	5.44e-08	0.00511455	98335			BW	-0.223339	0.00010366	0.00885655			7	29182980	29182696	SLA-DQB1	Sus scrofa SLADQB mRNA for MHC class II, complete cds
X310361	ASGA0032120	5.95e-07	0.0374342	561675			BW	-0.223339	0.00010366	0.00885655			7	29182980	29182696	SLA-DQB1	Sus scrofa SLADQB mRNA for MHC class II, complete cds
X312646	DIAS0003408	4.56e-10	8.26e-05	709461			BW	-0.270573	2.22474e-06	0.00079253			12	46521316	46521983	LOC100623881	PREDICTED: Sus scrofa serine/threonine-protein kinase NLK-like (LOC100623881)
X313016	ALGA0070808	5.85e-10	0.00010217	749132			BW	-0.283665	6.67996e-07	0.00036112			13	74918137	74916759	VGLL4	PREDICTED: Sus scrofa vestigial like 4 (Drosophila) (VGLL4)
X313016	DIAS0004475	2.46e-08	0.0026243	679835			BW	-0.283665	6.67996e-07	0.00036112			13	74918137	74916759	VGLL4	PREDICTED: Sus scrofa vestigial like 4 (Drosophila) (VGLL4)
X313016	DRGA0012582	2.46e-08	0.0026243	775355			BW	-0.283665	6.67996e-07	0.00036112			13	74918137	74916759	VGLL4	PREDICTED: Sus scrofa vestigial like 4 (Drosophila) (VGLL4)
X313016	MARC0010724	2.46e-08	0.0026243	931047			BW	-0.283665	6.67996e-07	0.00036112			13	74918137	74916759	VGLL4	PREDICTED: Sus scrofa vestigial like 4 (Drosophila) (VGLL4)
X313016	DRGA0012575	1.91e-07	0.0144579	-188893			BW	-0.283665	6.67996e-07	0.00036112			13	74918137	74916759	VGLL4	PREDICTED: Sus scrofa vestigial like 4 (Drosophila) (VGLL4)
X313016	DRGA0012576	1.91e-07	0.0144579	-320519			BW	-0.283665	6.67996e-07	0.00036112			13	74918137	74916759	VGLL4	PREDICTED: Sus scrofa vestigial like 4 (Drosophila) (VGLL4)
X313016	MARC0021643	1.91e-07	0.0144579	-117348			BW	-0.283665	6.67996e-07	0.00036112			13	74918137	74916759	VGLL4	PREDICTED: Sus scrofa vestigial like 4 (Drosophila) (VGLL4)
X315408	ALGA0028215	1.54e-09	0.000239023	541799			BW	0.224607	9.44238e-05	0.0083097			4	121594760	121595103	GPSM2	G-protein signaling modulator 2
X315408	M1GA0006465	2.43e-07	0.0177471	907316			BW	0.224607	9.44238e-05	0.0083097			4	121594760	121595103	GPSM2	G-protein signaling modulator 2
X315408	DRGA0005101	7.08e-07	0.0432864	484020			BW	0.224607	9.44238e-05	0.0083097			4	121594760	121595103	GPSM2	G-protein signaling modulator 2
X317075	ASGA0068138	4.77e-09	0.000642828	24678			BW	-0.26086	5.22027e-06	0.00135776			14	151130594	151130021	LOC100511352	Ssc_hash_S31986007 BMILT009 Banna Minipig Inbred line liver tissue cDNA library Sus scrofa cDNA, mRNA sequence /gb=DY684916 /gi=89753931 /ug=Ssc.26582 /len=787
X317132	ASGA0105018	7.97e-07	0.0477639	178653			BW	0.23902	3.15048e-05	0.0042			6	34521379	34520472		Ssc_hash_S19541893 946746 MARC 4PIG Sus scrofa cDNA 5prime, mRNA sequence /clone_end=5prime /gb=CN157989 /gi=46172419 /ug=Ssc.26772 /len=908
X320504	ASGA0096487	5.77e-09	0.00075796	543393			BW	0.229473	6.569e-05	0.00664953			10	64895461	64894971	CAMK1D	calcium/calmodulin-dependent protein kinase ID
X321046	ALGA0105617	2.57e-15	1.7e-09	7737			BW	-0.221931	0.0001149	0.00941932			7	95396484	95396223	LOC100512115	PREDICTED: Sus scrofa GTP-binding protein YPTM1-like (LOC100512115)
X321046	ASGA0035166	2.88e-15	1.89e-09	79792			BW	-0.221931	0.0001149	0.00941932			7	95396484	95396223	LOC100512115	PREDICTED: Sus scrofa GTP-binding protein YPTM1-like (LOC100512115)
X321046	MARC0031574	1.59e-14	8.92e-09	-143201			BW	-0.221931	0.0001149	0.00941932			7	95396484	95396223	LOC100512115	PREDICTED: Sus scrofa GTP-binding protein YPTM1-like (LOC100512115)
X321046	ASGA0035147	2.73e-14	1.44e-08	-128574			BW	-0.221931	0.0001149	0.00941932			7	95396484	95396223	LOC100512115	PREDICTED: Sus scrofa GTP-binding protein YPTM1-like (LOC100512115)
X321046	MARC0081905	1.63e-13	7.25e-08	129443			BW	-0.221931	0.0001149	0.00941932			7	95396484	95396223	LOC100512115	PREDICTED: Sus scrofa GTP-binding protein YPTM1-like (LOC100512115)
X321046	ASGA0035176	1.74e-13	7.7e-08	760943			BW	-0.221931	0.0001149	0.00941932			7	95396484	95396223	LOC100512115	PREDICTED: Sus scrofa GTP-binding protein YPTM1-like (LOC100512115)
X321046	INRA0027282	2.03e-13	8.87e-08	437594			BW	-0.221931	0.0001149	0.00941932			7	95396484	95396223	LOC100512115	PREDICTED: Sus scrofa GTP-binding protein YPTM1-like (LOC100512115)
X321046	MARC0094436	2.63e-13	1.12e-07	-88048			BW	-0.221931	0.0001149	0.00941932			7	95396484	95396223	LOC100512115	PREDICTED: Sus scrofa GTP-binding protein YPTM1-like (LOC100512115)
X321046	H3GA0022418	5.54e-13	2.17e-07	905523			BW	-0.221931	0.0001149	0.00941932			7	95396484	95396223	LOC100512115	PREDICTED: Sus scrofa GTP-binding protein YPTM1-like (LOC100512115)
X321046	H3GA0022406	5.55e-13	2.18e-07	527383			BW	-0.221931	0.0001149	0.00941932			7	95396484	95396223	LOC100512115	PREDICTED: Sus scrofa GTP-binding protein YPTM1-like (LOC100512115)
X321046	ALGA0043483	8.97e-13	3.35e-07	-112874			BW	-0.221931	0.0001149	0.00941932			7	95396484	95396223	LOC100512115	PREDICTED: Sus scrofa GTP-binding protein YPTM1-like (LOC100512115)
X321046	ASGA0035170	1.42e-12	5.08e-07	454361			BW	-0.221931	0.0001149	0.00941932			7	95396484	95396223	LOC100512115	PREDICTED: Sus scrofa GTP-binding protein YPTM1-like (LOC100512115)
X321046	MARC0108639	1.42e-12	5.08e-07	564929			BW	-0.221931	0.0001149	0.00941932			7	95396484	95396223	LOC100512115	PREDICTED: Sus scrofa GTP-binding protein YPTM1-like (LOC100512115)
X321046	H3GA0022405	1.68e-12	5.94e-07	94439			BW	-0.221931	0.0001149	0.00941932			7	95396484	95396223	LOC100512115	PREDICTED: Sus scrofa GTP-binding protein YPTM1-like (LOC100512115)
X321046	ASGA0035174	3.21e-12	1.05e-06	686556			BW	-0.221931	0.0001149	0.00941932			7	95396484	95396223	LOC100512115	PREDICTED: Sus scrofa GTP-binding protein YPTM1-like (LOC100512115)
X321046	MARC0037656	3.21e-12	1.05e-06	604445			BW	-0.221931	0.0001149	0.00941932			7	95396484	95396223	LOC100512115	PREDICTED: Sus scrofa GTP-binding protein YPTM1-like (LOC100512115)
X321046	ALGA0043522	3.21e-12	1.05e-06	587426			BW	-0.221931	0.0001149	0.00941932			7	95396484	95396223	LOC100512115	PREDICTED: Sus scrofa GTP-binding protein YPTM1-like (LOC100512115)
X321046	ALGA0043533	3.46e-11	8.72e-06	821726			BW	-0.221931	0.0001149	0.00941932			7	95396484	95396223	LOC100512115	PREDICTED: Sus scrofa GTP-binding protein YPTM1-like (LOC100512115)
X321046	ASGA0035196	1.33e-10	2.82e-05	930929			BW	-0.221931	0.0001149	0.00941932			7	95396484	95396223	LOC100512115	PREDICTED: Sus scrofa GTP-binding protein YPTM1-like (LOC100512115)
X321046	ALGA0043472	6.51e-09	0.000837421	-195431			BW	-0.221931	0.0001149	0.00941932			7	95396484	95396223	LOC100512115	PREDICTED: Sus scrofa GTP-binding protein YPTM1-like (LOC100512115)
X321046	ASGA0035137	1.41e-08	0.00162904	-172311			BW	-0.221931	0.0001149	0.00941932			7	95396484	95396223	LOC100512115	PREDICTED: Sus scrofa GTP-binding protein YPTM1-like (LOC100512115)
X323777	MARC0088852	2.19e-07	0.0162983	195563			BW	0.228487	7.07468e-05	0.00693582			18	50541791	50541120		Ssc_hash_S50206331 susfleck_AF_N_33_E05 SUSFLECK Abdominal Fat Normalized Sus scrofa cDNA clone 33_E05, mRNA sequence /clone=33_E05 /gb=FD638167 /gi=221023908 /ug=Ssc.74737 /len=674
X325628	M1GA0016164	1.31e-08	0.00153771	-41666			BW	0.239974	2.92233e-05	0.00400805			12	11795489	11794920	ABCA9	ATP-binding cassette, sub-family A (ABC1), member 9
X325628	H3GA0033486	2.14e-07	0.0159788	119944			BW	0.239974	2.92233e-05	0.00400805			12	11795489	11794920	ABCA9	ATP-binding cassette, sub-family A (ABC1), member 9
X325628	M1GA0027137	2.42e-07	0.0176692	549598			BW	0.239974	2.92233e-05	0.00400805			12	11795489	11794920	ABCA9	ATP-binding cassette, sub-family A (ABC1), member 9
X325628	ASGA0053177	3.84e-07	0.026051	245331			BW	0.239974	2.92233e-05	0.00400805			12	11795489	11794920	ABCA9	ATP-binding cassette, sub-family A (ABC1), member 9
X326829	ALGA0080283	4.18e-08	0.00410873	-64771			BW	0.230777	5.95249e-05	0.00628061			14	107867512	107866597	ASAH2B	PREDICTED: Sus scrofa N-acylsphingosine amidohydrolase (non-lysosomal ceramidase) 2B (ASAH2B)
X326829	ALGA0080288	5.02e-08	0.00478645	-5062			BW	0.230777	5.95249e-05	0.00628061			14	107867512	107866597	ASAH2B	PREDICTED: Sus scrofa N-acylsphingosine amidohydrolase (non-lysosomal ceramidase) 2B (ASAH2B)
X326829	ASGA0065540	1.17e-07	0.00967961	-40487			BW	0.230777	5.95249e-05	0.00628061			14	107867512	107866597	ASAH2B	PREDICTED: Sus scrofa N-acylsphingosine amidohydrolase (non-lysosomal ceramidase) 2B (ASAH2B)
X326829	ASGA0065547	1.17e-07	0.00967961	148996			BW	0.230777	5.95249e-05	0.00628061			14	107867512	107866597	ASAH2B	PREDICTED: Sus scrofa N-acylsphingosine amidohydrolase (non-lysosomal ceramidase) 2B (ASAH2B)
X326829	MARC0038193	1.17e-07	0.00967961	-83943			BW	0.230777	5.95249e-05	0.00628061			14	107867512	107866597	ASAH2B	PREDICTED: Sus scrofa N-acylsphingosine amidohydrolase (non-lysosomal ceramidase) 2B (ASAH2B)
X326829	MARC0043296	1.17e-07	0.00967961	25613			BW	0.230777	5.95249e-05	0.00628061			14	107867512	107866597	ASAH2B	PREDICTED: Sus scrofa N-acylsphingosine amidohydrolase (non-lysosomal ceramidase) 2B (ASAH2B)
X326829	ASGA0065536	1.89e-07	0.0143153	-115609			BW	0.230777	5.95249e-05	0.00628061			14	107867512	107866597	ASAH2B	PREDICTED: Sus scrofa N-acylsphingosine amidohydrolase (non-lysosomal ceramidase) 2B (ASAH2B)
X326829	ALGA0080315	1.99e-07	0.0149906	126000			BW	0.230777	5.95249e-05	0.00628061			14	107867512	107866597	ASAH2B	PREDICTED: Sus scrofa N-acylsphingosine amidohydrolase (non-lysosomal ceramidase) 2B (ASAH2B)
X326829	ASGA0065545	2.44e-07	0.0177966	54544			BW	0.230777	5.95249e-05	0.00628061			14	107867512	107866597	ASAH2B	PREDICTED: Sus scrofa N-acylsphingosine amidohydrolase (non-lysosomal ceramidase) 2B (ASAH2B)
X326829	MARC0069003	4.4e-07	0.0292469	-97461			BW	0.230777	5.95249e-05	0.00628061			14	107867512	107866597	ASAH2B	PREDICTED: Sus scrofa N-acylsphingosine amidohydrolase (non-lysosomal ceramidase) 2B (ASAH2B)
X326829	H3GA0041643	6.21e-07	0.0387916	-459941			BW	0.230777	5.95249e-05	0.00628061			14	107867512	107866597	ASAH2B	PREDICTED: Sus scrofa N-acylsphingosine amidohydrolase (non-lysosomal ceramidase) 2B (ASAH2B)
X326829	ASGA0065524	6.39e-07	0.0397375	-505964			BW	0.230777	5.95249e-05	0.00628061			14	107867512	107866597	ASAH2B	PREDICTED: Sus scrofa N-acylsphingosine amidohydrolase (non-lysosomal ceramidase) 2B (ASAH2B)
X326829	MARC0001013	6.39e-07	0.0397375	-264732			BW	0.230777	5.95249e-05	0.00628061			14	107867512	107866597	ASAH2B	PREDICTED: Sus scrofa N-acylsphingosine amidohydrolase (non-lysosomal ceramidase) 2B (ASAH2B)
X326829	ALGA0080246	6.39e-07	0.0397375	-648596			BW	0.230777	5.95249e-05	0.00628061			14	107867512	107866597	ASAH2B	PREDICTED: Sus scrofa N-acylsphingosine amidohydrolase (non-lysosomal ceramidase) 2B (ASAH2B)
X326829	ALGA0080256	6.39e-07	0.0397375	-284584			BW	0.230777	5.95249e-05	0.00628061			14	107867512	107866597	ASAH2B	PREDICTED: Sus scrofa N-acylsphingosine amidohydrolase (non-lysosomal ceramidase) 2B (ASAH2B)
X326829	ALGA0080263	6.39e-07	0.0397375	-253908			BW	0.230777	5.95249e-05	0.00628061			14	107867512	107866597	ASAH2B	PREDICTED: Sus scrofa N-acylsphingosine amidohydrolase (non-lysosomal ceramidase) 2B (ASAH2B)
X328381	ASGA0052370	6.49e-07	0.0402938	-763882			BW	-0.224238	9.70325e-05	0.00846921			11	86039328	86039060	LOC102164198	PREDICTED: Sus scrofa uncharacterized LOC102164198 (LOC102164198)
X328381	INRA0038295	6.49e-07	0.0402938	-849123			BW	-0.224238	9.70325e-05	0.00846921			11	86039328	86039060	LOC102164198	PREDICTED: Sus scrofa uncharacterized LOC102164198 (LOC102164198)
X328716	ASGA0097489	2.94e-07	0.0208225	132138			BW	0.253774	9.5239e-06	0.00199483			16	19643212	19643755	LOC737237	hypothetical protein LOC737237
X328716	ASGA0072474	3.1e-07	0.0217374	395904			BW	0.253774	9.5239e-06	0.00199483			16	19643212	19643755	LOC737237	hypothetical protein LOC737237
X328716	MARC0022123	3.2e-07	0.022294	717145			BW	0.253774	9.5239e-06	0.00199483			16	19643212	19643755	LOC737237	hypothetical protein LOC737237
X328716	ALGA0089443	3.86e-07	0.0261807	354381			BW	0.253774	9.5239e-06	0.00199483			16	19643212	19643755	LOC737237	hypothetical protein LOC737237
X328716	ALGA0089450	3.86e-07	0.0261807	413126			BW	0.253774	9.5239e-06	0.00199483			16	19643212	19643755	LOC737237	hypothetical protein LOC737237
X328716	ALGA0089456	3.86e-07	0.0261807	453002			BW	0.253774	9.5239e-06	0.00199483			16	19643212	19643755	LOC737237	hypothetical protein LOC737237
X328716	ALGA0089458	3.86e-07	0.0261807	318359			BW	0.253774	9.5239e-06	0.00199483			16	19643212	19643755	LOC737237	hypothetical protein LOC737237
X328716	ASGA0072472	4.79e-07	0.0313924	324562			BW	0.253774	9.5239e-06	0.00199483			16	19643212	19643755	LOC737237	hypothetical protein LOC737237
X328716	ASGA0072476	4.79e-07	0.0313924	428059			BW	0.253774	9.5239e-06	0.00199483			16	19643212	19643755	LOC737237	hypothetical protein LOC737237
X328716	ALGA0103782	4.84e-07	0.0316332	213771			BW	0.253774	9.5239e-06	0.00199483			16	19643212	19643755	LOC737237	hypothetical protein LOC737237
X328716	ALGA0113435	4.84e-07	0.0316332	190831			BW	0.253774	9.5239e-06	0.00199483			16	19643212	19643755	LOC737237	hypothetical protein LOC737237
X328716	H3GA0046157	4.84e-07	0.0316332	375211			BW	0.253774	9.5239e-06	0.00199483			16	19643212	19643755	LOC737237	hypothetical protein LOC737237
X331887	H3GA0039584	7.28e-07	0.0442631	-73899			BW	-0.23049	6.083e-05	0.00634805			14	29910724	29911416	DHX37	DEAH (Asp-Glu-Ala-His) box polypeptide 37
X333335	ASGA0030486	6.34e-17	6.09e-11	-132642			BW	-0.229115	6.74838e-05	0.00675417			7	2564632	2564253
X333335	ASGA0030544	4.61e-16	3.62e-10	-334794			BW	-0.229115	6.74838e-05	0.00675417			7	2564632	2564253
X333335	M1GA0009275	1.15e-09	0.000184865	-227606			BW	-0.229115	6.74838e-05	0.00675417			7	2564632	2564253
X333335	ASGA0030508	1.48e-07	0.0116689	-209308			BW	-0.229115	6.74838e-05	0.00675417			7	2564632	2564253
X333335	MARC0007845	1.78e-07	0.0136201	967253			BW	-0.229115	6.74838e-05	0.00675417			7	2564632	2564253
